# Supplementary material for: The ion channels and transporters gene expression profile indicates a shift in excitability and metabolisms during malignant progression of Follicular Lymphoma
Source: Sci Rep. 2019 Jun 13;9:8586. doi: 10.1038/s41598-019-44661-x (PMC6565741; doi:10.1038/s41598-019-44661-x)
Supplement: Supplementary file 2 — Supplementary Dataset 1 [file 41598_2019_44661_MOESM2_ESM.xml]

<?xml version="1.0" encoding="UTF-8"?>
<Workbook xmlns:o="urn:schemas-microsoft-com:office:office" xmlns:x="urn:schemas-microsoft-com:office:excel" xmlns:html="http://www.w3.org/TR/REC-html40" xmlns:ss="urn:schemas-microsoft-com:office:spreadsheet">
 <DocumentProperties xmlns="urn:schemas-microsoft-com:office:office">
  <Author>Angela</Author>
  <LastAuthor>Angela</LastAuthor>
  <Created>2016-09-10T09:56:45Z</Created>
  <Version>14.0</Version>
 </DocumentProperties>
 <OfficeDocumentSettings xmlns="urn:schemas-microsoft-com:office:office">
  <AllowPNG/>
 </OfficeDocumentSettings>
 <ExcelWorkbook xmlns="urn:schemas-microsoft-com:office:excel">
  <WindowHeight>10020</WindowHeight>
  <WindowWidth>25040</WindowWidth>
  <WindowTopX>560</WindowTopX>
  <WindowTopY>560</WindowTopY>
  <Date1904/>
  <ProtectStructure>False</ProtectStructure>
  <ProtectWindows>False</ProtectWindows>
 </ExcelWorkbook>
 <Styles>
  <Style ss:ID="Default" ss:Name="Normal">
   <Alignment ss:Vertical="Bottom"/>
   <Borders/>
   <Font ss:FontName="Calibri" x:Family="Swiss" ss:Size="12" ss:Color="#000000"/>
   <Interior/>
   <NumberFormat/>
   <Protection/>
  </Style>
  <Style ss:ID="s62">
   <NumberFormat ss:Format="Scientific"/>
  </Style>
  <Style ss:ID="s63">
   <NumberFormat ss:Format="#,##0"/>
  </Style>
 </Styles>
 <Worksheet ss:Name="TableS2_LinfomiAllTableGOBP.txt">
  <Table ss:ExpandedColumnCount="8" ss:ExpandedRowCount="475" x:FullColumns="1" x:FullRows="1" ss:DefaultColumnWidth="65" ss:DefaultRowHeight="15">
   <Row>
    <Cell><Data ss:Type="String">GOBPID</Data></Cell>
    <Cell><Data ss:Type="String">Pvalue</Data></Cell>
    <Cell><Data ss:Type="String">OddsRatio</Data></Cell>
    <Cell><Data ss:Type="String">ExpCount</Data></Cell>
    <Cell><Data ss:Type="String">Count</Data></Cell>
    <Cell><Data ss:Type="String">Size</Data></Cell>
    <Cell><Data ss:Type="String">Term</Data></Cell>
    <Cell><Data ss:Type="String">GeneSymbol</Data></Cell>
   </Row>
   <Row>
    <Cell><Data ss:Type="String">GO:0019953</Data></Cell>
    <Cell ss:StyleID="s62"><Data ss:Type="Number">481000</Data></Cell>
    <Cell ss:StyleID="s63"><Data ss:Type="Number">300642008593816</Data></Cell>
    <Cell ss:StyleID="s63"><Data ss:Type="Number">25349615014437</Data></Cell>
    <Cell><Data ss:Type="Number">54</Data></Cell>
    <Cell><Data ss:Type="Number">137</Data></Cell>
    <Cell><Data ss:Type="String">sexual reproduction</Data></Cell>
    <Cell><Data ss:Type="String">TUBGCP3, DEAF1, KHDRBS3, CCNI, ZPBP, SOX30, TDRD9, KLF17, SPATA3, SPATA4, SLC2A14, RNF151, CTNNB1, CXADR, TDRD5, DIAPH2, AGT, PTK2B, SPATA19, ADAM2, CATSPERD, AFF4, DPY19L2, H1FNT, HILS1, SPEM1, NPHP1, ACR, PAFAH1B1, SERPINA5, THEG, HOOK1, OAZ3, PGR, SPA17, MOV10L1, TAF7L, SPATA6, C9orf11, WDR33, SPATA7, FMN2, HERPUD2, GMCL1P1, TSPY2, BOLL, SPAG16, JAM3, SPATA16, TSSK1B, HORMAD1, FKBP6, CSDA, DYNLL1</Data></Cell>
   </Row>
   <Row>
    <Cell><Data ss:Type="String">GO:0007276</Data></Cell>
    <Cell ss:StyleID="s62"><Data ss:Type="Number">1410000</Data></Cell>
    <Cell ss:StyleID="s63"><Data ss:Type="Number">302960983822561</Data></Cell>
    <Cell ss:StyleID="s63"><Data ss:Type="Number">233142444658325</Data></Cell>
    <Cell><Data ss:Type="Number">50</Data></Cell>
    <Cell><Data ss:Type="Number">126</Data></Cell>
    <Cell><Data ss:Type="String">gamete generation</Data></Cell>
    <Cell><Data ss:Type="String">DEAF1, KHDRBS3, CCNI, ZPBP, SOX30, TDRD9, KLF17, SPATA3, SPATA4, SLC2A14, RNF151, CTNNB1, CXADR, TDRD5, DIAPH2, AGT, PTK2B, SPATA19, CATSPERD, AFF4, DPY19L2, H1FNT, HILS1, SPEM1, NPHP1, PAFAH1B1, SERPINA5, THEG, HOOK1, OAZ3, PGR, SPA17, MOV10L1, TAF7L, SPATA6, WDR33, SPATA7, FMN2, HERPUD2, GMCL1P1, TSPY2, BOLL, SPAG16, JAM3, SPATA16, TSSK1B, HORMAD1, FKBP6, CSDA, DYNLL1</Data></Cell>
   </Row>
   <Row>
    <Cell><Data ss:Type="String">GO:0007283</Data></Cell>
    <Cell ss:StyleID="s62"><Data ss:Type="Number">6020000</Data></Cell>
    <Cell ss:StyleID="s63"><Data ss:Type="Number">332410525003118</Data></Cell>
    <Cell ss:StyleID="s63"><Data ss:Type="Number">175782001924928</Data></Cell>
    <Cell><Data ss:Type="Number">40</Data></Cell>
    <Cell><Data ss:Type="Number">95</Data></Cell>
    <Cell><Data ss:Type="String">spermatogenesis</Data></Cell>
    <Cell><Data ss:Type="String">KHDRBS3, CCNI, ZPBP, SOX30, TDRD9, SPATA3, SPATA4, SLC2A14, RNF151, TDRD5, SPATA19, CATSPERD, AFF4, DPY19L2, H1FNT, HILS1, SPEM1, NPHP1, PAFAH1B1, SERPINA5, THEG, HOOK1, OAZ3, SPA17, MOV10L1, TAF7L, SPATA6, WDR33, SPATA7, HERPUD2, GMCL1P1, TSPY2, BOLL, SPAG16, JAM3, SPATA16, TSSK1B, HORMAD1, FKBP6, CSDA</Data></Cell>
   </Row>
   <Row>
    <Cell><Data ss:Type="String">GO:0048232</Data></Cell>
    <Cell ss:StyleID="s62"><Data ss:Type="Number">6020000</Data></Cell>
    <Cell ss:StyleID="s63"><Data ss:Type="Number">332410525003118</Data></Cell>
    <Cell ss:StyleID="s63"><Data ss:Type="Number">175782001924928</Data></Cell>
    <Cell><Data ss:Type="Number">40</Data></Cell>
    <Cell><Data ss:Type="Number">95</Data></Cell>
    <Cell><Data ss:Type="String">male gamete generation</Data></Cell>
    <Cell><Data ss:Type="String">KHDRBS3, CCNI, ZPBP, SOX30, TDRD9, SPATA3, SPATA4, SLC2A14, RNF151, TDRD5, SPATA19, CATSPERD, AFF4, DPY19L2, H1FNT, HILS1, SPEM1, NPHP1, PAFAH1B1, SERPINA5, THEG, HOOK1, OAZ3, SPA17, MOV10L1, TAF7L, SPATA6, WDR33, SPATA7, HERPUD2, GMCL1P1, TSPY2, BOLL, SPAG16, JAM3, SPATA16, TSSK1B, HORMAD1, FKBP6, CSDA</Data></Cell>
   </Row>
   <Row>
    <Cell><Data ss:Type="String">GO:0050851</Data></Cell>
    <Cell ss:StyleID="s62"><Data ss:Type="Number">763000</Data></Cell>
    <Cell ss:StyleID="s63"><Data ss:Type="Number">542335570469799</Data></Cell>
    <Cell ss:StyleID="s63"><Data ss:Type="Number">814148219441771</Data></Cell>
    <Cell><Data ss:Type="Number">24</Data></Cell>
    <Cell><Data ss:Type="Number">44</Data></Cell>
    <Cell><Data ss:Type="String">antigen receptor-mediated signaling pathway</Data></Cell>
    <Cell><Data ss:Type="String">CSK, HLA-DMB, HLA-DOA, HLA-DOB, HLA-DQB1, HLA-DQB2, HLA-DRA, INPP5D, LYN, MEF2C, NFKBIA, PAK2, PDPK1, ENAH, PRKCB, PAG1, MAPK1, PTEN, RPS27A, UBA52, UBB, UBC, ZAP70, CARD11</Data></Cell>
   </Row>
   <Row>
    <Cell><Data ss:Type="String">GO:0002768</Data></Cell>
    <Cell ss:StyleID="s62"><Data ss:Type="Number">13700000</Data></Cell>
    <Cell ss:StyleID="s63"><Data ss:Type="Number">491467975689575</Data></Cell>
    <Cell ss:StyleID="s63"><Data ss:Type="Number">888161693936477</Data></Cell>
    <Cell><Data ss:Type="Number">25</Data></Cell>
    <Cell><Data ss:Type="Number">48</Data></Cell>
    <Cell><Data ss:Type="String">immune response-regulating cell surface receptor signaling pathway</Data></Cell>
    <Cell><Data ss:Type="String">CD24, CSK, HLA-DMB, HLA-DOA, HLA-DOB, HLA-DQB1, HLA-DQB2, HLA-DRA, INPP5D, LYN, MEF2C, NFKBIA, PAK2, PDPK1, ENAH, PRKCB, PAG1, MAPK1, PTEN, RPS27A, UBA52, UBB, UBC, ZAP70, CARD11</Data></Cell>
   </Row>
   <Row>
    <Cell><Data ss:Type="String">GO:0002429</Data></Cell>
    <Cell ss:StyleID="s62"><Data ss:Type="Number">23400000</Data></Cell>
    <Cell ss:StyleID="s63"><Data ss:Type="Number">492739475289811</Data></Cell>
    <Cell ss:StyleID="s63"><Data ss:Type="Number">851154956689124</Data></Cell>
    <Cell><Data ss:Type="Number">24</Data></Cell>
    <Cell><Data ss:Type="Number">46</Data></Cell>
    <Cell><Data ss:Type="String">immune response-activating cell surface receptor signaling pathway</Data></Cell>
    <Cell><Data ss:Type="String">CSK, HLA-DMB, HLA-DOA, HLA-DOB, HLA-DQB1, HLA-DQB2, HLA-DRA, INPP5D, LYN, MEF2C, NFKBIA, PAK2, PDPK1, ENAH, PRKCB, PAG1, MAPK1, PTEN, RPS27A, UBA52, UBB, UBC, ZAP70, CARD11</Data></Cell>
   </Row>
   <Row>
    <Cell><Data ss:Type="String">GO:0002764</Data></Cell>
    <Cell ss:StyleID="s62"><Data ss:Type="Number">46300000</Data></Cell>
    <Cell ss:StyleID="s63"><Data ss:Type="Number">33597752144336</Data></Cell>
    <Cell ss:StyleID="s63"><Data ss:Type="Number">148026948989413</Data></Cell>
    <Cell><Data ss:Type="Number">34</Data></Cell>
    <Cell><Data ss:Type="Number">80</Data></Cell>
    <Cell><Data ss:Type="String">immune response-regulating signaling pathway</Data></Cell>
    <Cell><Data ss:Type="String">CD24, CREB1, CSK, HLA-DMB, HLA-DOA, HLA-DOB, HLA-DQB1, HLA-DQB2, HLA-DRA, INPP5D, IRF4, LYN, MEF2C, MYD88, NFKBIA, NFKBIL1, PAK2, PDPK1, ENAH, PRKCB, PAG1, MAPK1, MAP2K2, PTEN, RPS6KA1, RPS6KA3, RPS27A, UBA52, UBB, UBC, ZAP70, UNC93B1, CARD11, MAPKAPK2</Data></Cell>
   </Row>
   <Row>
    <Cell><Data ss:Type="String">GO:0006955</Data></Cell>
    <Cell ss:StyleID="s62"><Data ss:Type="Number">49500000</Data></Cell>
    <Cell ss:StyleID="s63"><Data ss:Type="Number">210565283917035</Data></Cell>
    <Cell ss:StyleID="s63"><Data ss:Type="Number">457033205004812</Data></Cell>
    <Cell><Data ss:Type="Number">77</Data></Cell>
    <Cell><Data ss:Type="Number">247</Data></Cell>
    <Cell><Data ss:Type="String">immune response</Data></Cell>
    <Cell><Data ss:Type="String">CD24, UBD, CTSC, USP18, EXOSC6, CNR2, COL3A1, CREB1, CSK, CXADR, SBSPON, AGER, TUBB, PTK2B, FTH1, PRELID1, ABR, HLA-A, HLA-DMB, MNX1, HLA-DOA, HLA-DOB, HLA-DQB1, HLA-DQB2, HLA-DRA, HLA-E, ICAM3, APP, IL1A, IL16, INPP5D, IRF4, LCP1, LTA, LYN, MEF2C, CIITA, MYD88, NFKBIA, PAK2, PDPK1, OTUD5, ENAH, PRKCB, PAG1, MAPK1, MAP2K2, AZGP1, PSMB8, PTEN, PTPN2, PTPN6, RPS6KA1, RPS6KA3, RPS27A, NCF1, BMPR1A, TAP1, TAPBP, TGFBR3, TNF, TNFRSF4, TYK2, UBA52, UBB, UBC, SUMO1, ZAP70, PXDN, LST1, TFEB, UNC93B1, JAM3, CARD11, TNFRSF14, MAPKAPK2, SOCS5</Data></Cell>
   </Row>
   <Row>
    <Cell><Data ss:Type="String">GO:0050852</Data></Cell>
    <Cell ss:StyleID="s62"><Data ss:Type="Number">67800000</Data></Cell>
    <Cell ss:StyleID="s63"><Data ss:Type="Number">525467914438503</Data></Cell>
    <Cell ss:StyleID="s63"><Data ss:Type="Number">721631376323388</Data></Cell>
    <Cell><Data ss:Type="Number">21</Data></Cell>
    <Cell><Data ss:Type="Number">39</Data></Cell>
    <Cell><Data ss:Type="String">T cell receptor signaling pathway</Data></Cell>
    <Cell><Data ss:Type="String">CSK, HLA-DMB, HLA-DOA, HLA-DOB, HLA-DQB1, HLA-DQB2, HLA-DRA, INPP5D, NFKBIA, PAK2, PDPK1, ENAH, PAG1, MAPK1, PTEN, RPS27A, UBA52, UBB, UBC, ZAP70, CARD11</Data></Cell>
   </Row>
   <Row>
    <Cell><Data ss:Type="String">GO:0002757</Data></Cell>
    <Cell ss:StyleID="s62"><Data ss:Type="Number">77600000</Data></Cell>
    <Cell ss:StyleID="s63"><Data ss:Type="Number">332989130434783</Data></Cell>
    <Cell ss:StyleID="s63"><Data ss:Type="Number">144326275264678</Data></Cell>
    <Cell><Data ss:Type="Number">33</Data></Cell>
    <Cell><Data ss:Type="Number">78</Data></Cell>
    <Cell><Data ss:Type="String">immune response-activating signal transduction</Data></Cell>
    <Cell><Data ss:Type="String">CREB1, CSK, HLA-DMB, HLA-DOA, HLA-DOB, HLA-DQB1, HLA-DQB2, HLA-DRA, INPP5D, IRF4, LYN, MEF2C, MYD88, NFKBIA, NFKBIL1, PAK2, PDPK1, ENAH, PRKCB, PAG1, MAPK1, MAP2K2, PTEN, RPS6KA1, RPS6KA3, RPS27A, UBA52, UBB, UBC, ZAP70, UNC93B1, CARD11, MAPKAPK2</Data></Cell>
   </Row>
   <Row>
    <Cell><Data ss:Type="String">GO:0032504</Data></Cell>
    <Cell ss:StyleID="s62"><Data ss:Type="Number">244000000</Data></Cell>
    <Cell ss:StyleID="s63"><Data ss:Type="Number">229481792717087</Data></Cell>
    <Cell ss:StyleID="s63"><Data ss:Type="Number">305305582290664</Data></Cell>
    <Cell><Data ss:Type="Number">55</Data></Cell>
    <Cell><Data ss:Type="Number">165</Data></Cell>
    <Cell><Data ss:Type="String">multicellular organism reproduction</Data></Cell>
    <Cell><Data ss:Type="String">DEAF1, KHDRBS3, CCNI, ZPBP, SOX30, TDRD9, KLF17, SPATA3, SPATA4, CREB1, SLC2A14, RNF151, CTNNB1, CXADR, ADRBK1, TDRD5, DIAPH2, DRD5, AGT, PTK2B, SPATA19, CATSPERD, AFF4, DPY19L2, H1FNT, HILS1, SPEM1, NPHP1, PAFAH1B1, SERPINA5, THEG, HOOK1, PDGFRA, OAZ3, PGR, SPA17, MOV10L1, TAF7L, SPATA6, WDR33, SPATA7, FMN2, ROBO2, HERPUD2, GMCL1P1, TSPY2, BOLL, SPAG16, JAM3, SPATA16, TSSK1B, HORMAD1, FKBP6, CSDA, DYNLL1</Data></Cell>
   </Row>
   <Row>
    <Cell><Data ss:Type="String">GO:0048609</Data></Cell>
    <Cell ss:StyleID="s62"><Data ss:Type="Number">244000000</Data></Cell>
    <Cell ss:StyleID="s63"><Data ss:Type="Number">229481792717087</Data></Cell>
    <Cell ss:StyleID="s63"><Data ss:Type="Number">305305582290664</Data></Cell>
    <Cell><Data ss:Type="Number">55</Data></Cell>
    <Cell><Data ss:Type="Number">165</Data></Cell>
    <Cell><Data ss:Type="String">multicellular organismal reproductive process</Data></Cell>
    <Cell><Data ss:Type="String">DEAF1, KHDRBS3, CCNI, ZPBP, SOX30, TDRD9, KLF17, SPATA3, SPATA4, CREB1, SLC2A14, RNF151, CTNNB1, CXADR, ADRBK1, TDRD5, DIAPH2, DRD5, AGT, PTK2B, SPATA19, CATSPERD, AFF4, DPY19L2, H1FNT, HILS1, SPEM1, NPHP1, PAFAH1B1, SERPINA5, THEG, HOOK1, PDGFRA, OAZ3, PGR, SPA17, MOV10L1, TAF7L, SPATA6, WDR33, SPATA7, FMN2, ROBO2, HERPUD2, GMCL1P1, TSPY2, BOLL, SPAG16, JAM3, SPATA16, TSSK1B, HORMAD1, FKBP6, CSDA, DYNLL1</Data></Cell>
   </Row>
   <Row>
    <Cell><Data ss:Type="String">GO:0048011</Data></Cell>
    <Cell ss:StyleID="s62"><Data ss:Type="Number">560000000</Data></Cell>
    <Cell ss:StyleID="s63"><Data ss:Type="Number">293286445012788</Data></Cell>
    <Cell ss:StyleID="s63"><Data ss:Type="Number">155428296438884</Data></Cell>
    <Cell><Data ss:Type="Number">33</Data></Cell>
    <Cell><Data ss:Type="Number">84</Data></Cell>
    <Cell><Data ss:Type="String">nerve growth factor receptor signaling pathway</Data></Cell>
    <Cell><Data ss:Type="String">ADCY2, AKAP13, ADCY8, CREB1, ADRBK1, AGT, NGFRAP1, ABR, GSK3B, ARHGDIA, MEF2C, MYD88, NFKBIA, ARHGEF4, PDPK1, PRKAR1A, PRKAR2A, MAPK1, MAP2K2, PTEN, RPS6KA1, RPS6KA3, RPS27A, SORT1, UBA52, UBB, UBC, YWHAB, CALM3, CAMK4, APH1B, ARHGEF1, MAPKAPK2</Data></Cell>
   </Row>
   <Row>
    <Cell><Data ss:Type="String">GO:0031294</Data></Cell>
    <Cell ss:StyleID="s62"><Data ss:Type="Number">76800000</Data></Cell>
    <Cell ss:StyleID="s63"><Data ss:Type="Number">69598233995585</Data></Cell>
    <Cell ss:StyleID="s63"><Data ss:Type="Number">425577478344562</Data></Cell>
    <Cell><Data ss:Type="Number">14</Data></Cell>
    <Cell><Data ss:Type="Number">23</Data></Cell>
    <Cell><Data ss:Type="String">lymphocyte costimulation</Data></Cell>
    <Cell><Data ss:Type="String">CD24, CSK, HLA-DMB, HLA-DOA, HLA-DOB, HLA-DQB1, HLA-DQB2, HLA-DRA, LYN, PAK2, PDPK1, PTPN6, CARD11, TNFRSF14</Data></Cell>
   </Row>
   <Row>
    <Cell><Data ss:Type="String">GO:0031295</Data></Cell>
    <Cell ss:StyleID="s62"><Data ss:Type="Number">76800000</Data></Cell>
    <Cell ss:StyleID="s63"><Data ss:Type="Number">69598233995585</Data></Cell>
    <Cell ss:StyleID="s63"><Data ss:Type="Number">425577478344562</Data></Cell>
    <Cell><Data ss:Type="Number">14</Data></Cell>
    <Cell><Data ss:Type="Number">23</Data></Cell>
    <Cell><Data ss:Type="String">T cell costimulation</Data></Cell>
    <Cell><Data ss:Type="String">CD24, CSK, HLA-DMB, HLA-DOA, HLA-DOB, HLA-DQB1, HLA-DQB2, HLA-DRA, LYN, PAK2, PDPK1, PTPN6, CARD11, TNFRSF14</Data></Cell>
   </Row>
   <Row>
    <Cell><Data ss:Type="String">GO:0042384</Data></Cell>
    <Cell ss:StyleID="s62"><Data ss:Type="Number">906000000</Data></Cell>
    <Cell ss:StyleID="s63"><Data ss:Type="Number">610561851941162</Data></Cell>
    <Cell ss:StyleID="s63"><Data ss:Type="Number">481087584215592</Data></Cell>
    <Cell><Data ss:Type="Number">15</Data></Cell>
    <Cell><Data ss:Type="Number">26</Data></Cell>
    <Cell><Data ss:Type="String">cilium assembly</Data></Cell>
    <Cell><Data ss:Type="String">RAB3IP, TTC8, BBS5, DZIP1L, TMEM17, RSPH9, IFT172, STK36, INTU, RSPH4A, NEK1, RFX3, DNAI2, SPAG16, TMEM67</Data></Cell>
   </Row>
   <Row>
    <Cell><Data ss:Type="String">GO:0050776</Data></Cell>
    <Cell ss:StyleID="s62"><Data ss:Type="Number">2450000000</Data></Cell>
    <Cell ss:StyleID="s63"><Data ss:Type="Number">216984897518878</Data></Cell>
    <Cell ss:StyleID="s63"><Data ss:Type="Number">281251203079884</Data></Cell>
    <Cell><Data ss:Type="Number">49</Data></Cell>
    <Cell><Data ss:Type="Number">152</Data></Cell>
    <Cell><Data ss:Type="String">regulation of immune response</Data></Cell>
    <Cell><Data ss:Type="String">CD24, USP18, COL3A1, CREB1, CSK, CXADR, ABR, HLA-A, HLA-DMB, HLA-DOA, HLA-DOB, HLA-DQB1, HLA-DQB2, HLA-DRA, HLA-E, ICAM3, INPP5D, IRF4, LTA, LYN, MEF2C, MYD88, NFKBIA, NFKBIL1, PAK2, PDPK1, ENAH, PRKCB, PAG1, MAPK1, MAP2K2, PTEN, PTPN2, PTPN6, RPS6KA1, RPS6KA3, RPS27A, TAP1, TNF, TYK2, UBA52, UBB, UBC, SUMO1, ZAP70, UNC93B1, CARD11, MAPKAPK2, SOCS5</Data></Cell>
   </Row>
   <Row>
    <Cell><Data ss:Type="String">GO:0007173</Data></Cell>
    <Cell ss:StyleID="s62"><Data ss:Type="Number">3950000000</Data></Cell>
    <Cell ss:StyleID="s63"><Data ss:Type="Number">317694433478089</Data></Cell>
    <Cell ss:StyleID="s63"><Data ss:Type="Number">107319538017324</Data></Cell>
    <Cell><Data ss:Type="Number">24</Data></Cell>
    <Cell><Data ss:Type="Number">58</Data></Cell>
    <Cell><Data ss:Type="String">epidermal growth factor receptor signaling pathway</Data></Cell>
    <Cell><Data ss:Type="String">ADCY2, ADCY8, CREB1, CSK, ADRBK1, AGT, PTK2B, GSK3B, APP, PDPK1, PRKAR1A, PRKAR2A, PAG1, MAPK1, MAP2K2, PTEN, RPS27A, UBA52, UBB, UBC, YWHAB, CALM3, CAMK4, SOCS5</Data></Cell>
   </Row>
   <Row>
    <Cell><Data ss:Type="String">GO:0038127</Data></Cell>
    <Cell ss:StyleID="s62"><Data ss:Type="Number">3950000000</Data></Cell>
    <Cell ss:StyleID="s63"><Data ss:Type="Number">317694433478089</Data></Cell>
    <Cell ss:StyleID="s63"><Data ss:Type="Number">107319538017324</Data></Cell>
    <Cell><Data ss:Type="Number">24</Data></Cell>
    <Cell><Data ss:Type="Number">58</Data></Cell>
    <Cell><Data ss:Type="String">ERBB signaling pathway</Data></Cell>
    <Cell><Data ss:Type="String">ADCY2, ADCY8, CREB1, CSK, ADRBK1, AGT, PTK2B, GSK3B, APP, PDPK1, PRKAR1A, PRKAR2A, PAG1, MAPK1, MAP2K2, PTEN, RPS27A, UBA52, UBB, UBC, YWHAB, CALM3, CAMK4, SOCS5</Data></Cell>
   </Row>
   <Row>
    <Cell><Data ss:Type="String">GO:0048869</Data></Cell>
    <Cell ss:StyleID="s62"><Data ss:Type="Number">460000000</Data></Cell>
    <Cell ss:StyleID="s63"><Data ss:Type="Number">146451055769124</Data></Cell>
    <Cell ss:StyleID="s63"><Data ss:Type="Number">149877285851781</Data></Cell>
    <Cell><Data ss:Type="Number">190</Data></Cell>
    <Cell><Data ss:Type="Number">810</Data></Cell>
    <Cell><Data ss:Type="String">cellular developmental process</Data></Cell>
    <Cell><Data ss:Type="String">CD24, ARL4A, RASGRP1, TUBB3, NDRG1, BASP1, DEAF1, UBD, TACC2, FERMT2, ZPBP, BVES, WIF1, RAB3IP, FOXN4, TDRD9, TTC8, UHMK1, COL3A1, BBS5, CPS1, CREB1, SLC2A14, CSNK2A1, CSNK2A2, RNF151, UNC45B, CTNNA2, CTNNB1, CTNND1, CXADR, RDH10, DCC, TDRD5, DIAPH2, AGER, DOCK2, AGT, DZIP1L, TMEM17, TUBB, EPHA3, EPHA5, ESRRA, ETV1, EXT2, PTK2B, SPATA19, RSPH9, SEMA3D, NLGN1, PDZRN3, PEG10, FLT1, ACSL6, OBSL1, PSD4, EID1, ALK, CATSPERD, WWTR1, SS18L1, IFT172, GDNF, GFRA1, ABL2, AFF4, STK36, INTU, GLG1, BIN1, GNA11, DPY19L2, LAMA1, GRIN2A, GSK3B, SOCS7, HIP1, MNX1, HLA-DOA, ID4, H1FNT, RSPH4A, APP, IL1A, INPP5D, IRF4, KAL1, HILS1, SPEM1, KIF5C, KRT14, ARHGDIA, RHOH, LRP4, LYN, CAPRIN1, MAP1B, MBNL1, MCL1, MEF2C, MSX2, MYH9, NEFM, NEK1, NFKBIA, NHS, NPHP1, NRD1, YBX1, NUMA1, PAFAH1B1, PAK2, CDON, THEG, HOOK1, EVL, DCDC2, PDGFRA, SRRT, PDPK1, PEX7, PGR, BCL11A, PLP1, MOV10L1, TAF7L, CCHCR1, SPATA6, PHIP, STRADB, PPP1R9A, ENAH, MBNL3, BEX1, MESP1, PRKG1, MAPK1, MAP2K2, MRAP, CDC42SE1, PSMB8, SMURF1, PTEN, TSHZ3, PTPN6, PTPRD, CTDSP1, ACTA2, RFX3, ROBO2, RPS6KA1, RPS6KA3, RYK, BDNF, SORT1, DMRTC2, NEUROG2, GMCL1P1, DNAI2, TSPY2, BMPR1A, BOLL, DYNLT1, TGFBR3, TNF, TUBB2A, YWHAB, ZAP70, CXCR4, LST1, SPAG16, KAT6A, CAMK4, JAM3, SPATA16, TSSK1B, HORMAD1, KIAA1109, CARD11, NKX6-2, DOCK7, EDF1, ADAM9, TMEM67, ARHGEF1, KLF4, NRXN1, SOCS5, LPPR4</Data></Cell>
   </Row>
   <Row>
    <Cell><Data ss:Type="String">GO:0007169</Data></Cell>
    <Cell ss:StyleID="s62"><Data ss:Type="Number">4770000000</Data></Cell>
    <Cell ss:StyleID="s63"><Data ss:Type="Number">19263783362556</Data></Cell>
    <Cell ss:StyleID="s63"><Data ss:Type="Number">381169393647738</Data></Cell>
    <Cell><Data ss:Type="Number">61</Data></Cell>
    <Cell><Data ss:Type="Number">206</Data></Cell>
    <Cell><Data ss:Type="String">transmembrane receptor protein tyrosine kinase signaling pathway</Data></Cell>
    <Cell><Data ss:Type="String">SORBS1, ADCY2, AKAP13, ADCY8, CREB1, CSK, CTNNB1, KLB, ADRBK1, AGT, EIF4E, EPHA3, EPHA5, PTK2B, FLT1, ALK, GFRA1, GFRA2, NGFRAP1, ABR, GSK3B, SOCS7, APP, ARHGDIA, LYN, MEF2C, MYD88, NFKBIA, ARHGEF4, CRIM1, PDGFRA, PDPK1, PPM1A, PHIP, STRADB, PRKAA1, PRKAR1A, PRKAR2A, PRKCB, PAG1, MAPK1, MAP2K2, PTEN, PTPN2, PTPN6, PTPRG, RPS6KA1, RPS6KA3, RPS27A, SORT1, UBA52, UBB, UBC, YWHAB, ZFAND5, CALM3, CAMK4, APH1B, ARHGEF1, MAPKAPK2, SOCS5</Data></Cell>
   </Row>
   <Row>
    <Cell><Data ss:Type="String">GO:0008543</Data></Cell>
    <Cell ss:StyleID="s62"><Data ss:Type="Number">5140000000</Data></Cell>
    <Cell ss:StyleID="s63"><Data ss:Type="Number">359092122830441</Data></Cell>
    <Cell ss:StyleID="s63"><Data ss:Type="Number">832651588065448</Data></Cell>
    <Cell><Data ss:Type="Number">20</Data></Cell>
    <Cell><Data ss:Type="Number">45</Data></Cell>
    <Cell><Data ss:Type="String">fibroblast growth factor receptor signaling pathway</Data></Cell>
    <Cell><Data ss:Type="String">ADCY2, ADCY8, CREB1, CTNNB1, KLB, ADRBK1, GSK3B, PDPK1, PRKAR1A, PRKAR2A, MAPK1, MAP2K2, PTEN, RPS27A, UBA52, UBB, UBC, YWHAB, CALM3, CAMK4</Data></Cell>
   </Row>
   <Row>
    <Cell><Data ss:Type="String">GO:0044344</Data></Cell>
    <Cell ss:StyleID="s62"><Data ss:Type="Number">6470000000</Data></Cell>
    <Cell ss:StyleID="s63"><Data ss:Type="Number">336798128342246</Data></Cell>
    <Cell ss:StyleID="s63"><Data ss:Type="Number">906665062560154</Data></Cell>
    <Cell><Data ss:Type="Number">21</Data></Cell>
    <Cell><Data ss:Type="Number">49</Data></Cell>
    <Cell><Data ss:Type="String">cellular response to fibroblast growth factor stimulus</Data></Cell>
    <Cell><Data ss:Type="String">ADCY2, ADCY8, CPS1, CREB1, CTNNB1, KLB, ADRBK1, GSK3B, PDPK1, PRKAR1A, PRKAR2A, MAPK1, MAP2K2, PTEN, RPS27A, UBA52, UBB, UBC, YWHAB, CALM3, CAMK4</Data></Cell>
   </Row>
   <Row>
    <Cell><Data ss:Type="String">GO:0071774</Data></Cell>
    <Cell ss:StyleID="s62"><Data ss:Type="Number">6470000000</Data></Cell>
    <Cell ss:StyleID="s63"><Data ss:Type="Number">336798128342246</Data></Cell>
    <Cell ss:StyleID="s63"><Data ss:Type="Number">906665062560154</Data></Cell>
    <Cell><Data ss:Type="Number">21</Data></Cell>
    <Cell><Data ss:Type="Number">49</Data></Cell>
    <Cell><Data ss:Type="String">response to fibroblast growth factor stimulus</Data></Cell>
    <Cell><Data ss:Type="String">ADCY2, ADCY8, CPS1, CREB1, CTNNB1, KLB, ADRBK1, GSK3B, PDPK1, PRKAR1A, PRKAR2A, MAPK1, MAP2K2, PTEN, RPS27A, UBA52, UBB, UBC, YWHAB, CALM3, CAMK4</Data></Cell>
   </Row>
   <Row>
    <Cell><Data ss:Type="String">GO:0071363</Data></Cell>
    <Cell ss:StyleID="s62"><Data ss:Type="Number">7780000000</Data></Cell>
    <Cell ss:StyleID="s63"><Data ss:Type="Number">254476472037448</Data></Cell>
    <Cell ss:StyleID="s63"><Data ss:Type="Number">159128970163619</Data></Cell>
    <Cell><Data ss:Type="Number">31</Data></Cell>
    <Cell><Data ss:Type="Number">86</Data></Cell>
    <Cell><Data ss:Type="String">cellular response to growth factor stimulus</Data></Cell>
    <Cell><Data ss:Type="String">ADCY2, ADCY8, CPS1, CREB1, CTNNB1, KLB, ADRBK1, FLT1, GRIN2A, GSK3B, MEF2C, MSX2, PDGFRA, PDPK1, PFN1, PRKAR1A, PRKAR2A, PRKCB, MAPK1, MAP2K2, PTEN, RPS27A, SPARC, UBA52, UBB, UBC, YWHAB, CALM3, CAMK4, MAPKAPK2, KLF4</Data></Cell>
   </Row>
   <Row>
    <Cell><Data ss:Type="String">GO:0007018</Data></Cell>
    <Cell><Data ss:Type="String">0.000103851290086942</Data></Cell>
    <Cell ss:StyleID="s63"><Data ss:Type="Number">291674224560131</Data></Cell>
    <Cell ss:StyleID="s63"><Data ss:Type="Number">112870548604427</Data></Cell>
    <Cell><Data ss:Type="Number">24</Data></Cell>
    <Cell><Data ss:Type="Number">61</Data></Cell>
    <Cell><Data ss:Type="String">microtubule-based movement</Data></Cell>
    <Cell><Data ss:Type="String">TUBB3, TUBA3D, DNAH14, DNAH2, DNAH8, DYNC1I2, DNAH12, TUBB, RSPH9, KIF6, CCDC39, RSPH4A, APP, KIF5C, MAP1B, NEFM, NEFL, PAFAH1B1, FMN2, ARHGAP21, RFX3, TUBB2A, DYNC2H1, DNAH17</Data></Cell>
   </Row>
   <Row>
    <Cell><Data ss:Type="String">GO:0007017</Data></Cell>
    <Cell><Data ss:Type="String">0.000118171827038427</Data></Cell>
    <Cell ss:StyleID="s63"><Data ss:Type="Number">204906028801562</Data></Cell>
    <Cell ss:StyleID="s63"><Data ss:Type="Number">273849855630414</Data></Cell>
    <Cell><Data ss:Type="Number">46</Data></Cell>
    <Cell><Data ss:Type="Number">148</Data></Cell>
    <Cell><Data ss:Type="String">microtubule-based process</Data></Cell>
    <Cell><Data ss:Type="String">TUBB3, TUBGCP3, TACC2, TUBA3D, CCDC105, DNAH14, DNAH2, CTNNB1, DNAH8, DYNC1I2, DNAH12, TUBB, EPHA3, RSPH9, KIF6, GSK3B, CCDC39, RSPH4A, APP, KIF5C, MAP1B, CCDC88C, MYH9, NEFM, NEFL, NPM1, NUMA1, PAFAH1B1, NIN, HOOK1, CENPJ, FMN2, ARHGAP21, SLAIN2, RFX3, DYNLT1, TUBB2A, DYNC2H1, CEP76, TEKT1, DOCK7, DNAH17, DYNLL1, TNKS, TMEM67, GCC2</Data></Cell>
   </Row>
   <Row>
    <Cell><Data ss:Type="String">GO:0060271</Data></Cell>
    <Cell><Data ss:Type="String">0.000126990692718344</Data></Cell>
    <Cell ss:StyleID="s63"><Data ss:Type="Number">397698096502877</Data></Cell>
    <Cell ss:StyleID="s63"><Data ss:Type="Number">629114533205005</Data></Cell>
    <Cell><Data ss:Type="Number">16</Data></Cell>
    <Cell><Data ss:Type="Number">34</Data></Cell>
    <Cell><Data ss:Type="String">cilium morphogenesis</Data></Cell>
    <Cell><Data ss:Type="String">RAB3IP, TTC8, BBS5, DZIP1L, TMEM17, RSPH9, WWTR1, IFT172, STK36, INTU, RSPH4A, NEK1, RFX3, DNAI2, SPAG16, TMEM67</Data></Cell>
   </Row>
   <Row>
    <Cell><Data ss:Type="String">GO:0001539</Data></Cell>
    <Cell><Data ss:Type="String">0.000129175542619409</Data></Cell>
    <Cell ss:StyleID="s63"><Data ss:Type="Number">118580814717477</Data></Cell>
    <Cell ss:StyleID="s63"><Data ss:Type="Number">203537054860443</Data></Cell>
    <Cell><Data ss:Type="Number">8</Data></Cell>
    <Cell><Data ss:Type="Number">11</Data></Cell>
    <Cell><Data ss:Type="String">ciliary or flagellar motility</Data></Cell>
    <Cell><Data ss:Type="String">DNAH2, DNAH8, CATSPERD, CCDC39, SPA17, RFX3, ROPN1L, DNAH17</Data></Cell>
   </Row>
   <Row>
    <Cell><Data ss:Type="String">GO:0002253</Data></Cell>
    <Cell><Data ss:Type="String">0.000134321695903794</Data></Cell>
    <Cell ss:StyleID="s63"><Data ss:Type="Number">236568322981366</Data></Cell>
    <Cell ss:StyleID="s63"><Data ss:Type="Number">177632338787295</Data></Cell>
    <Cell><Data ss:Type="Number">33</Data></Cell>
    <Cell><Data ss:Type="Number">96</Data></Cell>
    <Cell><Data ss:Type="String">activation of immune response</Data></Cell>
    <Cell><Data ss:Type="String">CREB1, CSK, HLA-DMB, HLA-DOA, HLA-DOB, HLA-DQB1, HLA-DQB2, HLA-DRA, INPP5D, IRF4, LYN, MEF2C, MYD88, NFKBIA, NFKBIL1, PAK2, PDPK1, ENAH, PRKCB, PAG1, MAPK1, MAP2K2, PTEN, RPS6KA1, RPS6KA3, RPS27A, UBA52, UBB, UBC, ZAP70, UNC93B1, CARD11, MAPKAPK2</Data></Cell>
   </Row>
   <Row>
    <Cell><Data ss:Type="String">GO:0007166</Data></Cell>
    <Cell><Data ss:Type="String">0.000143149369033143</Data></Cell>
    <Cell ss:StyleID="s63"><Data ss:Type="Number">146596204003087</Data></Cell>
    <Cell ss:StyleID="s63"><Data ss:Type="Number">121567131857555</Data></Cell>
    <Cell><Data ss:Type="Number">156</Data></Cell>
    <Cell><Data ss:Type="Number">657</Data></Cell>
    <Cell><Data ss:Type="String">cell surface receptor signaling pathway</Data></Cell>
    <Cell><Data ss:Type="String">CD24, CDK8, SORBS1, ADCY2, WIF1, AKAP13, USP18, CHRM2, ADCY8, WFIKKN2, CNR2, COL3A1, CPE, CREB1, CSK, CSNK2A1, CSNK2A2, CTNNB1, COMMD7, CTNND1, KLB, ADRBK1, DDB1, AGER, DRD5, AGT, EIF4A2, EIF4E, TMEM17, EPHA3, EPHA5, PTK2B, CCNY, NLGN1, PEG10, FLT1, ALK, GABRA4, WWTR1, ATRNL1, IFT172, RGS22, GDNF, GFRA1, GFRA2, NGFRAP1, STK36, INTU, GLG1, GNA11, LAMA1, GRK4, GRK5, GRIA2, ABR, GRIN2A, GRIN2C, GSK3B, SOCS7, HLA-A, HLA-DMB, HLA-DOA, HLA-DOB, HLA-DQB1, HLA-DQB2, HLA-DRA, HLA-E, APP, RGSL1, IL1A, INPP5D, IRF4, ITGB8, KRT18, ARHGDIA, LRP4, LYN, MCL1, MEF2C, CIITA, CCDC88C, MSX2, MYD88, MYH9, NFKBIA, NFKBIL1, PAK2, ARHGEF4, CRIM1, EVL, PDGFRA, PDPK1, PLP1, PPM1A, PHIP, STRADB, PRKAA1, PRKAR1A, ENAH, PRKAR2A, PRKCB, PAG1, MESP1, MAPK1, MAP2K2, PSMB8, SMURF1, SNX14, PTEN, PTPN2, PTPN6, PTPRD, PTPRG, RANBP2, SENP2, KLHL12, RGS10, RPS6KA1, RPS6KA3, RPS27A, RYK, SORT1, BID, BMPR1A, DYNLT1, TGFBR3, TLE4, TNF, TNFRSF4, TYK2, UBA52, UBB, UBC, SUMO1, YWHAB, ZAP70, ZFAND5, PXDN, CXCR4, CXXC4, CALM3, CAMK4, APH1B, CARD11, TNKS, ADAM9, TNFRSF14, DLK1, TNFRSF10A, ARHGEF1, MAGI1, MAPKAPK2, NRXN1, HOMER2, AKAP12, SOCS5</Data></Cell>
   </Row>
   <Row>
    <Cell><Data ss:Type="String">GO:0048858</Data></Cell>
    <Cell><Data ss:Type="String">0.000152105440424084</Data></Cell>
    <Cell ss:StyleID="s63"><Data ss:Type="Number">181628767272332</Data></Cell>
    <Cell ss:StyleID="s63"><Data ss:Type="Number">40337343599615</Data></Cell>
    <Cell><Data ss:Type="Number">62</Data></Cell>
    <Cell><Data ss:Type="Number">218</Data></Cell>
    <Cell><Data ss:Type="String">cell projection morphogenesis</Data></Cell>
    <Cell><Data ss:Type="String">CD24, TUBB3, RAB3IP, FOXN4, TTC8, COL3A1, BBS5, CREB1, CSNK2A1, CSNK2A2, CTNNA2, DCC, DZIP1L, TMEM17, EPHA3, EPHA5, RSPH9, WWTR1, IFT172, GDNF, GFRA1, ABL2, STK36, INTU, LAMA1, GSK3B, MNX1, RSPH4A, APP, KAL1, KIF5C, ARHGDIA, CAPRIN1, MAP1B, MYH9, NEFM, NEK1, PAFAH1B1, PAK2, EVL, BCL11A, ENAH, MAPK1, MAP2K2, PTEN, PTPRD, RFX3, ROBO2, RPS6KA1, RPS6KA3, RYK, BDNF, NEUROG2, DNAI2, DYNLT1, YWHAB, SPAG16, DOCK7, TMEM67, ARHGEF1, NRXN1, LPPR4</Data></Cell>
   </Row>
   <Row>
    <Cell><Data ss:Type="String">GO:0050865</Data></Cell>
    <Cell><Data ss:Type="String">0.000157391658730858</Data></Cell>
    <Cell ss:StyleID="s63"><Data ss:Type="Number">245934309263132</Data></Cell>
    <Cell ss:StyleID="s63"><Data ss:Type="Number">157278633301251</Data></Cell>
    <Cell><Data ss:Type="Number">30</Data></Cell>
    <Cell><Data ss:Type="Number">85</Data></Cell>
    <Cell><Data ss:Type="String">regulation of cell activation</Data></Cell>
    <Cell><Data ss:Type="String">CD24, CNR2, CSK, CTNNB1, ABR, HLA-DMB, HLA-DOA, HLA-DOB, HLA-DQB1, HLA-DQB2, HLA-DRA, INPP5D, IRF4, LYN, MEF2C, MYD88, PAK2, PDGFRA, PDPK1, PAG1, PRKG1, PTPN6, RPS6KA1, TNFRSF4, ZAP70, LST1, CAMK4, CARD11, TNFRSF14, SOCS5</Data></Cell>
   </Row>
   <Row>
    <Cell><Data ss:Type="String">GO:0010927</Data></Cell>
    <Cell><Data ss:Type="String">0.00018298865315791</Data></Cell>
    <Cell ss:StyleID="s63"><Data ss:Type="Number">327482051282051</Data></Cell>
    <Cell ss:StyleID="s63"><Data ss:Type="Number">832651588065448</Data></Cell>
    <Cell><Data ss:Type="Number">19</Data></Cell>
    <Cell><Data ss:Type="Number">45</Data></Cell>
    <Cell><Data ss:Type="String">cellular component assembly involved in morphogenesis</Data></Cell>
    <Cell><Data ss:Type="String">ZPBP, RAB3IP, TTC8, BBS5, DZIP1L, TMEM17, RSPH9, OBSL1, IFT172, STK36, INTU, RSPH4A, NEK1, PAFAH1B1, PDGFRA, RFX3, DNAI2, SPAG16, TMEM67</Data></Cell>
   </Row>
   <Row>
    <Cell><Data ss:Type="String">GO:0022412</Data></Cell>
    <Cell><Data ss:Type="String">0.000214605472999462</Data></Cell>
    <Cell><Data ss:Type="String">Inf</Data></Cell>
    <Cell><Data ss:Type="String">0.925168431183831</Data></Cell>
    <Cell><Data ss:Type="Number">5</Data></Cell>
    <Cell><Data ss:Type="Number">5</Data></Cell>
    <Cell><Data ss:Type="String">cellular process involved in reproduction in multicellular organism</Data></Cell>
    <Cell><Data ss:Type="String">ZPBP, ADAM2, PAFAH1B1, SERPINA5, C9orf11</Data></Cell>
   </Row>
   <Row>
    <Cell><Data ss:Type="String">GO:0032990</Data></Cell>
    <Cell><Data ss:Type="String">0.00023177761248709</Data></Cell>
    <Cell ss:StyleID="s63"><Data ss:Type="Number">178036348109204</Data></Cell>
    <Cell ss:StyleID="s63"><Data ss:Type="Number">408924446583253</Data></Cell>
    <Cell><Data ss:Type="Number">62</Data></Cell>
    <Cell><Data ss:Type="Number">221</Data></Cell>
    <Cell><Data ss:Type="String">cell part morphogenesis</Data></Cell>
    <Cell><Data ss:Type="String">CD24, TUBB3, RAB3IP, FOXN4, TTC8, COL3A1, BBS5, CREB1, CSNK2A1, CSNK2A2, CTNNA2, DCC, DZIP1L, TMEM17, EPHA3, EPHA5, RSPH9, WWTR1, IFT172, GDNF, GFRA1, ABL2, STK36, INTU, LAMA1, GSK3B, MNX1, RSPH4A, APP, KAL1, KIF5C, ARHGDIA, CAPRIN1, MAP1B, MYH9, NEFM, NEK1, PAFAH1B1, PAK2, EVL, BCL11A, ENAH, MAPK1, MAP2K2, PTEN, PTPRD, RFX3, ROBO2, RPS6KA1, RPS6KA3, RYK, BDNF, NEUROG2, DNAI2, DYNLT1, YWHAB, SPAG16, DOCK7, TMEM67, ARHGEF1, NRXN1, LPPR4</Data></Cell>
   </Row>
   <Row>
    <Cell><Data ss:Type="String">GO:0045088</Data></Cell>
    <Cell><Data ss:Type="String">0.000249020434015947</Data></Cell>
    <Cell ss:StyleID="s63"><Data ss:Type="Number">269557046979866</Data></Cell>
    <Cell ss:StyleID="s63"><Data ss:Type="Number">11842155919153</Data></Cell>
    <Cell><Data ss:Type="Number">24</Data></Cell>
    <Cell><Data ss:Type="Number">64</Data></Cell>
    <Cell><Data ss:Type="String">regulation of innate immune response</Data></Cell>
    <Cell><Data ss:Type="String">USP18, CREB1, IRF4, LYN, MEF2C, MYD88, NFKBIA, NFKBIL1, PDPK1, MAPK1, MAP2K2, PTPN2, PTPN6, RPS6KA1, RPS6KA3, RPS27A, TAP1, TYK2, UBA52, UBB, UBC, SUMO1, UNC93B1, MAPKAPK2</Data></Cell>
   </Row>
   <Row>
    <Cell><Data ss:Type="String">GO:0070848</Data></Cell>
    <Cell><Data ss:Type="String">0.000256926259462989</Data></Cell>
    <Cell ss:StyleID="s63"><Data ss:Type="Number">232920054200542</Data></Cell>
    <Cell ss:StyleID="s63"><Data ss:Type="Number">168380654475457</Data></Cell>
    <Cell><Data ss:Type="Number">31</Data></Cell>
    <Cell><Data ss:Type="Number">91</Data></Cell>
    <Cell><Data ss:Type="String">response to growth factor stimulus</Data></Cell>
    <Cell><Data ss:Type="String">ADCY2, ADCY8, CPS1, CREB1, CTNNB1, KLB, ADRBK1, FLT1, GRIN2A, GSK3B, MEF2C, MSX2, PDGFRA, PDPK1, PFN1, PRKAR1A, PRKAR2A, PRKCB, MAPK1, MAP2K2, PTEN, RPS27A, SPARC, UBA52, UBB, UBC, YWHAB, CALM3, CAMK4, MAPKAPK2, KLF4</Data></Cell>
   </Row>
   <Row>
    <Cell><Data ss:Type="String">GO:0010863</Data></Cell>
    <Cell><Data ss:Type="String">0.000266924114340369</Data></Cell>
    <Cell ss:StyleID="s63"><Data ss:Type="Number">544678979771328</Data></Cell>
    <Cell ss:StyleID="s63"><Data ss:Type="Number">370067372473532</Data></Cell>
    <Cell><Data ss:Type="Number">11</Data></Cell>
    <Cell><Data ss:Type="Number">20</Data></Cell>
    <Cell><Data ss:Type="String">positive regulation of phospholipase C activity</Data></Cell>
    <Cell><Data ss:Type="String">ADCY2, ADCY8, CREB1, ADRBK1, AGT, FLT1, PDGFRA, PRKAR1A, PRKAR2A, CALM3, CAMK4</Data></Cell>
   </Row>
   <Row>
    <Cell><Data ss:Type="String">GO:0002694</Data></Cell>
    <Cell><Data ss:Type="String">0.000294371688940134</Data></Cell>
    <Cell ss:StyleID="s63"><Data ss:Type="Number">247884922162935</Data></Cell>
    <Cell ss:StyleID="s63"><Data ss:Type="Number">140625601539942</Data></Cell>
    <Cell><Data ss:Type="Number">27</Data></Cell>
    <Cell><Data ss:Type="Number">76</Data></Cell>
    <Cell><Data ss:Type="String">regulation of leukocyte activation</Data></Cell>
    <Cell><Data ss:Type="String">CD24, CNR2, CSK, CTNNB1, ABR, HLA-DMB, HLA-DOA, HLA-DOB, HLA-DQB1, HLA-DQB2, HLA-DRA, INPP5D, IRF4, LYN, MEF2C, MYD88, PAK2, PDPK1, PAG1, PTPN6, TNFRSF4, ZAP70, LST1, CAMK4, CARD11, TNFRSF14, SOCS5</Data></Cell>
   </Row>
   <Row>
    <Cell><Data ss:Type="String">GO:0001775</Data></Cell>
    <Cell><Data ss:Type="String">0.000294411350630881</Data></Cell>
    <Cell ss:StyleID="s63"><Data ss:Type="Number">182737328508046</Data></Cell>
    <Cell ss:StyleID="s63"><Data ss:Type="Number">355264677574591</Data></Cell>
    <Cell><Data ss:Type="Number">55</Data></Cell>
    <Cell><Data ss:Type="Number">192</Data></Cell>
    <Cell><Data ss:Type="String">cell activation</Data></Cell>
    <Cell><Data ss:Type="String">CD24, RASGRP1, NDRG1, UBD, EXOSC6, CNR2, COL3A1, CSK, CTNNB1, DOCK2, AGT, PTK2B, FGA, HABP4, GNA11, ABR, HLA-DMB, HLA-DOA, HLA-DOB, HLA-DQB1, HLA-DQB2, HLA-DRA, APP, INPP5D, IRF4, LCP1, RHOH, LYN, MEF2C, MYD88, MYH9, PAK2, PDGFRA, PDPK1, PFN1, SERPINA1, BCL11A, PRKCB, PAG1, PRKG1, MAPK1, PTPN6, RPS6KA1, SPARC, TNF, TNFRSF4, ZAP70, LST1, CALM3, CAMK4, CARD11, ADAM9, TNFRSF14, CCND3, SOCS5</Data></Cell>
   </Row>
   <Row>
    <Cell><Data ss:Type="String">GO:0051251</Data></Cell>
    <Cell><Data ss:Type="String">0.000299861018837243</Data></Cell>
    <Cell ss:StyleID="s63"><Data ss:Type="Number">298798397863818</Data></Cell>
    <Cell ss:StyleID="s63"><Data ss:Type="Number">925168431183831</Data></Cell>
    <Cell><Data ss:Type="Number">20</Data></Cell>
    <Cell><Data ss:Type="Number">50</Data></Cell>
    <Cell><Data ss:Type="String">positive regulation of lymphocyte activation</Data></Cell>
    <Cell><Data ss:Type="String">CD24, CSK, HLA-DMB, HLA-DOA, HLA-DOB, HLA-DQB1, HLA-DQB2, HLA-DRA, INPP5D, LYN, MEF2C, MYD88, PAK2, PDPK1, PTPN6, TNFRSF4, ZAP70, CARD11, TNFRSF14, SOCS5</Data></Cell>
   </Row>
   <Row>
    <Cell><Data ss:Type="String">GO:0002224</Data></Cell>
    <Cell><Data ss:Type="String">0.000307179481356588</Data></Cell>
    <Cell ss:StyleID="s63"><Data ss:Type="Number">32232223701731</Data></Cell>
    <Cell ss:StyleID="s63"><Data ss:Type="Number">795644850818094</Data></Cell>
    <Cell><Data ss:Type="Number">18</Data></Cell>
    <Cell><Data ss:Type="Number">43</Data></Cell>
    <Cell><Data ss:Type="String">toll-like receptor signaling pathway</Data></Cell>
    <Cell><Data ss:Type="String">CREB1, IRF4, LYN, MEF2C, MYD88, NFKBIA, NFKBIL1, PDPK1, MAPK1, MAP2K2, RPS6KA1, RPS6KA3, RPS27A, UBA52, UBB, UBC, UNC93B1, MAPKAPK2</Data></Cell>
   </Row>
   <Row>
    <Cell><Data ss:Type="String">GO:0050778</Data></Cell>
    <Cell><Data ss:Type="String">0.000313117245547984</Data></Cell>
    <Cell ss:StyleID="s63"><Data ss:Type="Number">213965678179077</Data></Cell>
    <Cell ss:StyleID="s63"><Data ss:Type="Number">207237728585178</Data></Cell>
    <Cell><Data ss:Type="Number">36</Data></Cell>
    <Cell><Data ss:Type="Number">112</Data></Cell>
    <Cell><Data ss:Type="String">positive regulation of immune response</Data></Cell>
    <Cell><Data ss:Type="String">CREB1, CSK, HLA-DMB, HLA-DOA, HLA-DOB, HLA-DQB1, HLA-DQB2, HLA-DRA, INPP5D, IRF4, LTA, LYN, MEF2C, MYD88, NFKBIA, NFKBIL1, PAK2, PDPK1, ENAH, PRKCB, PAG1, MAPK1, MAP2K2, PTEN, RPS6KA1, RPS6KA3, RPS27A, TAP1, TNF, UBA52, UBB, UBC, ZAP70, UNC93B1, CARD11, MAPKAPK2</Data></Cell>
   </Row>
   <Row>
    <Cell><Data ss:Type="String">GO:0051249</Data></Cell>
    <Cell><Data ss:Type="String">0.000346558988376951</Data></Cell>
    <Cell ss:StyleID="s63"><Data ss:Type="Number">255299975562072</Data></Cell>
    <Cell ss:StyleID="s63"><Data ss:Type="Number">127673243503369</Data></Cell>
    <Cell><Data ss:Type="Number">25</Data></Cell>
    <Cell><Data ss:Type="Number">69</Data></Cell>
    <Cell><Data ss:Type="String">regulation of lymphocyte activation</Data></Cell>
    <Cell><Data ss:Type="String">CD24, CSK, CTNNB1, HLA-DMB, HLA-DOA, HLA-DOB, HLA-DQB1, HLA-DQB2, HLA-DRA, INPP5D, IRF4, LYN, MEF2C, MYD88, PAK2, PDPK1, PAG1, PTPN6, TNFRSF4, ZAP70, LST1, CAMK4, CARD11, TNFRSF14, SOCS5</Data></Cell>
   </Row>
   <Row>
    <Cell><Data ss:Type="String">GO:0007281</Data></Cell>
    <Cell><Data ss:Type="String">0.000375587923758558</Data></Cell>
    <Cell ss:StyleID="s63"><Data ss:Type="Number">39067880794702</Data></Cell>
    <Cell ss:StyleID="s63"><Data ss:Type="Number">555101058710298</Data></Cell>
    <Cell><Data ss:Type="Number">14</Data></Cell>
    <Cell><Data ss:Type="Number">30</Data></Cell>
    <Cell><Data ss:Type="String">germ cell development</Data></Cell>
    <Cell><Data ss:Type="String">DEAF1, ZPBP, CTNNB1, TDRD5, PTK2B, AFF4, DPY19L2, H1FNT, HILS1, PAFAH1B1, HOOK1, MOV10L1, JAM3, TSSK1B</Data></Cell>
   </Row>
   <Row>
    <Cell><Data ss:Type="String">GO:0023021</Data></Cell>
    <Cell><Data ss:Type="String">0.000417564987791657</Data></Cell>
    <Cell ss:StyleID="s63"><Data ss:Type="Number">667302631578947</Data></Cell>
    <Cell ss:StyleID="s63"><Data ss:Type="Number">277550529355149</Data></Cell>
    <Cell><Data ss:Type="Number">9</Data></Cell>
    <Cell><Data ss:Type="Number">15</Data></Cell>
    <Cell><Data ss:Type="String">termination of signal transduction</Data></Cell>
    <Cell><Data ss:Type="String">ADRBK1, RGS22, GRK4, GRK5, RGSL1, MYH9, SNX14, RGS10, ARHGEF1</Data></Cell>
   </Row>
   <Row>
    <Cell><Data ss:Type="String">GO:0038032</Data></Cell>
    <Cell><Data ss:Type="String">0.000417564987791657</Data></Cell>
    <Cell ss:StyleID="s63"><Data ss:Type="Number">667302631578947</Data></Cell>
    <Cell ss:StyleID="s63"><Data ss:Type="Number">277550529355149</Data></Cell>
    <Cell><Data ss:Type="Number">9</Data></Cell>
    <Cell><Data ss:Type="Number">15</Data></Cell>
    <Cell><Data ss:Type="String">termination of G-protein coupled receptor signaling pathway</Data></Cell>
    <Cell><Data ss:Type="String">ADRBK1, RGS22, GRK4, GRK5, RGSL1, MYH9, SNX14, RGS10, ARHGEF1</Data></Cell>
   </Row>
   <Row>
    <Cell><Data ss:Type="String">GO:0050867</Data></Cell>
    <Cell><Data ss:Type="String">0.00045302488975159</Data></Cell>
    <Cell ss:StyleID="s63"><Data ss:Type="Number">276867725699906</Data></Cell>
    <Cell ss:StyleID="s63"><Data ss:Type="Number">101768527430221</Data></Cell>
    <Cell><Data ss:Type="Number">21</Data></Cell>
    <Cell><Data ss:Type="Number">55</Data></Cell>
    <Cell><Data ss:Type="String">positive regulation of cell activation</Data></Cell>
    <Cell><Data ss:Type="String">CD24, CSK, HLA-DMB, HLA-DOA, HLA-DOB, HLA-DQB1, HLA-DQB2, HLA-DRA, INPP5D, LYN, MEF2C, MYD88, PAK2, PDPK1, PTPN6, RPS6KA1, TNFRSF4, ZAP70, CARD11, TNFRSF14, SOCS5</Data></Cell>
   </Row>
   <Row>
    <Cell><Data ss:Type="String">GO:0048515</Data></Cell>
    <Cell><Data ss:Type="String">0.000461377007400391</Data></Cell>
    <Cell ss:StyleID="s63"><Data ss:Type="Number">556488801054018</Data></Cell>
    <Cell ss:StyleID="s63"><Data ss:Type="Number">333060635226179</Data></Cell>
    <Cell><Data ss:Type="Number">10</Data></Cell>
    <Cell><Data ss:Type="Number">18</Data></Cell>
    <Cell><Data ss:Type="String">spermatid differentiation</Data></Cell>
    <Cell><Data ss:Type="String">ZPBP, TDRD5, AFF4, DPY19L2, H1FNT, NPHP1, PAFAH1B1, HOOK1, JAM3, TSSK1B</Data></Cell>
   </Row>
   <Row>
    <Cell><Data ss:Type="String">GO:1900274</Data></Cell>
    <Cell><Data ss:Type="String">0.000467720334691012</Data></Cell>
    <Cell ss:StyleID="s63"><Data ss:Type="Number">490065963060686</Data></Cell>
    <Cell ss:StyleID="s63"><Data ss:Type="Number">388570741097209</Data></Cell>
    <Cell><Data ss:Type="Number">11</Data></Cell>
    <Cell><Data ss:Type="Number">21</Data></Cell>
    <Cell><Data ss:Type="String">regulation of phospholipase C activity</Data></Cell>
    <Cell><Data ss:Type="String">ADCY2, ADCY8, CREB1, ADRBK1, AGT, FLT1, PDGFRA, PRKAR1A, PRKAR2A, CALM3, CAMK4</Data></Cell>
   </Row>
   <Row>
    <Cell><Data ss:Type="String">GO:0002504</Data></Cell>
    <Cell><Data ss:Type="String">0.00051606310477303</Data></Cell>
    <Cell ss:StyleID="s63"><Data ss:Type="Number">103622047244094</Data></Cell>
    <Cell ss:StyleID="s63"><Data ss:Type="Number">185033686236766</Data></Cell>
    <Cell><Data ss:Type="Number">7</Data></Cell>
    <Cell><Data ss:Type="Number">10</Data></Cell>
    <Cell><Data ss:Type="String">antigen processing and presentation of peptide or polysaccharide antigen via MHC class II</Data></Cell>
    <Cell><Data ss:Type="String">MARCH8, HLA-DMB, HLA-DOA, HLA-DOB, HLA-DQB1, HLA-DQB2, HLA-DRA</Data></Cell>
   </Row>
   <Row>
    <Cell><Data ss:Type="String">GO:0002682</Data></Cell>
    <Cell><Data ss:Type="String">0.00057910673530262</Data></Cell>
    <Cell ss:StyleID="s63"><Data ss:Type="Number">171807222503127</Data></Cell>
    <Cell ss:StyleID="s63"><Data ss:Type="Number">405223772858518</Data></Cell>
    <Cell><Data ss:Type="Number">60</Data></Cell>
    <Cell><Data ss:Type="Number">219</Data></Cell>
    <Cell><Data ss:Type="String">regulation of immune system process</Data></Cell>
    <Cell><Data ss:Type="String">CD24, USP18, CNR2, COL3A1, CREB1, CSK, CTNNB1, CXADR, DOCK2, ESRRA, PTK2B, ABR, HLA-A, HLA-DMB, HLA-DOA, HLA-DOB, HLA-DQB1, HLA-DQB2, HLA-DRA, HLA-E, ICAM3, INPP5D, IRF4, LTA, LYN, MEF2C, MSN, MYD88, NFKBIA, NFKBIL1, PAK2, PDPK1, ENAH, PRKCB, PAG1, MAPK1, MAP2K2, PTEN, PTPN2, PTPN6, RPS6KA1, RPS6KA3, RPS27A, TAP1, TNF, TNFRSF4, TYK2, UBA52, UBB, UBC, SUMO1, ZAP70, LST1, CAMK4, UNC93B1, JAM3, CARD11, TNFRSF14, MAPKAPK2, SOCS5</Data></Cell>
   </Row>
   <Row>
    <Cell><Data ss:Type="String">GO:0019882</Data></Cell>
    <Cell><Data ss:Type="String">0.000601244941145766</Data></Cell>
    <Cell ss:StyleID="s63"><Data ss:Type="Number">268877005347594</Data></Cell>
    <Cell ss:StyleID="s63"><Data ss:Type="Number">103618864292589</Data></Cell>
    <Cell><Data ss:Type="Number">21</Data></Cell>
    <Cell><Data ss:Type="Number">56</Data></Cell>
    <Cell><Data ss:Type="String">antigen processing and presentation</Data></Cell>
    <Cell><Data ss:Type="String">PSMA8, MARCH8, HLA-A, HLA-DMB, HLA-DOA, HLA-DOB, HLA-DQB1, HLA-DQB2, HLA-DRA, HLA-E, AZGP1, PSMB8, PSMB9, RPS27A, NCF1, TAP1, TAPBP, UBA52, UBB, UBC, PSMD6</Data></Cell>
   </Row>
   <Row>
    <Cell><Data ss:Type="String">GO:0045321</Data></Cell>
    <Cell><Data ss:Type="String">0.000603547122752257</Data></Cell>
    <Cell ss:StyleID="s63"><Data ss:Type="Number">197971371402186</Data></Cell>
    <Cell ss:StyleID="s63"><Data ss:Type="Number">236843118383061</Data></Cell>
    <Cell><Data ss:Type="Number">39</Data></Cell>
    <Cell><Data ss:Type="Number">128</Data></Cell>
    <Cell><Data ss:Type="String">leukocyte activation</Data></Cell>
    <Cell><Data ss:Type="String">CD24, NDRG1, UBD, EXOSC6, CNR2, CSK, CTNNB1, DOCK2, PTK2B, ABR, HLA-DMB, HLA-DOA, HLA-DOB, HLA-DQB1, HLA-DQB2, HLA-DRA, INPP5D, IRF4, LCP1, RHOH, LYN, MEF2C, MYD88, MYH9, PAK2, PDPK1, BCL11A, PRKCB, PAG1, PTPN6, TNFRSF4, ZAP70, LST1, CAMK4, CARD11, ADAM9, TNFRSF14, CCND3, SOCS5</Data></Cell>
   </Row>
   <Row>
    <Cell><Data ss:Type="String">GO:0007167</Data></Cell>
    <Cell><Data ss:Type="String">0.000633508571131803</Data></Cell>
    <Cell ss:StyleID="s63"><Data ss:Type="Number">162876258931489</Data></Cell>
    <Cell ss:StyleID="s63"><Data ss:Type="Number">506992300288739</Data></Cell>
    <Cell><Data ss:Type="Number">72</Data></Cell>
    <Cell><Data ss:Type="Number">274</Data></Cell>
    <Cell><Data ss:Type="String">enzyme linked receptor protein signaling pathway</Data></Cell>
    <Cell><Data ss:Type="String">SORBS1, ADCY2, AKAP13, ADCY8, WFIKKN2, COL3A1, CREB1, CSK, CTNNB1, KLB, ADRBK1, AGT, EIF4E, EPHA3, EPHA5, PTK2B, PEG10, FLT1, ALK, WWTR1, GFRA1, GFRA2, NGFRAP1, GLG1, ABR, GSK3B, SOCS7, APP, ARHGDIA, LYN, MEF2C, MSX2, MYD88, NFKBIA, ARHGEF4, CRIM1, PDGFRA, PDPK1, PPM1A, PHIP, STRADB, PRKAA1, PRKAR1A, PRKAR2A, PRKCB, PAG1, MAPK1, MAP2K2, SMURF1, PTEN, PTPN2, PTPN6, PTPRD, PTPRG, RPS6KA1, RPS6KA3, RPS27A, SORT1, BMPR1A, TGFBR3, UBA52, UBB, UBC, YWHAB, ZFAND5, CALM3, CAMK4, APH1B, ADAM9, ARHGEF1, MAPKAPK2, SOCS5</Data></Cell>
   </Row>
   <Row>
    <Cell><Data ss:Type="String">GO:0002237</Data></Cell>
    <Cell><Data ss:Type="String">0.000643086052671501</Data></Cell>
    <Cell ss:StyleID="s63"><Data ss:Type="Number">25955752835905</Data></Cell>
    <Cell ss:StyleID="s63"><Data ss:Type="Number">11102021174206</Data></Cell>
    <Cell><Data ss:Type="Number">22</Data></Cell>
    <Cell><Data ss:Type="Number">60</Data></Cell>
    <Cell><Data ss:Type="String">response to molecule of bacterial origin</Data></Cell>
    <Cell><Data ss:Type="String">CD24, ABCC5, CNR2, CPS1, EPHA3, ABR, IL1A, LTA, LYN, MEF2C, MYD88, NFKBIA, NFKBIL1, SERPINA1, OTUD5, MAPK1, PLSCR3, RPS6KA3, SPARC, TNF, ADAM9, MAPKAPK2</Data></Cell>
   </Row>
   <Row>
    <Cell><Data ss:Type="String">GO:0060333</Data></Cell>
    <Cell><Data ss:Type="String">0.000646882190286655</Data></Cell>
    <Cell ss:StyleID="s63"><Data ss:Type="Number">386560846560847</Data></Cell>
    <Cell ss:StyleID="s63"><Data ss:Type="Number">518094321462945</Data></Cell>
    <Cell><Data ss:Type="Number">13</Data></Cell>
    <Cell><Data ss:Type="Number">28</Data></Cell>
    <Cell><Data ss:Type="String">interferon-gamma-mediated signaling pathway</Data></Cell>
    <Cell><Data ss:Type="String">HLA-A, HLA-DMB, HLA-DOA, HLA-DOB, HLA-DQB1, HLA-DQB2, HLA-DRA, HLA-E, IRF4, CIITA, PTPN2, PTPN6, SUMO1</Data></Cell>
   </Row>
   <Row>
    <Cell><Data ss:Type="String">GO:0031347</Data></Cell>
    <Cell><Data ss:Type="String">0.000699140520090175</Data></Cell>
    <Cell ss:StyleID="s63"><Data ss:Type="Number">207100569957713</Data></Cell>
    <Cell ss:StyleID="s63"><Data ss:Type="Number">199836381135707</Data></Cell>
    <Cell><Data ss:Type="Number">34</Data></Cell>
    <Cell><Data ss:Type="Number">108</Data></Cell>
    <Cell><Data ss:Type="String">regulation of defense response</Data></Cell>
    <Cell><Data ss:Type="String">USP18, CNR2, CREB1, AGER, DOCK2, AGT, ABR, HLA-A, IRF4, LTA, LYN, MEF2C, MYD88, NFKBIA, NFKBIL1, PAK2, PDPK1, MAPK1, MAP2K2, PTPN2, PTPN6, RPS6KA1, RPS6KA3, RPS27A, TAP1, TNF, TYK2, UBA52, UBB, UBC, SUMO1, UNC93B1, MAPKAPK2, KLF4</Data></Cell>
   </Row>
   <Row>
    <Cell><Data ss:Type="String">GO:0046649</Data></Cell>
    <Cell><Data ss:Type="String">0.000699140520090175</Data></Cell>
    <Cell ss:StyleID="s63"><Data ss:Type="Number">207100569957713</Data></Cell>
    <Cell ss:StyleID="s63"><Data ss:Type="Number">199836381135707</Data></Cell>
    <Cell><Data ss:Type="Number">34</Data></Cell>
    <Cell><Data ss:Type="Number">108</Data></Cell>
    <Cell><Data ss:Type="String">lymphocyte activation</Data></Cell>
    <Cell><Data ss:Type="String">CD24, EXOSC6, CSK, CTNNB1, DOCK2, PTK2B, HLA-DMB, HLA-DOA, HLA-DOB, HLA-DQB1, HLA-DQB2, HLA-DRA, INPP5D, IRF4, LCP1, RHOH, LYN, MEF2C, MYD88, MYH9, PAK2, PDPK1, BCL11A, PRKCB, PAG1, PTPN6, TNFRSF4, ZAP70, LST1, CAMK4, CARD11, TNFRSF14, CCND3, SOCS5</Data></Cell>
   </Row>
   <Row>
    <Cell><Data ss:Type="String">GO:0002696</Data></Cell>
    <Cell><Data ss:Type="String">0.000735463877592962</Data></Cell>
    <Cell ss:StyleID="s63"><Data ss:Type="Number">271392159242627</Data></Cell>
    <Cell ss:StyleID="s63"><Data ss:Type="Number">98067853705486</Data></Cell>
    <Cell><Data ss:Type="Number">20</Data></Cell>
    <Cell><Data ss:Type="Number">53</Data></Cell>
    <Cell><Data ss:Type="String">positive regulation of leukocyte activation</Data></Cell>
    <Cell><Data ss:Type="String">CD24, CSK, HLA-DMB, HLA-DOA, HLA-DOB, HLA-DQB1, HLA-DQB2, HLA-DRA, INPP5D, LYN, MEF2C, MYD88, PAK2, PDPK1, PTPN6, TNFRSF4, ZAP70, CARD11, TNFRSF14, SOCS5</Data></Cell>
   </Row>
   <Row>
    <Cell><Data ss:Type="String">GO:0050863</Data></Cell>
    <Cell><Data ss:Type="String">0.000735463877592962</Data></Cell>
    <Cell ss:StyleID="s63"><Data ss:Type="Number">271392159242627</Data></Cell>
    <Cell ss:StyleID="s63"><Data ss:Type="Number">98067853705486</Data></Cell>
    <Cell><Data ss:Type="Number">20</Data></Cell>
    <Cell><Data ss:Type="Number">53</Data></Cell>
    <Cell><Data ss:Type="String">regulation of T cell activation</Data></Cell>
    <Cell><Data ss:Type="String">CD24, CSK, CTNNB1, HLA-DMB, HLA-DOA, HLA-DOB, HLA-DQB1, HLA-DQB2, HLA-DRA, IRF4, LYN, PAK2, PDPK1, PAG1, PTPN6, ZAP70, CAMK4, CARD11, TNFRSF14, SOCS5</Data></Cell>
   </Row>
   <Row>
    <Cell><Data ss:Type="String">GO:0010518</Data></Cell>
    <Cell><Data ss:Type="String">0.00078078762189793</Data></Cell>
    <Cell ss:StyleID="s63"><Data ss:Type="Number">445382585751979</Data></Cell>
    <Cell ss:StyleID="s63"><Data ss:Type="Number">407074109720885</Data></Cell>
    <Cell><Data ss:Type="Number">11</Data></Cell>
    <Cell><Data ss:Type="Number">22</Data></Cell>
    <Cell><Data ss:Type="String">positive regulation of phospholipase activity</Data></Cell>
    <Cell><Data ss:Type="String">ADCY2, ADCY8, CREB1, ADRBK1, AGT, FLT1, PDGFRA, PRKAR1A, PRKAR2A, CALM3, CAMK4</Data></Cell>
   </Row>
   <Row>
    <Cell><Data ss:Type="String">GO:0030010</Data></Cell>
    <Cell><Data ss:Type="String">0.00078078762189793</Data></Cell>
    <Cell ss:StyleID="s63"><Data ss:Type="Number">445382585751979</Data></Cell>
    <Cell ss:StyleID="s63"><Data ss:Type="Number">407074109720885</Data></Cell>
    <Cell><Data ss:Type="Number">11</Data></Cell>
    <Cell><Data ss:Type="Number">22</Data></Cell>
    <Cell><Data ss:Type="String">establishment of cell polarity</Data></Cell>
    <Cell><Data ss:Type="String">MPP7, DOCK2, PTK2B, LAMA1, MAP1B, MYH9, NUMA1, PAFAH1B1, DYNLT1, JAM3, DOCK7</Data></Cell>
   </Row>
   <Row>
    <Cell><Data ss:Type="String">GO:0007286</Data></Cell>
    <Cell><Data ss:Type="String">0.000798839639634035</Data></Cell>
    <Cell ss:StyleID="s63"><Data ss:Type="Number">571804511278195</Data></Cell>
    <Cell ss:StyleID="s63"><Data ss:Type="Number">296053897978826</Data></Cell>
    <Cell><Data ss:Type="Number">9</Data></Cell>
    <Cell><Data ss:Type="Number">16</Data></Cell>
    <Cell><Data ss:Type="String">spermatid development</Data></Cell>
    <Cell><Data ss:Type="String">ZPBP, TDRD5, AFF4, DPY19L2, H1FNT, PAFAH1B1, HOOK1, JAM3, TSSK1B</Data></Cell>
   </Row>
   <Row>
    <Cell><Data ss:Type="String">GO:0002221</Data></Cell>
    <Cell><Data ss:Type="String">0.000815098339375417</Data></Cell>
    <Cell ss:StyleID="s63"><Data ss:Type="Number">287530911166064</Data></Cell>
    <Cell ss:StyleID="s63"><Data ss:Type="Number">851154956689124</Data></Cell>
    <Cell><Data ss:Type="Number">18</Data></Cell>
    <Cell><Data ss:Type="Number">46</Data></Cell>
    <Cell><Data ss:Type="String">pattern recognition receptor signaling pathway</Data></Cell>
    <Cell><Data ss:Type="String">CREB1, IRF4, LYN, MEF2C, MYD88, NFKBIA, NFKBIL1, PDPK1, MAPK1, MAP2K2, RPS6KA1, RPS6KA3, RPS27A, UBA52, UBB, UBC, UNC93B1, MAPKAPK2</Data></Cell>
   </Row>
   <Row>
    <Cell><Data ss:Type="String">GO:0034134</Data></Cell>
    <Cell><Data ss:Type="String">0.000843561792458648</Data></Cell>
    <Cell ss:StyleID="s63"><Data ss:Type="Number">347064017660044</Data></Cell>
    <Cell ss:StyleID="s63"><Data ss:Type="Number">592107795957652</Data></Cell>
    <Cell><Data ss:Type="Number">14</Data></Cell>
    <Cell><Data ss:Type="Number">32</Data></Cell>
    <Cell><Data ss:Type="String">toll-like receptor 2 signaling pathway</Data></Cell>
    <Cell><Data ss:Type="String">CREB1, LYN, MEF2C, MYD88, NFKBIA, MAPK1, MAP2K2, RPS6KA1, RPS6KA3, RPS27A, UBA52, UBB, UBC, MAPKAPK2</Data></Cell>
   </Row>
   <Row>
    <Cell><Data ss:Type="String">GO:0030154</Data></Cell>
    <Cell><Data ss:Type="String">0.000862487403973598</Data></Cell>
    <Cell ss:StyleID="s63"><Data ss:Type="Number">137144908214542</Data></Cell>
    <Cell ss:StyleID="s63"><Data ss:Type="Number">140625601539942</Data></Cell>
    <Cell><Data ss:Type="Number">172</Data></Cell>
    <Cell><Data ss:Type="Number">760</Data></Cell>
    <Cell><Data ss:Type="String">cell differentiation</Data></Cell>
    <Cell><Data ss:Type="String">CD24, ARL4A, RASGRP1, TUBB3, NDRG1, BASP1, DEAF1, UBD, TACC2, ZPBP, BVES, WIF1, FOXN4, TDRD9, UHMK1, COL3A1, CPS1, CREB1, SLC2A14, CSNK2A1, CSNK2A2, RNF151, UNC45B, CTNNA2, CTNNB1, CTNND1, CXADR, RDH10, DCC, TDRD5, DIAPH2, AGER, DOCK2, AGT, TUBB, EPHA3, EPHA5, ESRRA, ETV1, EXT2, PTK2B, SPATA19, SEMA3D, NLGN1, PDZRN3, PEG10, FLT1, ACSL6, OBSL1, PSD4, EID1, ALK, CATSPERD, WWTR1, SS18L1, GDNF, GFRA1, ABL2, AFF4, GLG1, BIN1, GNA11, DPY19L2, LAMA1, GRIN2A, GSK3B, SOCS7, HIP1, MNX1, HLA-DOA, ID4, H1FNT, APP, IL1A, INPP5D, IRF4, KAL1, HILS1, SPEM1, KIF5C, KRT14, ARHGDIA, RHOH, LRP4, LYN, CAPRIN1, MAP1B, MBNL1, MCL1, MEF2C, MSX2, MYH9, NEFM, NFKBIA, NHS, NPHP1, NRD1, YBX1, NUMA1, PAFAH1B1, PAK2, CDON, THEG, HOOK1, EVL, DCDC2, PDGFRA, SRRT, PDPK1, PEX7, PGR, BCL11A, PLP1, MOV10L1, TAF7L, CCHCR1, SPATA6, PPP1R9A, ENAH, MBNL3, BEX1, MESP1, PRKG1, MAPK1, MAP2K2, MRAP, PSMB8, SMURF1, PTEN, TSHZ3, PTPN6, PTPRD, CTDSP1, ACTA2, RFX3, ROBO2, RPS6KA1, RPS6KA3, RYK, BDNF, SORT1, DMRTC2, NEUROG2, GMCL1P1, TSPY2, BMPR1A, BOLL, DYNLT1, TGFBR3, TNF, TUBB2A, YWHAB, ZAP70, CXCR4, LST1, KAT6A, CAMK4, JAM3, SPATA16, TSSK1B, HORMAD1, KIAA1109, CARD11, NKX6-2, DOCK7, EDF1, ADAM9, ARHGEF1, KLF4, NRXN1, SOCS5, LPPR4</Data></Cell>
   </Row>
   <Row>
    <Cell><Data ss:Type="String">GO:0007010</Data></Cell>
    <Cell><Data ss:Type="String">0.000964456932873457</Data></Cell>
    <Cell ss:StyleID="s63"><Data ss:Type="Number">161353846153846</Data></Cell>
    <Cell ss:StyleID="s63"><Data ss:Type="Number">488488931665063</Data></Cell>
    <Cell><Data ss:Type="Number">69</Data></Cell>
    <Cell><Data ss:Type="Number">264</Data></Cell>
    <Cell><Data ss:Type="String">cytoskeleton organization</Data></Cell>
    <Cell><Data ss:Type="String">DNAJB6, ARPC1B, ABI2, TUBGCP3, TACC2, SORBS1, FERMT2, CNN1, CCDC105, JMY, CTNNB1, CXADR, DIAPH2, DOCK2, TUBB, EPB41L1, EPHA3, EPHA5, PTK2B, RSPH9, PPM1E, NLGN1, PALLD, OBSL1, NPHP4, ABL2, ABR, FMN1, RSPH4A, SHROOM2, KRT14, LCP1, MAP1B, CCDC88C, MYH9, NEFM, NEFL, NPHP1, NPM1, NUMA1, PAFAH1B1, NIN, HOOK1, EVL, PDGFRA, PDPK1, PFN1, PHIP, ENAH, CENPJ, PRKG1, MAPK1, FMN2, ACTR3B, PTEN, SLAIN2, DYNLT1, CEP76, CALD1, DIAPH3, TEKT1, JAM3, CDC42BPA, DOCK7, DYNLL1, TNKS, TMEM67, TMSB10, GCC2</Data></Cell>
   </Row>
   <Row>
    <Cell><Data ss:Type="String">GO:0060191</Data></Cell>
    <Cell><Data ss:Type="String">0.000976872411867746</Data></Cell>
    <Cell ss:StyleID="s63"><Data ss:Type="Number">36229332010582</Data></Cell>
    <Cell ss:StyleID="s63"><Data ss:Type="Number">536597690086622</Data></Cell>
    <Cell><Data ss:Type="Number">13</Data></Cell>
    <Cell><Data ss:Type="Number">29</Data></Cell>
    <Cell><Data ss:Type="String">regulation of lipase activity</Data></Cell>
    <Cell><Data ss:Type="String">ADCY2, ADCY8, CREB1, ADRBK1, AGT, FLT1, APOC1, PDGFRA, PRKAR1A, PRKAR2A, SORT1, CALM3, CAMK4</Data></Cell>
   </Row>
   <Row>
    <Cell><Data ss:Type="String">GO:0065009</Data></Cell>
    <Cell><Data ss:Type="String">0.000977140020799357</Data></Cell>
    <Cell ss:StyleID="s63"><Data ss:Type="Number">141955365775056</Data></Cell>
    <Cell ss:StyleID="s63"><Data ss:Type="Number">103433830606352</Data></Cell>
    <Cell><Data ss:Type="Number">131</Data></Cell>
    <Cell><Data ss:Type="Number">559</Data></Cell>
    <Cell><Data ss:Type="String">regulation of molecular function</Data></Cell>
    <Cell><Data ss:Type="String">CD24, DNAJB6, ZER1, SPINT2, ADCY2, DBF4, FOXN3, FAF1, BVES, ADCY8, AGAP1, AGAP4, FOXN4, CNR2, C1orf88, JMY, CREB1, DUSP19, PSMA8, PPP1R36, CSNK2A1, COMMD7, SH3RF2, ADRBK1, AGER, DRD5, AGT, EPHA3, EPHA5, PTK2B, CCNY, PPM1E, NLGN1, HABP4, MAPKBP1, FLT1, ALK, SPDYA, TNFAIP8, PRDX5, WWTR1, RGS22, GDNF, ABL2, NGFRAP1, STK36, AMPH, BIN1, ABR, GSK3B, HIP1, HP, TMEM225, APOC1, APP, IRF4, LRPAP1, LYN, MEF2C, CTAGE5, MSX2, TRIM37, MYD88, ATF4, NFKBIA, NFKBIL1, NPM1, NRD1, ACR, PAFAH1B1, PAK2, SERPINA5, PDGFRA, PDPK1, SERPINA1, PXK, STRADB, PRKAA1, PRKAR1A, PRKAR2A, PRKCB, BEX1, PRKG1, MAPK1, MAP2K2, DIABLO, PSMB8, PSMB9, PTEN, JPH3, SENP2, RGS10, RPS6KA1, RPS6KA3, RPS27A, SORT1, SH2D4A, NEUROG2, AKTIP, WNK3, DYNLT1, TNF, TNFRSF4, UBA52, UBB, UBC, SUMO1, YWHAB, CXCR4, BRCC3, CALD1, CALM3, CAMK4, APH1B, CARD11, DOCK7, TNKS, EDF1, ADAM9, TNFRSF10A, CCND3, FAM58A, MAPKAPK2, KLF4, NRXN1, FTMT, ARHGAP29, SOCS5, TATDN2, PSMD6, RABGAP1L</Data></Cell>
   </Row>
   <Row>
    <Cell><Data ss:Type="String">GO:0019221</Data></Cell>
    <Cell><Data ss:Type="String">0.00100711887153497</Data></Cell>
    <Cell ss:StyleID="s63"><Data ss:Type="Number">201528822055138</Data></Cell>
    <Cell ss:StyleID="s63"><Data ss:Type="Number">203537054860443</Data></Cell>
    <Cell><Data ss:Type="Number">34</Data></Cell>
    <Cell><Data ss:Type="Number">110</Data></Cell>
    <Cell><Data ss:Type="String">cytokine-mediated signaling pathway</Data></Cell>
    <Cell><Data ss:Type="String">CD24, USP18, COMMD7, EIF4A2, EIF4E, PTK2B, HLA-A, HLA-DMB, HLA-DOA, HLA-DOB, HLA-DQB1, HLA-DQB2, HLA-DRA, HLA-E, IL1A, IRF4, KRT18, CIITA, MYD88, PSMB8, PTPN2, PTPN6, RANBP2, RPS27A, TNF, TNFRSF4, TYK2, UBA52, UBB, UBC, SUMO1, PXDN, TNFRSF14, SOCS5</Data></Cell>
   </Row>
   <Row>
    <Cell><Data ss:Type="String">GO:0032496</Data></Cell>
    <Cell><Data ss:Type="String">0.00102714635440563</Data></Cell>
    <Cell ss:StyleID="s63"><Data ss:Type="Number">254191357132534</Data></Cell>
    <Cell ss:StyleID="s63"><Data ss:Type="Number">107319538017324</Data></Cell>
    <Cell><Data ss:Type="Number">21</Data></Cell>
    <Cell><Data ss:Type="Number">58</Data></Cell>
    <Cell><Data ss:Type="String">response to lipopolysaccharide</Data></Cell>
    <Cell><Data ss:Type="String">ABCC5, CNR2, CPS1, EPHA3, ABR, IL1A, LTA, LYN, MEF2C, MYD88, NFKBIA, NFKBIL1, SERPINA1, OTUD5, MAPK1, PLSCR3, RPS6KA3, SPARC, TNF, ADAM9, MAPKAPK2</Data></Cell>
   </Row>
   <Row>
    <Cell><Data ss:Type="String">GO:0031349</Data></Cell>
    <Cell><Data ss:Type="String">0.00107250053565988</Data></Cell>
    <Cell ss:StyleID="s63"><Data ss:Type="Number">246432396251673</Data></Cell>
    <Cell ss:StyleID="s63"><Data ss:Type="Number">114720885466795</Data></Cell>
    <Cell><Data ss:Type="Number">22</Data></Cell>
    <Cell><Data ss:Type="Number">62</Data></Cell>
    <Cell><Data ss:Type="String">positive regulation of defense response</Data></Cell>
    <Cell><Data ss:Type="String">CREB1, AGER, AGT, IRF4, LTA, LYN, MEF2C, MYD88, NFKBIA, NFKBIL1, PDPK1, MAPK1, MAP2K2, RPS6KA1, RPS6KA3, RPS27A, TNF, UBA52, UBB, UBC, UNC93B1, MAPKAPK2</Data></Cell>
   </Row>
   <Row>
    <Cell><Data ss:Type="String">GO:0002758</Data></Cell>
    <Cell><Data ss:Type="String">0.00109735058862328</Data></Cell>
    <Cell ss:StyleID="s63"><Data ss:Type="Number">277533403737545</Data></Cell>
    <Cell ss:StyleID="s63"><Data ss:Type="Number">869658325312801</Data></Cell>
    <Cell><Data ss:Type="Number">18</Data></Cell>
    <Cell><Data ss:Type="Number">47</Data></Cell>
    <Cell><Data ss:Type="String">innate immune response-activating signal transduction</Data></Cell>
    <Cell><Data ss:Type="String">CREB1, IRF4, LYN, MEF2C, MYD88, NFKBIA, NFKBIL1, PDPK1, MAPK1, MAP2K2, RPS6KA1, RPS6KA3, RPS27A, UBA52, UBB, UBC, UNC93B1, MAPKAPK2</Data></Cell>
   </Row>
   <Row>
    <Cell><Data ss:Type="String">GO:0030030</Data></Cell>
    <Cell><Data ss:Type="String">0.00111375494802023</Data></Cell>
    <Cell ss:StyleID="s63"><Data ss:Type="Number">157096872273484</Data></Cell>
    <Cell ss:StyleID="s63"><Data ss:Type="Number">542148700673725</Data></Cell>
    <Cell><Data ss:Type="Number">75</Data></Cell>
    <Cell><Data ss:Type="Number">293</Data></Cell>
    <Cell><Data ss:Type="String">cell projection organization</Data></Cell>
    <Cell><Data ss:Type="String">CD24, TUBB3, RAB3IP, FOXN4, TTC8, UHMK1, COL3A1, C1orf88, BBS5, CREB1, CSNK2A1, CSNK2A2, CTNNA2, DCC, AGER, DZIP1L, TMEM17, EPHA3, EPHA5, PTK2B, RSPH9, NLGN1, WWTR1, SS18L1, PPP1R16B, IFT172, GDNF, GFRA1, ABL2, STK36, INTU, LAMA1, GSK3B, MNX1, RSPH4A, APP, KAL1, KIF5C, ARHGDIA, LYN, CAPRIN1, MAP1B, MYH9, NEFM, NEK1, NPHP1, PAFAH1B1, PAK2, ARHGEF4, EVL, BCL11A, ENAH, PRKG1, MAPK1, MAP2K2, PTEN, PTPRD, RFX3, ROBO2, RPS6KA1, RPS6KA3, RYK, BDNF, NEUROG2, DNAI2, DYNLT1, YWHAB, LST1, SPAG16, DYNC2H1, DOCK7, TMEM67, ARHGEF1, NRXN1, LPPR4</Data></Cell>
   </Row>
   <Row>
    <Cell><Data ss:Type="String">GO:0034097</Data></Cell>
    <Cell><Data ss:Type="String">0.00118237646698897</Data></Cell>
    <Cell ss:StyleID="s63"><Data ss:Type="Number">180083606316922</Data></Cell>
    <Cell ss:StyleID="s63"><Data ss:Type="Number">29235322425409</Data></Cell>
    <Cell><Data ss:Type="Number">45</Data></Cell>
    <Cell><Data ss:Type="Number">158</Data></Cell>
    <Cell><Data ss:Type="String">response to cytokine stimulus</Data></Cell>
    <Cell><Data ss:Type="String">CD24, UBD, USP18, COL3A1, CTNNB1, COMMD7, EIF4A2, EIF4E, EPHA3, PTK2B, HLA-A, HLA-DMB, HLA-DOA, HLA-DOB, HLA-DQB1, HLA-DQB2, HLA-DRA, HLA-E, IL1A, IRF4, KRT18, MCL1, CIITA, MYD88, PDGFRA, SERPINA1, PSMB8, PTPN2, PTPN6, RANBP2, RPS27A, SPARC, TAF9, TNF, TNFRSF4, TYK2, UBA52, UBB, UBC, SUMO1, PXDN, ADAM9, TNFRSF14, KLF4, SOCS5</Data></Cell>
   </Row>
   <Row>
    <Cell><Data ss:Type="String">GO:0050870</Data></Cell>
    <Cell><Data ss:Type="String">0.0011940875437662</Data></Cell>
    <Cell ss:StyleID="s63"><Data ss:Type="Number">297742363877822</Data></Cell>
    <Cell ss:StyleID="s63"><Data ss:Type="Number">740134744947065</Data></Cell>
    <Cell><Data ss:Type="Number">16</Data></Cell>
    <Cell><Data ss:Type="Number">40</Data></Cell>
    <Cell><Data ss:Type="String">positive regulation of T cell activation</Data></Cell>
    <Cell><Data ss:Type="String">CD24, CSK, HLA-DMB, HLA-DOA, HLA-DOB, HLA-DQB1, HLA-DQB2, HLA-DRA, LYN, PAK2, PDPK1, PTPN6, ZAP70, CARD11, TNFRSF14, SOCS5</Data></Cell>
   </Row>
   <Row>
    <Cell><Data ss:Type="String">GO:0034142</Data></Cell>
    <Cell><Data ss:Type="String">0.00121993506372612</Data></Cell>
    <Cell ss:StyleID="s63"><Data ss:Type="Number">328699895433949</Data></Cell>
    <Cell ss:StyleID="s63"><Data ss:Type="Number">610611164581328</Data></Cell>
    <Cell><Data ss:Type="Number">14</Data></Cell>
    <Cell><Data ss:Type="Number">33</Data></Cell>
    <Cell><Data ss:Type="String">toll-like receptor 4 signaling pathway</Data></Cell>
    <Cell><Data ss:Type="String">CREB1, LYN, MEF2C, MYD88, NFKBIA, MAPK1, MAP2K2, RPS6KA1, RPS6KA3, RPS27A, UBA52, UBB, UBC, MAPKAPK2</Data></Cell>
   </Row>
   <Row>
    <Cell><Data ss:Type="String">GO:0010517</Data></Cell>
    <Cell><Data ss:Type="String">0.00124950503754525</Data></Cell>
    <Cell ss:StyleID="s63"><Data ss:Type="Number">408146437994723</Data></Cell>
    <Cell ss:StyleID="s63"><Data ss:Type="Number">425577478344562</Data></Cell>
    <Cell><Data ss:Type="Number">11</Data></Cell>
    <Cell><Data ss:Type="Number">23</Data></Cell>
    <Cell><Data ss:Type="String">regulation of phospholipase activity</Data></Cell>
    <Cell><Data ss:Type="String">ADCY2, ADCY8, CREB1, ADRBK1, AGT, FLT1, PDGFRA, PRKAR1A, PRKAR2A, CALM3, CAMK4</Data></Cell>
   </Row>
   <Row>
    <Cell><Data ss:Type="String">GO:0060193</Data></Cell>
    <Cell><Data ss:Type="String">0.00124950503754525</Data></Cell>
    <Cell ss:StyleID="s63"><Data ss:Type="Number">408146437994723</Data></Cell>
    <Cell ss:StyleID="s63"><Data ss:Type="Number">425577478344562</Data></Cell>
    <Cell><Data ss:Type="Number">11</Data></Cell>
    <Cell><Data ss:Type="Number">23</Data></Cell>
    <Cell><Data ss:Type="String">positive regulation of lipase activity</Data></Cell>
    <Cell><Data ss:Type="String">ADCY2, ADCY8, CREB1, ADRBK1, AGT, FLT1, PDGFRA, PRKAR1A, PRKAR2A, CALM3, CAMK4</Data></Cell>
   </Row>
   <Row>
    <Cell><Data ss:Type="String">GO:0031334</Data></Cell>
    <Cell><Data ss:Type="String">0.00136111801074388</Data></Cell>
    <Cell ss:StyleID="s63"><Data ss:Type="Number">444927536231884</Data></Cell>
    <Cell ss:StyleID="s63"><Data ss:Type="Number">370067372473532</Data></Cell>
    <Cell><Data ss:Type="Number">10</Data></Cell>
    <Cell><Data ss:Type="Number">20</Data></Cell>
    <Cell><Data ss:Type="String">positive regulation of protein complex assembly</Data></Cell>
    <Cell><Data ss:Type="String">FAF1, JMY, MPP7, PTK2B, GSK3B, MAP1B, SLAIN2, BID, TNF, SUMO1</Data></Cell>
   </Row>
   <Row>
    <Cell><Data ss:Type="String">GO:0042110</Data></Cell>
    <Cell><Data ss:Type="String">0.0014101092912478</Data></Cell>
    <Cell ss:StyleID="s63"><Data ss:Type="Number">216444455140547</Data></Cell>
    <Cell ss:StyleID="s63"><Data ss:Type="Number">153577959576516</Data></Cell>
    <Cell><Data ss:Type="Number">27</Data></Cell>
    <Cell><Data ss:Type="Number">83</Data></Cell>
    <Cell><Data ss:Type="String">T cell activation</Data></Cell>
    <Cell><Data ss:Type="String">CD24, CSK, CTNNB1, DOCK2, HLA-DMB, HLA-DOA, HLA-DOB, HLA-DQB1, HLA-DQB2, HLA-DRA, IRF4, LCP1, RHOH, LYN, MYH9, PAK2, PDPK1, BCL11A, PAG1, PTPN6, TNFRSF4, ZAP70, CAMK4, CARD11, TNFRSF14, CCND3, SOCS5</Data></Cell>
   </Row>
   <Row>
    <Cell><Data ss:Type="String">GO:0007202</Data></Cell>
    <Cell><Data ss:Type="String">0.00142140404699018</Data></Cell>
    <Cell ss:StyleID="s63"><Data ss:Type="Number">500180921052632</Data></Cell>
    <Cell ss:StyleID="s63"><Data ss:Type="Number">314557266602502</Data></Cell>
    <Cell><Data ss:Type="Number">9</Data></Cell>
    <Cell><Data ss:Type="Number">17</Data></Cell>
    <Cell><Data ss:Type="String">activation of phospholipase C activity</Data></Cell>
    <Cell><Data ss:Type="String">ADCY2, ADCY8, CREB1, ADRBK1, AGT, PRKAR1A, PRKAR2A, CALM3, CAMK4</Data></Cell>
   </Row>
   <Row>
    <Cell><Data ss:Type="String">GO:0009566</Data></Cell>
    <Cell><Data ss:Type="String">0.00142140404699018</Data></Cell>
    <Cell ss:StyleID="s63"><Data ss:Type="Number">500180921052632</Data></Cell>
    <Cell ss:StyleID="s63"><Data ss:Type="Number">314557266602502</Data></Cell>
    <Cell><Data ss:Type="Number">9</Data></Cell>
    <Cell><Data ss:Type="Number">17</Data></Cell>
    <Cell><Data ss:Type="String">fertilization</Data></Cell>
    <Cell><Data ss:Type="String">TUBGCP3, ZPBP, TDRD9, ADAM2, ACR, SERPINA5, SPA17, C9orf11, CSDA</Data></Cell>
   </Row>
   <Row>
    <Cell><Data ss:Type="String">GO:0034130</Data></Cell>
    <Cell><Data ss:Type="String">0.00143667819689242</Data></Cell>
    <Cell ss:StyleID="s63"><Data ss:Type="Number">34088079676315</Data></Cell>
    <Cell ss:StyleID="s63"><Data ss:Type="Number">555101058710298</Data></Cell>
    <Cell><Data ss:Type="Number">13</Data></Cell>
    <Cell><Data ss:Type="Number">30</Data></Cell>
    <Cell><Data ss:Type="String">toll-like receptor 1 signaling pathway</Data></Cell>
    <Cell><Data ss:Type="String">CREB1, MEF2C, MYD88, NFKBIA, MAPK1, MAP2K2, RPS6KA1, RPS6KA3, RPS27A, UBA52, UBB, UBC, MAPKAPK2</Data></Cell>
   </Row>
   <Row>
    <Cell><Data ss:Type="String">GO:0034138</Data></Cell>
    <Cell><Data ss:Type="String">0.00143667819689242</Data></Cell>
    <Cell ss:StyleID="s63"><Data ss:Type="Number">34088079676315</Data></Cell>
    <Cell ss:StyleID="s63"><Data ss:Type="Number">555101058710298</Data></Cell>
    <Cell><Data ss:Type="Number">13</Data></Cell>
    <Cell><Data ss:Type="Number">30</Data></Cell>
    <Cell><Data ss:Type="String">toll-like receptor 3 signaling pathway</Data></Cell>
    <Cell><Data ss:Type="String">CREB1, MEF2C, NFKBIA, MAPK1, MAP2K2, RPS6KA1, RPS6KA3, RPS27A, UBA52, UBB, UBC, UNC93B1, MAPKAPK2</Data></Cell>
   </Row>
   <Row>
    <Cell><Data ss:Type="String">GO:0002218</Data></Cell>
    <Cell><Data ss:Type="String">0.0014587259718454</Data></Cell>
    <Cell ss:StyleID="s63"><Data ss:Type="Number">268202396804261</Data></Cell>
    <Cell ss:StyleID="s63"><Data ss:Type="Number">888161693936477</Data></Cell>
    <Cell><Data ss:Type="Number">18</Data></Cell>
    <Cell><Data ss:Type="Number">48</Data></Cell>
    <Cell><Data ss:Type="String">activation of innate immune response</Data></Cell>
    <Cell><Data ss:Type="String">CREB1, IRF4, LYN, MEF2C, MYD88, NFKBIA, NFKBIL1, PDPK1, MAPK1, MAP2K2, RPS6KA1, RPS6KA3, RPS27A, UBA52, UBB, UBC, UNC93B1, MAPKAPK2</Data></Cell>
   </Row>
   <Row>
    <Cell><Data ss:Type="String">GO:0002684</Data></Cell>
    <Cell><Data ss:Type="String">0.00159683657213541</Data></Cell>
    <Cell ss:StyleID="s63"><Data ss:Type="Number">180577716643741</Data></Cell>
    <Cell ss:StyleID="s63"><Data ss:Type="Number">271999518768046</Data></Cell>
    <Cell><Data ss:Type="Number">42</Data></Cell>
    <Cell><Data ss:Type="Number">147</Data></Cell>
    <Cell><Data ss:Type="String">positive regulation of immune system process</Data></Cell>
    <Cell><Data ss:Type="String">CD24, CREB1, CSK, PTK2B, HLA-DMB, HLA-DOA, HLA-DOB, HLA-DQB1, HLA-DQB2, HLA-DRA, INPP5D, IRF4, LTA, LYN, MEF2C, MYD88, NFKBIA, NFKBIL1, PAK2, PDPK1, ENAH, PRKCB, PAG1, MAPK1, MAP2K2, PTEN, PTPN6, RPS6KA1, RPS6KA3, RPS27A, TAP1, TNF, TNFRSF4, UBA52, UBB, UBC, ZAP70, UNC93B1, CARD11, TNFRSF14, MAPKAPK2, SOCS5</Data></Cell>
   </Row>
   <Row>
    <Cell><Data ss:Type="String">GO:0044093</Data></Cell>
    <Cell><Data ss:Type="String">0.00170110378335214</Data></Cell>
    <Cell ss:StyleID="s63"><Data ss:Type="Number">151076442691459</Data></Cell>
    <Cell ss:StyleID="s63"><Data ss:Type="Number">610611164581328</Data></Cell>
    <Cell><Data ss:Type="Number">82</Data></Cell>
    <Cell><Data ss:Type="Number">330</Data></Cell>
    <Cell><Data ss:Type="String">positive regulation of molecular function</Data></Cell>
    <Cell><Data ss:Type="String">CD24, DNAJB6, ADCY2, DBF4, ADCY8, C1orf88, JMY, CREB1, DUSP19, PSMA8, ADRBK1, AGER, DRD5, AGT, EPHA5, PTK2B, CCNY, MAPKBP1, FLT1, ALK, SPDYA, RGS22, GDNF, ABL2, NGFRAP1, STK36, AMPH, BIN1, ABR, GSK3B, HIP1, IRF4, LYN, MEF2C, CTAGE5, MYD88, ATF4, NFKBIA, NPM1, ACR, PAK2, PDGFRA, PDPK1, STRADB, PRKAA1, PRKAR1A, PRKAR2A, PRKCB, BEX1, MAPK1, MAP2K2, DIABLO, PSMB8, PSMB9, PTEN, RGS10, RPS27A, NEUROG2, AKTIP, WNK3, TNF, UBA52, UBB, UBC, YWHAB, CXCR4, CALD1, CALM3, CAMK4, APH1B, CARD11, DOCK7, EDF1, ADAM9, TNFRSF10A, CCND3, MAPKAPK2, FTMT, ARHGAP29, TATDN2, PSMD6, RABGAP1L</Data></Cell>
   </Row>
   <Row>
    <Cell><Data ss:Type="String">GO:0006952</Data></Cell>
    <Cell><Data ss:Type="String">0.00174101654276893</Data></Cell>
    <Cell ss:StyleID="s63"><Data ss:Type="Number">158896169354839</Data></Cell>
    <Cell ss:StyleID="s63"><Data ss:Type="Number">464434552454283</Data></Cell>
    <Cell><Data ss:Type="Number">65</Data></Cell>
    <Cell><Data ss:Type="Number">251</Data></Cell>
    <Cell><Data ss:Type="String">defense response</Data></Cell>
    <Cell><Data ss:Type="String">UBD, HCP5, USP18, CNR2, REG3G, CREB1, CXADR, AGER, DOCK2, AGT, TUBB, EPHA3, COTL1, ALOX5AP, DEFB123, PRDX5, ABR, HLA-A, HLA-DMB, HLA-DOA, HLA-DOB, HLA-DQB1, HLA-DQB2, HLA-DRA, HLA-E, HP, APP, IL1A, IRF4, LSP1, LTA, LYN, MEF2C, CIITA, MYD88, NFKBIA, PAK2, DCDC2, SERPINA1, PXK, OTUD5, MAPK1, MAP2K2, PSMB8, PTPN2, PTPN6, RPS6KA1, RPS6KA3, RPS27A, NCF1, TAP1, TNF, TNFRSF4, TYK2, UBA52, UBB, UBC, SUMO1, CXCR4, CAMK4, UNC93B1, JAM3, NMI, MAPKAPK2, KLF4</Data></Cell>
   </Row>
   <Row>
    <Cell><Data ss:Type="String">GO:0006928</Data></Cell>
    <Cell><Data ss:Type="String">0.00192531199716508</Data></Cell>
    <Cell ss:StyleID="s63"><Data ss:Type="Number">148462051910535</Data></Cell>
    <Cell ss:StyleID="s63"><Data ss:Type="Number">65686958614052</Data></Cell>
    <Cell><Data ss:Type="Number">87</Data></Cell>
    <Cell><Data ss:Type="Number">355</Data></Cell>
    <Cell><Data ss:Type="String">cellular component movement</Data></Cell>
    <Cell><Data ss:Type="String">CD24, ARPC1B, ABI2, TUBB3, SPINT2, ABHD2, TUBA3D, DNAH14, JMY, DNAH2, CTNNA2, CXADR, DCC, DNAH8, AGER, DYNC1I2, DRD5, AGT, DNAH12, TUBB, EPHA3, PTK2B, RSPH9, KIF6, VASH1, FLT1, PPIL2, CATSPERD, GAS8, GDNF, ABL2, LAMA1, ABR, MNX1, CCDC39, RSPH4A, APP, SHROOM2, IL16, INPP5D, KAL1, KIF5C, LAMA2, ARHGDIA, LSP1, LYN, MAP1B, MSN, MSX2, ASTN1, MYH9, NEFM, NEFL, ATP1B1, NRD1, PAFAH1B1, DCDC2, PDGFRA, PDPK1, PEX7, SPA17, MESP1, PRKG1, MAPK1, MAP2K2, FMN2, PTEN, ARHGAP21, PTPN6, JAM2, RFX3, RYK, NEUROG2, TGFBR3, TNF, TUBB2A, ZAP70, ZFAND5, CXCR4, DYNC2H1, CALD1, JAM3, ROPN1L, CDC42BPA, DNAH17, ADAM9, KLF4</Data></Cell>
   </Row>
   <Row>
    <Cell><Data ss:Type="String">GO:0048477</Data></Cell>
    <Cell><Data ss:Type="String">0.00198765561182708</Data></Cell>
    <Cell ss:StyleID="s63"><Data ss:Type="Number">887024901703801</Data></Cell>
    <Cell ss:StyleID="s63"><Data ss:Type="Number">16653031761309</Data></Cell>
    <Cell><Data ss:Type="Number">6</Data></Cell>
    <Cell><Data ss:Type="Number">9</Data></Cell>
    <Cell><Data ss:Type="String">oogenesis</Data></Cell>
    <Cell><Data ss:Type="String">CTNNB1, TDRD5, DIAPH2, PTK2B, FMN2, HORMAD1</Data></Cell>
   </Row>
   <Row>
    <Cell><Data ss:Type="String">GO:0071346</Data></Cell>
    <Cell><Data ss:Type="String">0.00206260544504767</Data></Cell>
    <Cell ss:StyleID="s63"><Data ss:Type="Number">321847442680776</Data></Cell>
    <Cell ss:StyleID="s63"><Data ss:Type="Number">573604427333975</Data></Cell>
    <Cell><Data ss:Type="Number">13</Data></Cell>
    <Cell><Data ss:Type="Number">31</Data></Cell>
    <Cell><Data ss:Type="String">cellular response to interferon-gamma</Data></Cell>
    <Cell><Data ss:Type="String">HLA-A, HLA-DMB, HLA-DOA, HLA-DOB, HLA-DQB1, HLA-DQB2, HLA-DRA, HLA-E, IRF4, CIITA, PTPN2, PTPN6, SUMO1</Data></Cell>
   </Row>
   <Row>
    <Cell><Data ss:Type="String">GO:0000902</Data></Cell>
    <Cell><Data ss:Type="String">0.00211380470000105</Data></Cell>
    <Cell ss:StyleID="s63"><Data ss:Type="Number">153219185338206</Data></Cell>
    <Cell ss:StyleID="s63"><Data ss:Type="Number">536597690086622</Data></Cell>
    <Cell><Data ss:Type="Number">73</Data></Cell>
    <Cell><Data ss:Type="Number">290</Data></Cell>
    <Cell><Data ss:Type="String">cell morphogenesis</Data></Cell>
    <Cell><Data ss:Type="String">CD24, TUBB3, BASP1, FERMT2, BVES, RAB3IP, FOXN4, TTC8, COL3A1, BBS5, CREB1, CSNK2A1, CSNK2A2, CTNNA2, CTNNB1, DCC, DZIP1L, TMEM17, EPHA3, EPHA5, PTK2B, RSPH9, WWTR1, IFT172, GDNF, GFRA1, ABL2, STK36, INTU, LAMA1, GSK3B, MNX1, RSPH4A, APP, KAL1, KIF5C, ARHGDIA, CAPRIN1, MAP1B, MSX2, MYH9, NEFM, NEK1, PAFAH1B1, PAK2, EVL, BCL11A, PHIP, STRADB, ENAH, MAPK1, MAP2K2, CDC42SE1, PTEN, PTPRD, RFX3, ROBO2, RPS6KA1, RPS6KA3, RYK, BDNF, NEUROG2, DNAI2, DYNLT1, TGFBR3, YWHAB, LST1, SPAG16, DOCK7, TMEM67, ARHGEF1, NRXN1, LPPR4</Data></Cell>
   </Row>
   <Row>
    <Cell><Data ss:Type="String">GO:0045087</Data></Cell>
    <Cell><Data ss:Type="String">0.00226593530450575</Data></Cell>
    <Cell ss:StyleID="s63"><Data ss:Type="Number">182108449515383</Data></Cell>
    <Cell ss:StyleID="s63"><Data ss:Type="Number">244244465832531</Data></Cell>
    <Cell><Data ss:Type="Number">38</Data></Cell>
    <Cell><Data ss:Type="Number">132</Data></Cell>
    <Cell><Data ss:Type="String">innate immune response</Data></Cell>
    <Cell><Data ss:Type="String">UBD, USP18, CREB1, AGER, TUBB, HLA-A, HLA-DMB, HLA-DOA, HLA-DOB, HLA-DQB1, HLA-DQB2, HLA-DRA, HLA-E, APP, IRF4, LYN, MEF2C, CIITA, MYD88, NFKBIA, OTUD5, MAPK1, MAP2K2, PSMB8, PTPN2, PTPN6, RPS6KA1, RPS6KA3, RPS27A, NCF1, TAP1, TYK2, UBA52, UBB, UBC, SUMO1, UNC93B1, MAPKAPK2</Data></Cell>
   </Row>
   <Row>
    <Cell><Data ss:Type="String">GO:0032989</Data></Cell>
    <Cell><Data ss:Type="String">0.0023139268594744</Data></Cell>
    <Cell ss:StyleID="s63"><Data ss:Type="Number">151236633332703</Data></Cell>
    <Cell ss:StyleID="s63"><Data ss:Type="Number">564352743022137</Data></Cell>
    <Cell><Data ss:Type="Number">76</Data></Cell>
    <Cell><Data ss:Type="Number">305</Data></Cell>
    <Cell><Data ss:Type="String">cellular component morphogenesis</Data></Cell>
    <Cell><Data ss:Type="String">CD24, TUBB3, BASP1, FERMT2, ZPBP, BVES, RAB3IP, FOXN4, TTC8, COL3A1, BBS5, CREB1, CSNK2A1, CSNK2A2, CTNNA2, CTNNB1, DCC, DZIP1L, TMEM17, EPHA3, EPHA5, PTK2B, RSPH9, OBSL1, WWTR1, IFT172, GDNF, GFRA1, ABL2, STK36, INTU, LAMA1, GSK3B, MNX1, RSPH4A, APP, KAL1, KIF5C, ARHGDIA, CAPRIN1, MAP1B, MSX2, MYH9, NEFM, NEK1, PAFAH1B1, PAK2, EVL, PDGFRA, BCL11A, PHIP, STRADB, ENAH, MAPK1, MAP2K2, CDC42SE1, PTEN, PTPRD, RFX3, ROBO2, RPS6KA1, RPS6KA3, RYK, BDNF, NEUROG2, DNAI2, DYNLT1, TGFBR3, YWHAB, LST1, SPAG16, DOCK7, TMEM67, ARHGEF1, NRXN1, LPPR4</Data></Cell>
   </Row>
   <Row>
    <Cell><Data ss:Type="String">GO:0007292</Data></Cell>
    <Cell><Data ss:Type="String">0.00238143108657998</Data></Cell>
    <Cell ss:StyleID="s63"><Data ss:Type="Number">444473684210526</Data></Cell>
    <Cell ss:StyleID="s63"><Data ss:Type="Number">333060635226179</Data></Cell>
    <Cell><Data ss:Type="Number">9</Data></Cell>
    <Cell><Data ss:Type="Number">18</Data></Cell>
    <Cell><Data ss:Type="String">female gamete generation</Data></Cell>
    <Cell><Data ss:Type="String">CTNNB1, TDRD5, DIAPH2, AGT, PTK2B, PGR, FMN2, HORMAD1, DYNLL1</Data></Cell>
   </Row>
   <Row>
    <Cell><Data ss:Type="String">GO:0040011</Data></Cell>
    <Cell><Data ss:Type="String">0.0023952049738617</Data></Cell>
    <Cell ss:StyleID="s63"><Data ss:Type="Number">146371667371985</Data></Cell>
    <Cell ss:StyleID="s63"><Data ss:Type="Number">679073628488932</Data></Cell>
    <Cell><Data ss:Type="Number">89</Data></Cell>
    <Cell><Data ss:Type="Number">367</Data></Cell>
    <Cell><Data ss:Type="String">locomotion</Data></Cell>
    <Cell><Data ss:Type="String">CD24, ABI2, TUBB3, ABHD2, BVES, COL3A1, JMY, CREB1, CSNK2A1, CSNK2A2, DNAH2, CTNNA2, CXADR, DCC, DNAH8, AGER, DOCK2, DRD5, AGT, EPHA3, EPHA5, PTK2B, VASH1, FLT1, PPIL2, CATSPERD, GAS8, GDNF, GFRA1, ABL2, LAMA1, ABR, GRIN2A, GRIN2C, GSK3B, MNX1, CCDC39, APP, SHROOM2, IL16, INPP5D, KAL1, KIF5C, LAMA2, LSP1, LYN, MSN, MSX2, ASTN1, MYH9, ATP1B1, NRD1, PAFAH1B1, PAK2, EVL, DCDC2, PDGFRA, PDPK1, PEX7, SPA17, ENAH, MESP1, PRKG1, MAPK1, MAP2K2, PTEN, JPH3, PTPN6, JAM2, RFX3, ROBO2, RPS6KA1, RPS6KA3, RYK, BDNF, NEUROG2, TGFBR3, TNF, YWHAB, ZAP70, ZFAND5, CXCR4, JAM3, ROPN1L, CDC42BPA, DNAH17, ADAM9, KLF4, NRXN1</Data></Cell>
   </Row>
   <Row>
    <Cell><Data ss:Type="String">GO:0002478</Data></Cell>
    <Cell><Data ss:Type="String">0.00239812866400053</Data></Cell>
    <Cell ss:StyleID="s63"><Data ss:Type="Number">297218543046358</Data></Cell>
    <Cell ss:StyleID="s63"><Data ss:Type="Number">647617901828681</Data></Cell>
    <Cell><Data ss:Type="Number">14</Data></Cell>
    <Cell><Data ss:Type="Number">35</Data></Cell>
    <Cell><Data ss:Type="String">antigen processing and presentation of exogenous peptide antigen</Data></Cell>
    <Cell><Data ss:Type="String">PSMA8, HLA-A, HLA-DOA, HLA-E, PSMB8, PSMB9, RPS27A, NCF1, TAP1, TAPBP, UBA52, UBB, UBC, PSMD6</Data></Cell>
   </Row>
   <Row>
    <Cell><Data ss:Type="String">GO:0019884</Data></Cell>
    <Cell><Data ss:Type="String">0.00239812866400053</Data></Cell>
    <Cell ss:StyleID="s63"><Data ss:Type="Number">297218543046358</Data></Cell>
    <Cell ss:StyleID="s63"><Data ss:Type="Number">647617901828681</Data></Cell>
    <Cell><Data ss:Type="Number">14</Data></Cell>
    <Cell><Data ss:Type="Number">35</Data></Cell>
    <Cell><Data ss:Type="String">antigen processing and presentation of exogenous antigen</Data></Cell>
    <Cell><Data ss:Type="String">PSMA8, HLA-A, HLA-DOA, HLA-E, PSMB8, PSMB9, RPS27A, NCF1, TAP1, TAPBP, UBA52, UBB, UBC, PSMD6</Data></Cell>
   </Row>
   <Row>
    <Cell><Data ss:Type="String">GO:0007338</Data></Cell>
    <Cell><Data ss:Type="String">0.00240880666366802</Data></Cell>
    <Cell ss:StyleID="s63"><Data ss:Type="Number">621364829396325</Data></Cell>
    <Cell ss:StyleID="s63"><Data ss:Type="Number">222040423484119</Data></Cell>
    <Cell><Data ss:Type="Number">7</Data></Cell>
    <Cell><Data ss:Type="Number">12</Data></Cell>
    <Cell><Data ss:Type="String">single fertilization</Data></Cell>
    <Cell><Data ss:Type="String">TUBGCP3, ZPBP, ADAM2, ACR, SERPINA5, SPA17, C9orf11</Data></Cell>
   </Row>
   <Row>
    <Cell><Data ss:Type="String">GO:0035666</Data></Cell>
    <Cell><Data ss:Type="String">0.00244635330612121</Data></Cell>
    <Cell ss:StyleID="s63"><Data ss:Type="Number">333982826948481</Data></Cell>
    <Cell ss:StyleID="s63"><Data ss:Type="Number">518094321462945</Data></Cell>
    <Cell><Data ss:Type="Number">12</Data></Cell>
    <Cell><Data ss:Type="Number">28</Data></Cell>
    <Cell><Data ss:Type="String">TRIF-dependent toll-like receptor signaling pathway</Data></Cell>
    <Cell><Data ss:Type="String">CREB1, MEF2C, NFKBIA, MAPK1, MAP2K2, RPS6KA1, RPS6KA3, RPS27A, UBA52, UBB, UBC, MAPKAPK2</Data></Cell>
   </Row>
   <Row>
    <Cell><Data ss:Type="String">GO:0071844</Data></Cell>
    <Cell><Data ss:Type="String">0.00246019078793314</Data></Cell>
    <Cell ss:StyleID="s63"><Data ss:Type="Number">14713672331255</Data></Cell>
    <Cell ss:StyleID="s63"><Data ss:Type="Number">653168912415784</Data></Cell>
    <Cell><Data ss:Type="Number">86</Data></Cell>
    <Cell><Data ss:Type="Number">353</Data></Cell>
    <Cell><Data ss:Type="String">cellular component assembly at cellular level</Data></Cell>
    <Cell><Data ss:Type="String">ARPC1B, CDH18, TUBB3, UBD, SORBS1, FERMT2, ZPBP, OIP5, TUBA3D, RAB3IP, TTC8, BBS5, MTERFD2, JMY, SRSF12, MPP7, FRMPD2, CTNNB1, CTNND1, TDRD5, BBS12, DIAPH2, DZIP1L, TMEM17, TUBB, EPHA3, PTK2B, RSPH9, FGA, PPM1E, NLGN1, OBSL1, PPP1R16B, IFT172, STK36, INTU, H3F3B, HIP1, CCDC39, RSPH4A, APP, HILS1, KRT14, TSPYL6, LCP1, LRP4, MAP1B, MBNL1, TRIM37, NAP1L1, NEFL, NEK1, NPM1, PAFAH1B1, ARHGEF4, THEG, PDGFRA, PDPK1, PFN1, PPM1A, CENPJ, ACTR3B, PTEN, SLAIN2, PTPRD, RFX3, ROBO2, BDNF, DNAI2, TSPY2, SNRPC, TCP1, TUBB2A, SPAG16, KAT6A, CALD1, ISCA1, CHAF1B, HORMAD1, TNKS, TMEM67, TMSB10, NRXN1, NRXN2, H2AFY, SNAP91</Data></Cell>
   </Row>
   <Row>
    <Cell><Data ss:Type="String">GO:0002479</Data></Cell>
    <Cell><Data ss:Type="String">0.00289668794418754</Data></Cell>
    <Cell ss:StyleID="s63"><Data ss:Type="Number">304817599554442</Data></Cell>
    <Cell ss:StyleID="s63"><Data ss:Type="Number">592107795957652</Data></Cell>
    <Cell><Data ss:Type="Number">13</Data></Cell>
    <Cell><Data ss:Type="Number">32</Data></Cell>
    <Cell><Data ss:Type="String">antigen processing and presentation of exogenous peptide antigen via MHC class I, TAP-dependent</Data></Cell>
    <Cell><Data ss:Type="String">PSMA8, HLA-A, HLA-E, PSMB8, PSMB9, RPS27A, NCF1, TAP1, TAPBP, UBA52, UBB, UBC, PSMD6</Data></Cell>
   </Row>
   <Row>
    <Cell><Data ss:Type="String">GO:0051092</Data></Cell>
    <Cell><Data ss:Type="String">0.00289668794418754</Data></Cell>
    <Cell ss:StyleID="s63"><Data ss:Type="Number">304817599554442</Data></Cell>
    <Cell ss:StyleID="s63"><Data ss:Type="Number">592107795957652</Data></Cell>
    <Cell><Data ss:Type="Number">13</Data></Cell>
    <Cell><Data ss:Type="Number">32</Data></Cell>
    <Cell><Data ss:Type="String">positive regulation of NF-kappaB transcription factor activity</Data></Cell>
    <Cell><Data ss:Type="String">AGER, AGT, ALK, MYD88, NFKBIA, NPM1, PRKCB, RPS27A, TNF, UBA52, UBB, UBC, CARD11</Data></Cell>
   </Row>
   <Row>
    <Cell><Data ss:Type="String">GO:0032502</Data></Cell>
    <Cell><Data ss:Type="String">0.00301307457709877</Data></Cell>
    <Cell ss:StyleID="s63"><Data ss:Type="Number">126929890099296</Data></Cell>
    <Cell ss:StyleID="s63"><Data ss:Type="Number">230737006737247</Data></Cell>
    <Cell><Data ss:Type="Number">263</Data></Cell>
    <Cell><Data ss:Type="Number">1247</Data></Cell>
    <Cell><Data ss:Type="String">developmental process</Data></Cell>
    <Cell><Data ss:Type="String">CD24, DNAJB6, ARL4A, RASGRP1, TRIM13, TUBB3, NDRG1, BASP1, DEAF1, UBD, TACC2, CTSC, NCKAP1, FERMT2, ZPBP, FOXN3, BVES, WIF1, CHRM2, SCRG1, RAB3IP, EXOSC6, FOXN4, TDRD9, TTC8, UHMK1, COL3A1, BBS5, UBR3, MTERFD2, DNAJC19, CPE, CPS1, CREB1, SLC2A14, CSNK2A1, CSNK2A2, RNF151, UNC45B, CTNNA2, CTNNB1, CTNND1, CTNND2, CXADR, ADRBK1, RDH10, DCC, TDRD5, DIAPH2, AGER, DOCK2, AGT, DZIP1L, TMEM17, TUBB, EPHA3, EPHA5, ESRRA, ETV1, EXT2, PTK2B, SPATA19, C6orf170, RSPH9, SEMA3D, VASH1, NLGN1, PDZRN3, PEG10, FLT1, COBL, ACSL6, OBSL1, PSD4, DDAH1, EID1, ALK, SPDYA, GABRA4, CATSPERD, WWTR1, SS18L1, IFT172, NPHP4, GDNF, GFRA1, GGCX, ABL2, NGFRAP1, AFF4, STK36, INTU, PRELID1, GLG1, BIN1, GNA11, AQP11, DPY19L2, PRTG, LAMA1, ABR, GRIN2A, GSK3B, GTF2I, SOCS7, HIP1, MNX1, HLA-DOA, CCDC39, ID4, H1FNT, RSPH4A, APP, IL1A, SHROOM2, INPP5D, IRF4, ITGB8, KAL1, HILS1, SPEM1, KIF5C, KRT14, KRT18, LAMA2, LCP1, ARHGDIA, RHOH, ASIC2, LRCH4, LRP4, LTA, LYN, CAPRIN1, MAP1B, MBNL1, MCL1, MEF2C, MEST, MSX2, MYH9, DRG1, NEFM, NEK1, NFKBIA, NHS, NPHP1, NPM1, ATP2A2, NRD1, YBX1, NUMA1, ATP2B4, PAFAH1B1, PAK2, CDON, CRIM1, THEG, HOOK1, EVL, DCDC2, PDGFRA, SRRT, PDPK1, PEX7, PFN1, PGR, BCL11A, PLN, PLP1, SNTG2, MOV10L1, TAF7L, CCHCR1, SPATA6, PHIP, STRADB, PPP1R9A, PRKAR1A, ENAH, PRKCB, MBNL3, BEX1, MESP1, PRKG1, MAPK1, NXF5, MAP2K2, MRAP, FMN2, CDC42SE1, PSMB8, SMURF1, PTEN, ALPK3, TSHZ3, PTPN6, PTPRD, CTDSP1, ACTA2, SENP2, RCN1, RFX3, ROBO2, RPS6KA1, RPS6KA3, RYK, BDNF, SORT1, BID, DMRTC2, NEUROG2, GMCL1P1, DNAI2, TSPY2, SLC12A2, BMPR1A, BOLL, SPARC, DYNLT1, TGFBR3, TNF, TUBB2A, TYR, SUMO1, UTRN, YWHAB, ZAP70, ZFAND5, SLC30A1, CSDE1, CXCR4, LST1, TFEB, SPAG16, DYNC2H1, KAT6A, CXXC4, ESX1, CAMK4, JAM3, SPATA16, TSSK1B, HORMAD1, KIAA1109, CARD11, NKX6-2, ST6GAL2, CSDA, DOCK7, DYNLL1, EDF1, ADAM9, DLK1, TMEM67, ARHGEF1, MAPKAPK2, KLF4, NRXN1, NRXN2, SOCS5, LPPR4, ARNT2</Data></Cell>
   </Row>
   <Row>
    <Cell><Data ss:Type="String">GO:0007165</Data></Cell>
    <Cell><Data ss:Type="String">0.00312742182078589</Data></Cell>
    <Cell ss:StyleID="s63"><Data ss:Type="Number">12746287818995</Data></Cell>
    <Cell ss:StyleID="s63"><Data ss:Type="Number">212603705486044</Data></Cell>
    <Cell><Data ss:Type="Number">244</Data></Cell>
    <Cell><Data ss:Type="Number">1149</Data></Cell>
    <Cell><Data ss:Type="String">signal transduction</Data></Cell>
    <Cell><Data ss:Type="String">CD24, ARL4A, RASGRP1, TRIM13, CDK8, NDRG1, PGRMC2, UBD, SORBS1, ADCY2, YWHAQ, RAB35, FAF1, NUDT4, CHKA, WIF1, AKAP13, USP18, CHRM2, ADCY8, ARL11, AGAP1, WFIKKN2, CNR2, ASB17, COL3A1, CPE, CREB1, CRY1, DUSP19, MPP7, PSMA8, CSK, CSNK2A1, CSNK2A2, CTNNB1, COMMD7, CTNND1, CTNND2, PPP1R1C, KLB, ADRBK1, DCC, DDB1, AGER, DRD5, AGT, EIF4A2, EIF4E, TMEM17, EPHA3, EPHA5, ESRRA, EXT2, PTK2B, CCNY, FGA, NLGN1, MAPKBP1, PEG10, FLT1, PSD4, DDAH1, ALK, GABRA4, PLEKHG4, WWTR1, ATRNL1, PPP1R16B, ARHGEF26, GAPVD1, IFT172, RGS22, NPHP4, OSTF1, GDI2, GDNF, GFRA1, GFRA2, ABL2, NGFRAP1, STK36, INTU, GLG1, GNA11, LAMA1, GRK4, GRK5, GRIA2, ABR, GRIN2A, GRIN2C, GSK3B, GTF2I, KCNIP3, SOCS7, HLA-A, HLA-DMB, HLA-DOA, HLA-DOB, HLA-DQB1, HLA-DQB2, HLA-DRA, HLA-E, APP, RGSL1, IL1A, INPP1, INPP5D, IRF4, ITGB8, KRT18, ARHGDIA, RHOH, SHC4, LRP4, LRPAP1, LTA, LYN, MCL1, MEF2C, CIITA, CCDC88C, MSX2, MYD88, MYH9, MYO9A, ATF4, NFKBIA, NFKBIL1, NPHP1, NPM1, PAK2, ARHGEF4, CRIM1, DNAJC27, GULP1, EVL, DCDC2, PDGFRA, PDPK1, PGR, SPA17, PLP1, LURAP1, ROPN1, PPM1A, PHIP, YOD1, STRADB, PRKAA1, TMEM127, PRKAR1A, ENAH, PRKAR2A, DEPDC1B, PRKCB, PAG1, MESP1, PRKG1, MAPK1, MAPK6, MAP2K2, DIABLO, FMN2, CDC42SE1, PSMB8, PSMB9, SMURF1, SNX14, PTEN, ARHGAP20, ARHGAP21, PTPN2, PTPN6, PTPRD, PTPRG, RANBP2, SENP2, KLHL12, RGS10, RPS6KA1, RPS6KA3, RPS27A, RYK, SORT1, BID, GPSM3, SMOC2, WNK3, BMPR1A, SPARC, DYNLT1, TGFBR3, TLE4, TNF, TPTE, TNFRSF4, TYK2, UBA52, UBB, UBC, SUMO1, YWHAB, ZAP70, CA8, ZFAND5, PXDN, CXCR4, ARHGAP28, CXXC4, CALM3, CAMK4, RND2, UNC93B1, APH1B, ROPN1L, CARD11, CDC42BPA, MAP4K3, TNKS, ADAM9, TNFRSF14, DLK1, TNFRSF10A, CCND3, NMI, ARHGEF1, MAGI1, MAPKAPK2, TIFA, CYTH3, RAB28, NRXN1, ARHGAP29, HOMER2, CLOCK, AKAP12, RNF14, SOCS5, SNX17, TATDN2, PSMD6, MED24</Data></Cell>
   </Row>
   <Row>
    <Cell><Data ss:Type="String">GO:0007220</Data></Cell>
    <Cell><Data ss:Type="String">0.00323319524225223</Data></Cell>
    <Cell ss:StyleID="s63"><Data ss:Type="Number">110765706806283</Data></Cell>
    <Cell ss:StyleID="s63"><Data ss:Type="Number">129523580365736</Data></Cell>
    <Cell><Data ss:Type="Number">5</Data></Cell>
    <Cell><Data ss:Type="Number">7</Data></Cell>
    <Cell><Data ss:Type="String">Notch receptor processing</Data></Cell>
    <Cell><Data ss:Type="String">RPS27A, UBA52, UBB, UBC, APH1B</Data></Cell>
   </Row>
   <Row>
    <Cell><Data ss:Type="String">GO:0051293</Data></Cell>
    <Cell><Data ss:Type="String">0.00323319524225223</Data></Cell>
    <Cell ss:StyleID="s63"><Data ss:Type="Number">110765706806283</Data></Cell>
    <Cell ss:StyleID="s63"><Data ss:Type="Number">129523580365736</Data></Cell>
    <Cell><Data ss:Type="Number">5</Data></Cell>
    <Cell><Data ss:Type="Number">7</Data></Cell>
    <Cell><Data ss:Type="String">establishment of spindle localization</Data></Cell>
    <Cell><Data ss:Type="String">MYH9, NUMA1, PAFAH1B1, FMN2, DYNLT1</Data></Cell>
   </Row>
   <Row>
    <Cell><Data ss:Type="String">GO:0007416</Data></Cell>
    <Cell><Data ss:Type="String">0.00333372279487028</Data></Cell>
    <Cell ss:StyleID="s63"><Data ss:Type="Number">370553359683794</Data></Cell>
    <Cell ss:StyleID="s63"><Data ss:Type="Number">407074109720885</Data></Cell>
    <Cell><Data ss:Type="Number">10</Data></Cell>
    <Cell><Data ss:Type="Number">22</Data></Cell>
    <Cell><Data ss:Type="String">synapse assembly</Data></Cell>
    <Cell><Data ss:Type="String">NLGN1, APP, LRP4, MAP1B, PTEN, PTPRD, ROBO2, BDNF, NRXN1, NRXN2</Data></Cell>
   </Row>
   <Row>
    <Cell><Data ss:Type="String">GO:0002756</Data></Cell>
    <Cell><Data ss:Type="String">0.00348363393735894</Data></Cell>
    <Cell ss:StyleID="s63"><Data ss:Type="Number">314243530965887</Data></Cell>
    <Cell ss:StyleID="s63"><Data ss:Type="Number">536597690086622</Data></Cell>
    <Cell><Data ss:Type="Number">12</Data></Cell>
    <Cell><Data ss:Type="Number">29</Data></Cell>
    <Cell><Data ss:Type="String">MyD88-independent toll-like receptor signaling pathway</Data></Cell>
    <Cell><Data ss:Type="String">CREB1, MEF2C, NFKBIA, MAPK1, MAP2K2, RPS6KA1, RPS6KA3, RPS27A, UBA52, UBB, UBC, MAPKAPK2</Data></Cell>
   </Row>
   <Row>
    <Cell><Data ss:Type="String">GO:0045727</Data></Cell>
    <Cell><Data ss:Type="String">0.00379210010821405</Data></Cell>
    <Cell ss:StyleID="s63"><Data ss:Type="Number">399907894736842</Data></Cell>
    <Cell ss:StyleID="s63"><Data ss:Type="Number">351564003849856</Data></Cell>
    <Cell><Data ss:Type="Number">9</Data></Cell>
    <Cell><Data ss:Type="Number">19</Data></Cell>
    <Cell><Data ss:Type="String">positive regulation of translation</Data></Cell>
    <Cell><Data ss:Type="String">PAIP1, UHMK1, PTK2B, SAMD4A, PABPC1, MAPK1, UPF3A, BOLL, TNF</Data></Cell>
   </Row>
   <Row>
    <Cell><Data ss:Type="String">GO:0050905</Data></Cell>
    <Cell><Data ss:Type="String">0.00379210010821405</Data></Cell>
    <Cell ss:StyleID="s63"><Data ss:Type="Number">399907894736842</Data></Cell>
    <Cell ss:StyleID="s63"><Data ss:Type="Number">351564003849856</Data></Cell>
    <Cell><Data ss:Type="Number">9</Data></Cell>
    <Cell><Data ss:Type="Number">19</Data></Cell>
    <Cell><Data ss:Type="String">neuromuscular process</Data></Cell>
    <Cell><Data ss:Type="String">CTNNA2, ABR, GRIN2A, GRIN2C, APP, PAFAH1B1, PTEN, NKX6-2, NRXN1</Data></Cell>
   </Row>
   <Row>
    <Cell><Data ss:Type="String">GO:0022607</Data></Cell>
    <Cell><Data ss:Type="String">0.00392949671226782</Data></Cell>
    <Cell ss:StyleID="s63"><Data ss:Type="Number">13843448333753</Data></Cell>
    <Cell ss:StyleID="s63"><Data ss:Type="Number">869658325312801</Data></Cell>
    <Cell><Data ss:Type="Number">109</Data></Cell>
    <Cell><Data ss:Type="Number">470</Data></Cell>
    <Cell><Data ss:Type="String">cellular component assembly</Data></Cell>
    <Cell><Data ss:Type="String">ARPC1B, CDH18, TUBB3, UBD, SORBS1, FERMT2, ZPBP, FAF1, OIP5, TUBA3D, RAB3IP, TTC8, BBS5, MTERFD2, JMY, SRSF12, MPP7, FRMPD2, CTNNB1, CTNND1, DARS, TDRD5, BBS12, DIAPH2, DZIP1L, TMEM17, TUBB, EPHA3, PTK2B, RSPH9, LNX2, FGA, PPM1E, NLGN1, OBSL1, SF3B3, PRND, ALOX5AP, PPP1R16B, IFT172, STK36, INTU, AQP11, GSK3B, H3F3B, HIP1, CCDC39, APOC1, RSPH4A, APP, HILS1, KCNH2, KRT14, TSPYL6, LCP1, LRP4, MAP1B, MBNL1, CCDC88C, TRIM37, NAP1L1, NEFL, NEK1, NPM1, PAFAH1B1, ARHGEF4, KCTD3, THEG, EVL, PDGFRA, MPP6, PDPK1, PFN1, BCL11A, PPM1A, PRKAR2A, CENPJ, ACTR3B, PTEN, KCTD16, SLAIN2, PTPRD, RFX3, ROBO2, BDNF, BID, DNAI2, TSPY2, SNRPC, TAPBP, TCP1, TNF, TUBB2A, SUMO1, SPAG16, KAT6A, CALD1, ISCA1, CHAF1B, HORMAD1, TNKS, TMEM67, TMSB10, MAGI1, NRXN1, NRXN2, H2AFY, MED24, SNAP91</Data></Cell>
   </Row>
   <Row>
    <Cell><Data ss:Type="String">GO:0008063</Data></Cell>
    <Cell><Data ss:Type="String">0.00398657731648747</Data></Cell>
    <Cell ss:StyleID="s63"><Data ss:Type="Number">289490740740741</Data></Cell>
    <Cell ss:StyleID="s63"><Data ss:Type="Number">610611164581328</Data></Cell>
    <Cell><Data ss:Type="Number">13</Data></Cell>
    <Cell><Data ss:Type="Number">33</Data></Cell>
    <Cell><Data ss:Type="String">Toll signaling pathway</Data></Cell>
    <Cell><Data ss:Type="String">CREB1, MEF2C, MYD88, NFKBIA, MAPK1, MAP2K2, RPS6KA1, RPS6KA3, RPS27A, UBA52, UBB, UBC, MAPKAPK2</Data></Cell>
   </Row>
   <Row>
    <Cell><Data ss:Type="String">GO:0042590</Data></Cell>
    <Cell><Data ss:Type="String">0.00398657731648747</Data></Cell>
    <Cell ss:StyleID="s63"><Data ss:Type="Number">289490740740741</Data></Cell>
    <Cell ss:StyleID="s63"><Data ss:Type="Number">610611164581328</Data></Cell>
    <Cell><Data ss:Type="Number">13</Data></Cell>
    <Cell><Data ss:Type="Number">33</Data></Cell>
    <Cell><Data ss:Type="String">antigen processing and presentation of exogenous peptide antigen via MHC class I</Data></Cell>
    <Cell><Data ss:Type="String">PSMA8, HLA-A, HLA-E, PSMB8, PSMB9, RPS27A, NCF1, TAP1, TAPBP, UBA52, UBB, UBC, PSMD6</Data></Cell>
   </Row>
   <Row>
    <Cell><Data ss:Type="String">GO:0051090</Data></Cell>
    <Cell><Data ss:Type="String">0.00400057805684913</Data></Cell>
    <Cell ss:StyleID="s63"><Data ss:Type="Number">191277821939587</Data></Cell>
    <Cell ss:StyleID="s63"><Data ss:Type="Number">179482675649663</Data></Cell>
    <Cell><Data ss:Type="Number">29</Data></Cell>
    <Cell><Data ss:Type="Number">97</Data></Cell>
    <Cell><Data ss:Type="String">regulation of sequence-specific DNA binding transcription factor activity</Data></Cell>
    <Cell><Data ss:Type="String">FOXN3, FOXN4, JMY, COMMD7, AGER, AGT, EPHA5, ALK, STK36, MSX2, TRIM37, MYD88, NFKBIA, NFKBIL1, NPM1, PRKCB, BEX1, MAPK1, PTEN, RPS27A, NEUROG2, TNF, TNFRSF4, UBA52, UBB, UBC, SUMO1, CARD11, KLF4</Data></Cell>
   </Row>
   <Row>
    <Cell><Data ss:Type="String">GO:0045089</Data></Cell>
    <Cell><Data ss:Type="String">0.00406455252655326</Data></Cell>
    <Cell ss:StyleID="s63"><Data ss:Type="Number">236367196678938</Data></Cell>
    <Cell ss:StyleID="s63"><Data ss:Type="Number">962175168431184</Data></Cell>
    <Cell><Data ss:Type="Number">18</Data></Cell>
    <Cell><Data ss:Type="Number">52</Data></Cell>
    <Cell><Data ss:Type="String">positive regulation of innate immune response</Data></Cell>
    <Cell><Data ss:Type="String">CREB1, IRF4, LYN, MEF2C, MYD88, NFKBIA, NFKBIL1, PDPK1, MAPK1, MAP2K2, RPS6KA1, RPS6KA3, RPS27A, UBA52, UBB, UBC, UNC93B1, MAPKAPK2</Data></Cell>
   </Row>
   <Row>
    <Cell><Data ss:Type="String">GO:0008624</Data></Cell>
    <Cell><Data ss:Type="String">0.00438440957182607</Data></Cell>
    <Cell ss:StyleID="s63"><Data ss:Type="Number">271212208465304</Data></Cell>
    <Cell ss:StyleID="s63"><Data ss:Type="Number">684624639076035</Data></Cell>
    <Cell><Data ss:Type="Number">14</Data></Cell>
    <Cell><Data ss:Type="Number">37</Data></Cell>
    <Cell><Data ss:Type="String">induction of apoptosis by extracellular signals</Data></Cell>
    <Cell><Data ss:Type="String">AKAP13, NGFRAP1, ABR, ARHGEF4, DIABLO, RPS27A, SORT1, BID, TNF, UBA52, UBB, UBC, APH1B, TNFRSF10A</Data></Cell>
   </Row>
   <Row>
    <Cell><Data ss:Type="String">GO:0034341</Data></Cell>
    <Cell><Data ss:Type="String">0.00438440957182607</Data></Cell>
    <Cell ss:StyleID="s63"><Data ss:Type="Number">271212208465304</Data></Cell>
    <Cell ss:StyleID="s63"><Data ss:Type="Number">684624639076035</Data></Cell>
    <Cell><Data ss:Type="Number">14</Data></Cell>
    <Cell><Data ss:Type="Number">37</Data></Cell>
    <Cell><Data ss:Type="String">response to interferon-gamma</Data></Cell>
    <Cell><Data ss:Type="String">UBD, HLA-A, HLA-DMB, HLA-DOA, HLA-DOB, HLA-DQB1, HLA-DQB2, HLA-DRA, HLA-E, IRF4, CIITA, PTPN2, PTPN6, SUMO1</Data></Cell>
   </Row>
   <Row>
    <Cell><Data ss:Type="String">GO:0009617</Data></Cell>
    <Cell><Data ss:Type="String">0.00462196836510119</Data></Cell>
    <Cell ss:StyleID="s63"><Data ss:Type="Number">199872791858679</Data></Cell>
    <Cell ss:StyleID="s63"><Data ss:Type="Number">149877285851781</Data></Cell>
    <Cell><Data ss:Type="Number">25</Data></Cell>
    <Cell><Data ss:Type="Number">81</Data></Cell>
    <Cell><Data ss:Type="String">response to bacterium</Data></Cell>
    <Cell><Data ss:Type="String">CD24, ABCC5, CNR2, CPS1, EPHA3, DEFB123, ABR, HLA-A, IL1A, LTA, LYN, MEF2C, MYD88, NFKBIA, NFKBIL1, SERPINA1, OTUD5, MAPK1, PLSCR3, RPS6KA3, NCF1, SPARC, TNF, ADAM9, MAPKAPK2</Data></Cell>
   </Row>
   <Row>
    <Cell><Data ss:Type="String">GO:0050790</Data></Cell>
    <Cell><Data ss:Type="String">0.00466134636344856</Data></Cell>
    <Cell ss:StyleID="s63"><Data ss:Type="Number">138597862568451</Data></Cell>
    <Cell ss:StyleID="s63"><Data ss:Type="Number">819699230028874</Data></Cell>
    <Cell><Data ss:Type="Number">103</Data></Cell>
    <Cell><Data ss:Type="Number">443</Data></Cell>
    <Cell><Data ss:Type="String">regulation of catalytic activity</Data></Cell>
    <Cell><Data ss:Type="String">CD24, DNAJB6, ZER1, SPINT2, ADCY2, DBF4, FAF1, BVES, ADCY8, AGAP1, AGAP4, CNR2, C1orf88, CREB1, DUSP19, PSMA8, PPP1R36, CSNK2A1, SH3RF2, ADRBK1, DRD5, AGT, EPHA3, EPHA5, PTK2B, CCNY, PPM1E, MAPKBP1, FLT1, ALK, SPDYA, TNFAIP8, PRDX5, WWTR1, RGS22, GDNF, ABL2, NGFRAP1, AMPH, BIN1, ABR, GSK3B, HIP1, HP, TMEM225, APOC1, APP, LYN, MEF2C, CTAGE5, ATF4, NPM1, NRD1, ACR, PAFAH1B1, PAK2, SERPINA5, PDGFRA, PDPK1, SERPINA1, PXK, STRADB, PRKAA1, PRKAR1A, PRKAR2A, PRKG1, MAPK1, MAP2K2, DIABLO, PSMB8, PSMB9, PTEN, RGS10, RPS6KA1, RPS6KA3, RPS27A, SORT1, SH2D4A, DYNLT1, TNF, TNFRSF4, UBA52, UBB, UBC, YWHAB, CXCR4, BRCC3, CALM3, CAMK4, APH1B, DOCK7, ADAM9, TNFRSF10A, CCND3, FAM58A, MAPKAPK2, KLF4, FTMT, ARHGAP29, SOCS5, TATDN2, PSMD6, RABGAP1L</Data></Cell>
   </Row>
   <Row>
    <Cell><Data ss:Type="String">GO:0051130</Data></Cell>
    <Cell><Data ss:Type="String">0.00466703966705018</Data></Cell>
    <Cell ss:StyleID="s63"><Data ss:Type="Number">169837202681368</Data></Cell>
    <Cell ss:StyleID="s63"><Data ss:Type="Number">270149181905679</Data></Cell>
    <Cell><Data ss:Type="Number">40</Data></Cell>
    <Cell><Data ss:Type="Number">146</Data></Cell>
    <Cell><Data ss:Type="String">positive regulation of cellular component organization</Data></Cell>
    <Cell><Data ss:Type="String">SORBS1, FAF1, JMY, MPP7, CTNNB1, DCC, EPHA3, PTK2B, PPM1E, NLGN1, WWTR1, GDNF, ABL2, AMPH, BIN1, ABR, GSK3B, HIP1, IL1A, ARHGDIA, LYN, CAPRIN1, MAP1B, PAFAH1B1, PDPK1, PFN1, BCL11A, PHIP, PTEN, SLAIN2, PTPRD, ROBO2, BDNF, BID, WNK3, TNF, SUMO1, TNKS, ADAM9, NRXN1</Data></Cell>
   </Row>
   <Row>
    <Cell><Data ss:Type="String">GO:0051247</Data></Cell>
    <Cell><Data ss:Type="String">0.00467025717680826</Data></Cell>
    <Cell ss:StyleID="s63"><Data ss:Type="Number">151063829787234</Data></Cell>
    <Cell ss:StyleID="s63"><Data ss:Type="Number">473686236766121</Data></Cell>
    <Cell><Data ss:Type="Number">64</Data></Cell>
    <Cell><Data ss:Type="Number">256</Data></Cell>
    <Cell><Data ss:Type="String">positive regulation of protein metabolic process</Data></Cell>
    <Cell><Data ss:Type="String">CD24, PAIP1, ADCY2, ADCY8, UHMK1, DUSP19, PSMA8, AGT, PTK2B, CCNY, MAPKBP1, SAMD4A, FLT1, ALK, SPDYA, PABPC1, GSK3B, IL1A, IRF4, NHLRC1, LYN, MYD88, ATF4, NFKBIA, NRD1, PAK2, PDPK1, AURKAIP1, PHIP, STRADB, PRKAA1, PRKAR1A, PRKAR2A, MAPK1, MAP2K2, PSMB8, PSMB9, SMURF1, PTEN, SENP2, RPS27A, AKTIP, UPF3A, WNK3, BMPR1A, BOLL, TNF, UBA52, UBB, UBC, SUMO1, YWHAB, CXCR4, CARD11, DOCK7, ADAM9, TNFRSF14, TNFRSF10A, CCND3, MAPKAPK2, KLF4, SOCS5, TATDN2, PSMD6</Data></Cell>
   </Row>
   <Row>
    <Cell><Data ss:Type="String">GO:0001941</Data></Cell>
    <Cell><Data ss:Type="String">0.00496538153214442</Data></Cell>
    <Cell ss:StyleID="s63"><Data ss:Type="Number">177045751633987</Data></Cell>
    <Cell><Data ss:Type="String">0.925168431183831</Data></Cell>
    <Cell><Data ss:Type="Number">4</Data></Cell>
    <Cell><Data ss:Type="Number">5</Data></Cell>
    <Cell><Data ss:Type="String">postsynaptic membrane organization</Data></Cell>
    <Cell><Data ss:Type="String">NLGN1, GDNF, NRXN1, NRXN2</Data></Cell>
   </Row>
   <Row>
    <Cell><Data ss:Type="String">GO:0003341</Data></Cell>
    <Cell><Data ss:Type="String">0.00496538153214442</Data></Cell>
    <Cell ss:StyleID="s63"><Data ss:Type="Number">177045751633987</Data></Cell>
    <Cell><Data ss:Type="String">0.925168431183831</Data></Cell>
    <Cell><Data ss:Type="Number">4</Data></Cell>
    <Cell><Data ss:Type="Number">5</Data></Cell>
    <Cell><Data ss:Type="String">cilium movement</Data></Cell>
    <Cell><Data ss:Type="String">RSPH9, CCDC39, RSPH4A, RFX3</Data></Cell>
   </Row>
   <Row>
    <Cell><Data ss:Type="String">GO:0022010</Data></Cell>
    <Cell><Data ss:Type="String">0.00496538153214442</Data></Cell>
    <Cell ss:StyleID="s63"><Data ss:Type="Number">177045751633987</Data></Cell>
    <Cell><Data ss:Type="String">0.925168431183831</Data></Cell>
    <Cell><Data ss:Type="Number">4</Data></Cell>
    <Cell><Data ss:Type="Number">5</Data></Cell>
    <Cell><Data ss:Type="String">central nervous system myelination</Data></Cell>
    <Cell><Data ss:Type="String">ID4, PLP1, PTEN, NKX6-2</Data></Cell>
   </Row>
   <Row>
    <Cell><Data ss:Type="String">GO:0032291</Data></Cell>
    <Cell><Data ss:Type="String">0.00496538153214442</Data></Cell>
    <Cell ss:StyleID="s63"><Data ss:Type="Number">177045751633987</Data></Cell>
    <Cell><Data ss:Type="String">0.925168431183831</Data></Cell>
    <Cell><Data ss:Type="Number">4</Data></Cell>
    <Cell><Data ss:Type="Number">5</Data></Cell>
    <Cell><Data ss:Type="String">axon ensheathment in central nervous system</Data></Cell>
    <Cell><Data ss:Type="String">ID4, PLP1, PTEN, NKX6-2</Data></Cell>
   </Row>
   <Row>
    <Cell><Data ss:Type="String">GO:0046788</Data></Cell>
    <Cell><Data ss:Type="String">0.00496538153214442</Data></Cell>
    <Cell ss:StyleID="s63"><Data ss:Type="Number">177045751633987</Data></Cell>
    <Cell><Data ss:Type="String">0.925168431183831</Data></Cell>
    <Cell><Data ss:Type="Number">4</Data></Cell>
    <Cell><Data ss:Type="Number">5</Data></Cell>
    <Cell><Data ss:Type="String">egress of virus within host cell</Data></Cell>
    <Cell><Data ss:Type="String">RPS27A, UBA52, UBB, UBC</Data></Cell>
   </Row>
   <Row>
    <Cell><Data ss:Type="String">GO:0060914</Data></Cell>
    <Cell><Data ss:Type="String">0.00496538153214442</Data></Cell>
    <Cell ss:StyleID="s63"><Data ss:Type="Number">177045751633987</Data></Cell>
    <Cell><Data ss:Type="String">0.925168431183831</Data></Cell>
    <Cell><Data ss:Type="Number">4</Data></Cell>
    <Cell><Data ss:Type="Number">5</Data></Cell>
    <Cell><Data ss:Type="String">heart formation</Data></Cell>
    <Cell><Data ss:Type="String">CTNNB1, MEF2C, MESP1, BMPR1A</Data></Cell>
   </Row>
   <Row>
    <Cell><Data ss:Type="String">GO:0007409</Data></Cell>
    <Cell><Data ss:Type="String">0.00501022959938519</Data></Cell>
    <Cell ss:StyleID="s63"><Data ss:Type="Number">165536483718302</Data></Cell>
    <Cell ss:StyleID="s63"><Data ss:Type="Number">296053897978826</Data></Cell>
    <Cell><Data ss:Type="Number">43</Data></Cell>
    <Cell><Data ss:Type="Number">160</Data></Cell>
    <Cell><Data ss:Type="String">axonogenesis</Data></Cell>
    <Cell><Data ss:Type="String">CD24, TUBB3, FOXN4, COL3A1, CREB1, CSNK2A1, CSNK2A2, CTNNA2, DCC, EPHA3, EPHA5, GDNF, GFRA1, ABL2, LAMA1, GSK3B, MNX1, APP, KAL1, KIF5C, ARHGDIA, MAP1B, MYH9, NEFM, PAFAH1B1, PAK2, EVL, BCL11A, ENAH, MAPK1, MAP2K2, PTEN, ROBO2, RPS6KA1, RPS6KA3, RYK, BDNF, NEUROG2, YWHAB, DOCK7, ARHGEF1, NRXN1, LPPR4</Data></Cell>
   </Row>
   <Row>
    <Cell><Data ss:Type="String">GO:0051091</Data></Cell>
    <Cell><Data ss:Type="String">0.00514322889359517</Data></Cell>
    <Cell ss:StyleID="s63"><Data ss:Type="Number">223266666666667</Data></Cell>
    <Cell ss:StyleID="s63"><Data ss:Type="Number">105469201154957</Data></Cell>
    <Cell><Data ss:Type="Number">19</Data></Cell>
    <Cell><Data ss:Type="Number">57</Data></Cell>
    <Cell><Data ss:Type="String">positive regulation of sequence-specific DNA binding transcription factor activity</Data></Cell>
    <Cell><Data ss:Type="String">JMY, AGER, AGT, EPHA5, ALK, STK36, MYD88, NFKBIA, NPM1, PRKCB, BEX1, PTEN, RPS27A, NEUROG2, TNF, UBA52, UBB, UBC, CARD11</Data></Cell>
   </Row>
   <Row>
    <Cell><Data ss:Type="String">GO:0002755</Data></Cell>
    <Cell><Data ss:Type="String">0.00538522021458081</Data></Cell>
    <Cell ss:StyleID="s63"><Data ss:Type="Number">27562358276644</Data></Cell>
    <Cell ss:StyleID="s63"><Data ss:Type="Number">629114533205005</Data></Cell>
    <Cell><Data ss:Type="Number">13</Data></Cell>
    <Cell><Data ss:Type="Number">34</Data></Cell>
    <Cell><Data ss:Type="String">MyD88-dependent toll-like receptor signaling pathway</Data></Cell>
    <Cell><Data ss:Type="String">CREB1, MEF2C, MYD88, NFKBIA, MAPK1, MAP2K2, RPS6KA1, RPS6KA3, RPS27A, UBA52, UBB, UBC, MAPKAPK2</Data></Cell>
   </Row>
   <Row>
    <Cell><Data ss:Type="String">GO:0051341</Data></Cell>
    <Cell><Data ss:Type="String">0.00578108546068962</Data></Cell>
    <Cell ss:StyleID="s63"><Data ss:Type="Number">363444976076555</Data></Cell>
    <Cell ss:StyleID="s63"><Data ss:Type="Number">370067372473532</Data></Cell>
    <Cell><Data ss:Type="Number">9</Data></Cell>
    <Cell><Data ss:Type="Number">20</Data></Cell>
    <Cell><Data ss:Type="String">regulation of oxidoreductase activity</Data></Cell>
    <Cell><Data ss:Type="String">CNR2, DRD5, AGT, GDNF, ABL2, HP, TNF, CALM3, FTMT</Data></Cell>
   </Row>
   <Row>
    <Cell><Data ss:Type="String">GO:0000216</Data></Cell>
    <Cell><Data ss:Type="String">0.00587606521611648</Data></Cell>
    <Cell ss:StyleID="s63"><Data ss:Type="Number">305747031662269</Data></Cell>
    <Cell ss:StyleID="s63"><Data ss:Type="Number">499590952839269</Data></Cell>
    <Cell><Data ss:Type="Number">11</Data></Cell>
    <Cell><Data ss:Type="Number">27</Data></Cell>
    <Cell><Data ss:Type="String">M/G1 transition of mitotic cell cycle</Data></Cell>
    <Cell><Data ss:Type="String">DBF4, PSMA8, MCM4, MCM5, PSMB8, PSMB9, RPS27A, UBA52, UBB, UBC, PSMD6</Data></Cell>
   </Row>
   <Row>
    <Cell><Data ss:Type="String">GO:0007342</Data></Cell>
    <Cell><Data ss:Type="String">0.00631494924816262</Data></Cell>
    <Cell><Data ss:Type="String">Inf</Data></Cell>
    <Cell><Data ss:Type="String">0.555101058710298</Data></Cell>
    <Cell><Data ss:Type="Number">3</Data></Cell>
    <Cell><Data ss:Type="Number">3</Data></Cell>
    <Cell><Data ss:Type="String">fusion of sperm to egg plasma membrane</Data></Cell>
    <Cell><Data ss:Type="String">ADAM2, SERPINA5, C9orf11</Data></Cell>
   </Row>
   <Row>
    <Cell><Data ss:Type="String">GO:0008611</Data></Cell>
    <Cell><Data ss:Type="String">0.00631494924816262</Data></Cell>
    <Cell><Data ss:Type="String">Inf</Data></Cell>
    <Cell><Data ss:Type="String">0.555101058710298</Data></Cell>
    <Cell><Data ss:Type="Number">3</Data></Cell>
    <Cell><Data ss:Type="Number">3</Data></Cell>
    <Cell><Data ss:Type="String">ether lipid biosynthetic process</Data></Cell>
    <Cell><Data ss:Type="String">PEX7, FAR2, AGPS</Data></Cell>
   </Row>
   <Row>
    <Cell><Data ss:Type="String">GO:0043011</Data></Cell>
    <Cell><Data ss:Type="String">0.00631494924816262</Data></Cell>
    <Cell><Data ss:Type="String">Inf</Data></Cell>
    <Cell><Data ss:Type="String">0.555101058710298</Data></Cell>
    <Cell><Data ss:Type="Number">3</Data></Cell>
    <Cell><Data ss:Type="Number">3</Data></Cell>
    <Cell><Data ss:Type="String">myeloid dendritic cell differentiation</Data></Cell>
    <Cell><Data ss:Type="String">UBD, IRF4, CAMK4</Data></Cell>
   </Row>
   <Row>
    <Cell><Data ss:Type="String">GO:0045026</Data></Cell>
    <Cell><Data ss:Type="String">0.00631494924816262</Data></Cell>
    <Cell><Data ss:Type="String">Inf</Data></Cell>
    <Cell><Data ss:Type="String">0.555101058710298</Data></Cell>
    <Cell><Data ss:Type="Number">3</Data></Cell>
    <Cell><Data ss:Type="Number">3</Data></Cell>
    <Cell><Data ss:Type="String">plasma membrane fusion</Data></Cell>
    <Cell><Data ss:Type="String">ADAM2, SERPINA5, C9orf11</Data></Cell>
   </Row>
   <Row>
    <Cell><Data ss:Type="String">GO:0045086</Data></Cell>
    <Cell><Data ss:Type="String">0.00631494924816262</Data></Cell>
    <Cell><Data ss:Type="String">Inf</Data></Cell>
    <Cell><Data ss:Type="String">0.555101058710298</Data></Cell>
    <Cell><Data ss:Type="Number">3</Data></Cell>
    <Cell><Data ss:Type="Number">3</Data></Cell>
    <Cell><Data ss:Type="String">positive regulation of interleukin-2 biosynthetic process</Data></Cell>
    <Cell><Data ss:Type="String">IL1A, IRF4, CARD11</Data></Cell>
   </Row>
   <Row>
    <Cell><Data ss:Type="String">GO:0046504</Data></Cell>
    <Cell><Data ss:Type="String">0.00631494924816262</Data></Cell>
    <Cell><Data ss:Type="String">Inf</Data></Cell>
    <Cell><Data ss:Type="String">0.555101058710298</Data></Cell>
    <Cell><Data ss:Type="Number">3</Data></Cell>
    <Cell><Data ss:Type="Number">3</Data></Cell>
    <Cell><Data ss:Type="String">glycerol ether biosynthetic process</Data></Cell>
    <Cell><Data ss:Type="String">PEX7, FAR2, AGPS</Data></Cell>
   </Row>
   <Row>
    <Cell><Data ss:Type="String">GO:0097091</Data></Cell>
    <Cell><Data ss:Type="String">0.00631494924816262</Data></Cell>
    <Cell><Data ss:Type="String">Inf</Data></Cell>
    <Cell><Data ss:Type="String">0.555101058710298</Data></Cell>
    <Cell><Data ss:Type="Number">3</Data></Cell>
    <Cell><Data ss:Type="Number">3</Data></Cell>
    <Cell><Data ss:Type="String">synaptic vesicle clustering</Data></Cell>
    <Cell><Data ss:Type="String">NLGN1, PTEN, NRXN1</Data></Cell>
   </Row>
   <Row>
    <Cell><Data ss:Type="String">GO:0051336</Data></Cell>
    <Cell><Data ss:Type="String">0.00672787100292978</Data></Cell>
    <Cell ss:StyleID="s63"><Data ss:Type="Number">151494547257105</Data></Cell>
    <Cell ss:StyleID="s63"><Data ss:Type="Number">420026467757459</Data></Cell>
    <Cell><Data ss:Type="Number">57</Data></Cell>
    <Cell><Data ss:Type="Number">227</Data></Cell>
    <Cell><Data ss:Type="String">regulation of hydrolase activity</Data></Cell>
    <Cell><Data ss:Type="String">DNAJB6, SPINT2, ADCY2, BVES, ADCY8, AGAP1, AGAP4, CREB1, PPP1R36, CSNK2A1, SH3RF2, ADRBK1, AGT, EPHA3, EPHA5, PTK2B, FLT1, TNFAIP8, PRDX5, RGS22, NGFRAP1, AMPH, BIN1, ABR, GSK3B, HIP1, TMEM225, APOC1, MEF2C, ATF4, NPM1, NRD1, PAFAH1B1, PAK2, SERPINA5, PDGFRA, SERPINA1, PXK, PRKAR1A, PRKAR2A, PRKG1, DIABLO, RGS10, RPS6KA1, RPS6KA3, SORT1, SH2D4A, DYNLT1, TNF, CALM3, CAMK4, DOCK7, TNFRSF10A, KLF4, ARHGAP29, TATDN2, RABGAP1L</Data></Cell>
   </Row>
   <Row>
    <Cell><Data ss:Type="String">GO:0032147</Data></Cell>
    <Cell><Data ss:Type="String">0.00679955159850846</Data></Cell>
    <Cell ss:StyleID="s63"><Data ss:Type="Number">195162904209884</Data></Cell>
    <Cell ss:StyleID="s63"><Data ss:Type="Number">146176612127045</Data></Cell>
    <Cell><Data ss:Type="Number">24</Data></Cell>
    <Cell><Data ss:Type="Number">79</Data></Cell>
    <Cell><Data ss:Type="String">activation of protein kinase activity</Data></Cell>
    <Cell><Data ss:Type="String">ADCY2, ADCY8, AGT, PTK2B, MAPKBP1, FLT1, ALK, PDPK1, STRADB, PRKAA1, PRKAR1A, PRKAR2A, MAPK1, MAP2K2, RPS27A, TNF, UBA52, UBB, UBC, YWHAB, CXCR4, ADAM9, TNFRSF10A, MAPKAPK2</Data></Cell>
   </Row>
   <Row>
    <Cell><Data ss:Type="String">GO:0050768</Data></Cell>
    <Cell><Data ss:Type="String">0.00715031976719644</Data></Cell>
    <Cell ss:StyleID="s63"><Data ss:Type="Number">263017075517076</Data></Cell>
    <Cell ss:StyleID="s63"><Data ss:Type="Number">647617901828681</Data></Cell>
    <Cell><Data ss:Type="Number">13</Data></Cell>
    <Cell><Data ss:Type="Number">35</Data></Cell>
    <Cell><Data ss:Type="String">negative regulation of neurogenesis</Data></Cell>
    <Cell><Data ss:Type="String">CTNNB1, DCC, ID4, ARHGDIA, BCL11A, PTEN, CTDSP1, RYK, BDNF, BMPR1A, DYNLT1, NKX6-2, ARHGEF1</Data></Cell>
   </Row>
   <Row>
    <Cell><Data ss:Type="String">GO:0008625</Data></Cell>
    <Cell><Data ss:Type="String">0.00731286863691706</Data></Cell>
    <Cell ss:StyleID="s63"><Data ss:Type="Number">738219895287958</Data></Cell>
    <Cell ss:StyleID="s63"><Data ss:Type="Number">148026948989413</Data></Cell>
    <Cell><Data ss:Type="Number">5</Data></Cell>
    <Cell><Data ss:Type="Number">8</Data></Cell>
    <Cell><Data ss:Type="String">induction of apoptosis via death domain receptors</Data></Cell>
    <Cell><Data ss:Type="String">NGFRAP1, DIABLO, BID, TNF, TNFRSF10A</Data></Cell>
   </Row>
   <Row>
    <Cell><Data ss:Type="String">GO:0051353</Data></Cell>
    <Cell><Data ss:Type="String">0.00731286863691706</Data></Cell>
    <Cell ss:StyleID="s63"><Data ss:Type="Number">738219895287958</Data></Cell>
    <Cell ss:StyleID="s63"><Data ss:Type="Number">148026948989413</Data></Cell>
    <Cell><Data ss:Type="Number">5</Data></Cell>
    <Cell><Data ss:Type="Number">8</Data></Cell>
    <Cell><Data ss:Type="String">positive regulation of oxidoreductase activity</Data></Cell>
    <Cell><Data ss:Type="String">AGT, GDNF, ABL2, TNF, FTMT</Data></Cell>
   </Row>
   <Row>
    <Cell><Data ss:Type="String">GO:0033619</Data></Cell>
    <Cell><Data ss:Type="String">0.00740044312291269</Data></Cell>
    <Cell ss:StyleID="s63"><Data ss:Type="Number">443569553805774</Data></Cell>
    <Cell ss:StyleID="s63"><Data ss:Type="Number">259047160731473</Data></Cell>
    <Cell><Data ss:Type="Number">7</Data></Cell>
    <Cell><Data ss:Type="Number">14</Data></Cell>
    <Cell><Data ss:Type="String">membrane protein proteolysis</Data></Cell>
    <Cell><Data ss:Type="String">MYH9, NRD1, PTPN3, TNF, APH1B, ADAM9, NAPSA</Data></Cell>
   </Row>
   <Row>
    <Cell><Data ss:Type="String">GO:0050808</Data></Cell>
    <Cell><Data ss:Type="String">0.00752950870340646</Data></Cell>
    <Cell ss:StyleID="s63"><Data ss:Type="Number">249366887417219</Data></Cell>
    <Cell ss:StyleID="s63"><Data ss:Type="Number">721631376323388</Data></Cell>
    <Cell><Data ss:Type="Number">14</Data></Cell>
    <Cell><Data ss:Type="Number">39</Data></Cell>
    <Cell><Data ss:Type="String">synapse organization</Data></Cell>
    <Cell><Data ss:Type="String">CTNNA2, CTNNB1, NLGN1, PDZRN3, APP, LRP4, MAP1B, NRD1, PTEN, PTPRD, ROBO2, BDNF, NRXN1, NRXN2</Data></Cell>
   </Row>
   <Row>
    <Cell><Data ss:Type="String">GO:0030036</Data></Cell>
    <Cell><Data ss:Type="String">0.00769596415502089</Data></Cell>
    <Cell ss:StyleID="s63"><Data ss:Type="Number">165741835230367</Data></Cell>
    <Cell ss:StyleID="s63"><Data ss:Type="Number">26089749759384</Data></Cell>
    <Cell><Data ss:Type="Number">38</Data></Cell>
    <Cell><Data ss:Type="Number">141</Data></Cell>
    <Cell><Data ss:Type="String">actin cytoskeleton organization</Data></Cell>
    <Cell><Data ss:Type="String">ARPC1B, ABI2, SORBS1, FERMT2, CNN1, JMY, CXADR, DIAPH2, DOCK2, EPB41L1, EPHA3, EPHA5, PTK2B, PPM1E, OBSL1, NPHP4, ABL2, ABR, FMN1, SHROOM2, LCP1, MYH9, NPHP1, PAFAH1B1, EVL, PDGFRA, PDPK1, PFN1, ENAH, PRKG1, FMN2, ACTR3B, CALD1, DIAPH3, JAM3, CDC42BPA, DYNLL1, TMSB10</Data></Cell>
   </Row>
   <Row>
    <Cell><Data ss:Type="String">GO:0043254</Data></Cell>
    <Cell><Data ss:Type="String">0.00777120698149824</Data></Cell>
    <Cell ss:StyleID="s63"><Data ss:Type="Number">238655740810913</Data></Cell>
    <Cell ss:StyleID="s63"><Data ss:Type="Number">795644850818094</Data></Cell>
    <Cell><Data ss:Type="Number">15</Data></Cell>
    <Cell><Data ss:Type="Number">43</Data></Cell>
    <Cell><Data ss:Type="String">regulation of protein complex assembly</Data></Cell>
    <Cell><Data ss:Type="String">ARPC1B, FAF1, JMY, MPP7, PTK2B, GSK3B, MAP1B, BCL11A, PPM1A, ACTR3B, SLAIN2, BID, TNF, SUMO1, TMSB10</Data></Cell>
   </Row>
   <Row>
    <Cell><Data ss:Type="String">GO:0033209</Data></Cell>
    <Cell><Data ss:Type="String">0.00779735801304768</Data></Cell>
    <Cell ss:StyleID="s63"><Data ss:Type="Number">531900393184797</Data></Cell>
    <Cell ss:StyleID="s63"><Data ss:Type="Number">203537054860443</Data></Cell>
    <Cell><Data ss:Type="Number">6</Data></Cell>
    <Cell><Data ss:Type="Number">11</Data></Cell>
    <Cell><Data ss:Type="String">tumor necrosis factor-mediated signaling pathway</Data></Cell>
    <Cell><Data ss:Type="String">COMMD7, PTK2B, KRT18, TNF, TNFRSF4, TNFRSF14</Data></Cell>
   </Row>
   <Row>
    <Cell><Data ss:Type="String">GO:0061005</Data></Cell>
    <Cell><Data ss:Type="String">0.00779735801304768</Data></Cell>
    <Cell ss:StyleID="s63"><Data ss:Type="Number">531900393184797</Data></Cell>
    <Cell ss:StyleID="s63"><Data ss:Type="Number">203537054860443</Data></Cell>
    <Cell><Data ss:Type="Number">6</Data></Cell>
    <Cell><Data ss:Type="Number">11</Data></Cell>
    <Cell><Data ss:Type="String">cell differentiation involved in kidney development</Data></Cell>
    <Cell><Data ss:Type="String">CD24, BASP1, CTNNB1, MEF2C, TSHZ3, ACTA2</Data></Cell>
   </Row>
   <Row>
    <Cell><Data ss:Type="String">GO:0023052</Data></Cell>
    <Cell><Data ss:Type="String">0.0080538912050895</Data></Cell>
    <Cell ss:StyleID="s63"><Data ss:Type="Number">123206390014621</Data></Cell>
    <Cell ss:StyleID="s63"><Data ss:Type="Number">235547882579403</Data></Cell>
    <Cell><Data ss:Type="Number">264</Data></Cell>
    <Cell><Data ss:Type="Number">1273</Data></Cell>
    <Cell><Data ss:Type="String">signaling</Data></Cell>
    <Cell><Data ss:Type="String">CD24, ARL4A, RASGRP1, TRIM13, CDK8, NDRG1, PGRMC2, UBD, SORBS1, ADCY2, YWHAQ, RAB35, FAF1, BVES, NUDT4, CHKA, WIF1, AKAP13, USP18, CHRM2, ADCY8, ARL11, AGAP1, WFIKKN2, CNR2, ASB17, COL3A1, CPE, CREB1, CRY1, DUSP19, MPP7, PSMA8, CSK, CSNK2A1, CSNK2A2, CTNNA2, CTNNB1, COMMD7, CTNND1, CTNND2, PPP1R1C, KLB, ADRBK1, DCC, DDB1, AGER, DRD5, AGT, EIF4A2, EIF4E, TMEM17, EPB41L1, EPHA3, EPHA5, ESRRA, EXT2, PTK2B, CCNY, FGA, NLGN1, MAPKBP1, PEG10, FLT1, PSD4, DDAH1, ALK, GABRA4, PLEKHG4, WWTR1, ATRNL1, PPP1R16B, ARHGEF26, GAPVD1, IFT172, RGS22, NPHP4, OSTF1, GDI2, GDNF, GFRA1, GFRA2, ABL2, NGFRAP1, STK36, INTU, AMPH, GLG1, GNA11, LAMA1, GRK4, GRK5, GRIA2, ABR, GRIN2A, GRIN2C, GSK3B, GTF2I, KCNIP3, SOCS7, HLA-A, HLA-DMB, HLA-DOA, HLA-DOB, HLA-DQB1, HLA-DQB2, HLA-DRA, HLA-E, ID4, APP, RGSL1, IL1A, INPP1, INPP5D, IRF4, ITGB8, KCNH2, KRT18, LAMA2, ARHGDIA, RHOH, SHC4, ASIC2, LRP4, LRPAP1, LTA, LYN, MAP1B, MCL1, MEF2C, CIITA, CCDC88C, MSX2, MYD88, MYH9, MYO9A, ATF4, NEFL, NFKBIA, NFKBIL1, NPHP1, NPM1, PAFAH1B1, PAK2, ARHGEF4, CRIM1, DNAJC27, GULP1, EVL, DCDC2, PDGFRA, PDPK1, PGR, SPA17, PLP1, LURAP1, ROPN1, PXK, PPM1A, PHIP, YOD1, STRADB, PRKAA1, TMEM127, PRKAR1A, ENAH, PRKAR2A, DEPDC1B, PRKCB, PAG1, MESP1, PRKG1, MAPK1, MAPK6, MAP2K2, DIABLO, FMN2, CDC42SE1, PSMB8, PSMB9, SMURF1, SNX14, PTEN, JPH3, ARHGAP20, ARHGAP21, PTPN2, PTPN6, PTPRD, PTPRG, RANBP2, SENP2, KLHL12, RFX3, RGS10, ROBO2, RPS6KA1, RPS6KA3, RPS27A, RYK, BDNF, SORT1, BID, GPSM3, SMOC2, WNK3, BMPR1A, SPARC, DYNLT1, TGFBR3, TLE4, TNF, TPTE, TNFRSF4, TYK2, UBA52, UBB, UBC, SUMO1, YWHAB, ZAP70, CA8, ZFAND5, SLC30A1, PXDN, CXCR4, ARHGAP28, CXXC4, CALM3, CAMK4, RND2, UNC93B1, APH1B, JAM3, ROPN1L, CARD11, NKX6-2, CDC42BPA, MAP4K3, TNKS, ADAM9, TNFRSF14, DLK1, TNFRSF10A, BSN, CCND3, NMI, ARHGEF1, MAGI1, MAPKAPK2, TIFA, CYTH3, RAB28, NRXN1, ARHGAP29, HOMER2, CLOCK, AKAP12, RNF14, SOCS5, SNX17, TATDN2, PSMD6, MED24</Data></Cell>
   </Row>
   <Row>
    <Cell><Data ss:Type="String">GO:0048583</Data></Cell>
    <Cell><Data ss:Type="String">0.00839706747078089</Data></Cell>
    <Cell ss:StyleID="s63"><Data ss:Type="Number">129126985101004</Data></Cell>
    <Cell ss:StyleID="s63"><Data ss:Type="Number">12415760346487</Data></Cell>
    <Cell><Data ss:Type="Number">147</Data></Cell>
    <Cell><Data ss:Type="Number">671</Data></Cell>
    <Cell><Data ss:Type="String">regulation of response to stimulus</Data></Cell>
    <Cell><Data ss:Type="String">CD24, RASGRP1, TRIM13, UBD, FAF1, BVES, AKAP13, USP18, AGAP1, AGAP4, CNR2, COL3A1, CREB1, DUSP19, MPP7, CSK, CSNK2A1, CTNNA2, CTNNB1, CTNND1, PPP4R2, CXADR, ADRBK1, DCC, RNF168, AGER, DOCK2, AGT, EPHA3, EPHA5, PTK2B, CCNY, NLGN1, PEG10, FLT1, PSD4, ALK, GABRA4, PLEKHG4, WWTR1, ARHGEF26, GAPVD1, RGS22, GDI2, GDNF, STK36, INTU, GLG1, GRK4, GRK5, ABR, GSK3B, SOCS7, HLA-A, HLA-DMB, HLA-DOA, HLA-DOB, HLA-DQB1, HLA-DQB2, HLA-DRA, HLA-E, HP, ICAM3, APP, RGSL1, IL1A, IL16, INPP5D, IRF4, ARHGDIA, RHOH, LRP4, LRPAP1, LTA, LYN, MCL1, MEF2C, MSX2, MYD88, MYH9, MYO9A, NFKBIA, NFKBIL1, PAFAH1B1, PAK2, ARHGEF4, PDGFRA, PDPK1, LURAP1, PPM1A, PHIP, PRKAA1, TMEM127, ENAH, DEPDC1B, PRKCB, PAG1, MESP1, PRKG1, MAPK1, MAP2K2, SMURF1, SNX14, PTEN, ARHGAP20, PTPN2, PTPN6, SENP2, RGS10, ROBO2, RPS6KA1, RPS6KA3, RPS27A, RYK, BID, BMPR1A, TAF9, TAP1, DYNLT1, TNF, TYK2, UBA52, UBB, UBC, SUMO1, ZAP70, PXDN, CXCR4, BRCC3, ARHGAP28, CXXC4, UNC93B1, JAM3, CARD11, DOCK7, TNKS, TNFRSF10A, ARHGEF1, MAPKAPK2, CYTH3, KLF4, NRXN1, ARHGAP29, AKAP12, RNF14, SOCS5, RABGAP1L</Data></Cell>
   </Row>
   <Row>
    <Cell><Data ss:Type="String">GO:0045744</Data></Cell>
    <Cell><Data ss:Type="String">0.00848692626902202</Data></Cell>
    <Cell ss:StyleID="s63"><Data ss:Type="Number">333059210526316</Data></Cell>
    <Cell ss:StyleID="s63"><Data ss:Type="Number">388570741097209</Data></Cell>
    <Cell><Data ss:Type="Number">9</Data></Cell>
    <Cell><Data ss:Type="Number">21</Data></Cell>
    <Cell><Data ss:Type="String">negative regulation of G-protein coupled receptor protein signaling pathway</Data></Cell>
    <Cell><Data ss:Type="String">ADRBK1, RGS22, GRK4, GRK5, RGSL1, MYH9, SNX14, RGS10, ARHGEF1</Data></Cell>
   </Row>
   <Row>
    <Cell><Data ss:Type="String">GO:0043085</Data></Cell>
    <Cell><Data ss:Type="String">0.00850735859314277</Data></Cell>
    <Cell ss:StyleID="s63"><Data ss:Type="Number">144972310071952</Data></Cell>
    <Cell ss:StyleID="s63"><Data ss:Type="Number">503291626564004</Data></Cell>
    <Cell><Data ss:Type="Number">66</Data></Cell>
    <Cell><Data ss:Type="Number">272</Data></Cell>
    <Cell><Data ss:Type="String">positive regulation of catalytic activity</Data></Cell>
    <Cell><Data ss:Type="String">CD24, DNAJB6, ADCY2, DBF4, ADCY8, C1orf88, CREB1, DUSP19, PSMA8, ADRBK1, DRD5, AGT, PTK2B, CCNY, MAPKBP1, FLT1, ALK, SPDYA, RGS22, GDNF, ABL2, NGFRAP1, AMPH, BIN1, ABR, GSK3B, HIP1, LYN, MEF2C, CTAGE5, ATF4, ACR, PAK2, PDGFRA, PDPK1, STRADB, PRKAA1, PRKAR1A, PRKAR2A, MAPK1, MAP2K2, DIABLO, PSMB8, PSMB9, PTEN, RGS10, RPS27A, TNF, UBA52, UBB, UBC, YWHAB, CXCR4, CALM3, CAMK4, APH1B, DOCK7, ADAM9, TNFRSF10A, CCND3, MAPKAPK2, FTMT, ARHGAP29, TATDN2, PSMD6, RABGAP1L</Data></Cell>
   </Row>
   <Row>
    <Cell><Data ss:Type="String">GO:0006935</Data></Cell>
    <Cell><Data ss:Type="String">0.0085574785131328</Data></Cell>
    <Cell ss:StyleID="s63"><Data ss:Type="Number">160047093931411</Data></Cell>
    <Cell ss:StyleID="s63"><Data ss:Type="Number">296053897978826</Data></Cell>
    <Cell><Data ss:Type="Number">42</Data></Cell>
    <Cell><Data ss:Type="Number">160</Data></Cell>
    <Cell><Data ss:Type="String">chemotaxis</Data></Cell>
    <Cell><Data ss:Type="String">CD24, TUBB3, COL3A1, CREB1, CSNK2A1, CSNK2A2, CXADR, DCC, AGER, DOCK2, EPHA5, PTK2B, FLT1, GDNF, GFRA1, ABL2, LAMA1, GSK3B, MNX1, APP, IL16, KAL1, KIF5C, LSP1, LYN, MYH9, PAK2, EVL, PDGFRA, ENAH, MAPK1, MAP2K2, ROBO2, RPS6KA1, RPS6KA3, RYK, BDNF, NEUROG2, YWHAB, CXCR4, JAM3, NRXN1</Data></Cell>
   </Row>
   <Row>
    <Cell><Data ss:Type="String">GO:0042330</Data></Cell>
    <Cell><Data ss:Type="String">0.0085574785131328</Data></Cell>
    <Cell ss:StyleID="s63"><Data ss:Type="Number">160047093931411</Data></Cell>
    <Cell ss:StyleID="s63"><Data ss:Type="Number">296053897978826</Data></Cell>
    <Cell><Data ss:Type="Number">42</Data></Cell>
    <Cell><Data ss:Type="Number">160</Data></Cell>
    <Cell><Data ss:Type="String">taxis</Data></Cell>
    <Cell><Data ss:Type="String">CD24, TUBB3, COL3A1, CREB1, CSNK2A1, CSNK2A2, CXADR, DCC, AGER, DOCK2, EPHA5, PTK2B, FLT1, GDNF, GFRA1, ABL2, LAMA1, GSK3B, MNX1, APP, IL16, KAL1, KIF5C, LSP1, LYN, MYH9, PAK2, EVL, PDGFRA, ENAH, MAPK1, MAP2K2, ROBO2, RPS6KA1, RPS6KA3, RYK, BDNF, NEUROG2, YWHAB, CXCR4, JAM3, NRXN1</Data></Cell>
   </Row>
   <Row>
    <Cell><Data ss:Type="String">GO:0042221</Data></Cell>
    <Cell><Data ss:Type="String">0.00910175395732461</Data></Cell>
    <Cell ss:StyleID="s63"><Data ss:Type="Number">127922300337295</Data></Cell>
    <Cell ss:StyleID="s63"><Data ss:Type="Number">132854186717998</Data></Cell>
    <Cell><Data ss:Type="Number">156</Data></Cell>
    <Cell><Data ss:Type="Number">718</Data></Cell>
    <Cell><Data ss:Type="String">response to chemical stimulus</Data></Cell>
    <Cell><Data ss:Type="String">CD24, DNAJB6, ABCC5, TUBB3, NDRG1, PGRMC2, UBD, SORBS1, CTSC, ADCY2, SOX30, USP18, ADCY8, CNR2, COL3A1, UBR3, CPS1, CREB1, CSNK2A1, CSNK2A2, CTNNB1, COMMD7, CXADR, KLB, ADRBK1, DCC, AGER, DOCK2, DRD5, EIF4A2, EIF4E, ENSA, EPHA3, EPHA5, PTK2B, FGA, PPM1E, FLT1, ALOX5AP, GABRA4, PRDX5, STEAP2, GDNF, GFRA1, GGCX, ABL2, LAMA1, GRK5, ABR, GRIN2A, GSK3B, SOCS7, HLA-A, HLA-DMB, MNX1, HLA-DOA, HLA-DOB, HLA-DQB1, HLA-DQB2, HLA-DRA, HLA-E, HP, HSPA1L, APP, IL1A, IL16, IRF4, ABCC6, KAL1, KIF5C, KRT14, KRT18, LSP1, LTA, LYN, MAP1B, MCL1, MEF2C, MEST, CIITA, MSX2, MTTP, MYD88, MYH9, ATF4, NFKBIA, NFKBIL1, ACR, PAK2, CHMP1A, EVL, PDGFRA, SRRT, PDPK1, PFN1, PGR, SERPINA1, PPM1A, PHIP, YOD1, STRADB, OTUD5, PRKAA1, PRKAR1A, ENAH, CNDP2, PRKAR2A, PRKCB, MAPK1, MAP2K2, PSMB8, PLSCR3, BACH1, PTEN, PTPN2, PTPN6, RANBP2, ROBO2, RPS6KA1, RPS6KA3, RPS27A, RYK, BDNF, SORT1, BID, NEUROG2, HERPUD2, SPARC, TAF9, TGFBR3, TNF, TNFRSF4, TYK2, UBA52, UBB, UBC, SUMO1, YWHAB, SLC30A1, PXDN, CXCR4, CYBRD1, CALM3, CAMK4, JAM3, AGPS, ADAM9, TNFRSF14, MAPKAPK2, KLF4, NRXN1, PRDX6, RNF14, SOCS5, TATDN2, ARNT2</Data></Cell>
   </Row>
   <Row>
    <Cell><Data ss:Type="String">GO:0051258</Data></Cell>
    <Cell><Data ss:Type="String">0.00966315529759699</Data></Cell>
    <Cell ss:StyleID="s63"><Data ss:Type="Number">239704533876719</Data></Cell>
    <Cell ss:StyleID="s63"><Data ss:Type="Number">740134744947065</Data></Cell>
    <Cell><Data ss:Type="Number">14</Data></Cell>
    <Cell><Data ss:Type="Number">40</Data></Cell>
    <Cell><Data ss:Type="String">protein polymerization</Data></Cell>
    <Cell><Data ss:Type="String">ARPC1B, TUBB3, TUBA3D, JMY, DIAPH2, TUBB, PTK2B, FGA, MAP1B, CENPJ, ACTR3B, SLAIN2, TUBB2A, TMSB10</Data></Cell>
   </Row>
   <Row>
    <Cell><Data ss:Type="String">GO:0032880</Data></Cell>
    <Cell><Data ss:Type="String">0.0101316550558879</Data></Cell>
    <Cell ss:StyleID="s63"><Data ss:Type="Number">181691621803499</Data></Cell>
    <Cell ss:StyleID="s63"><Data ss:Type="Number">16653031761309</Data></Cell>
    <Cell><Data ss:Type="Number">26</Data></Cell>
    <Cell><Data ss:Type="Number">90</Data></Cell>
    <Cell><Data ss:Type="String">regulation of protein localization</Data></Cell>
    <Cell><Data ss:Type="String">SORBS1, FAF1, UHMK1, CSK, CTNNB1, WWTR1, GAPVD1, GSK3B, IL1A, LCP1, ARHGDIA, LYN, MYO5B, NFKBIA, NFKBIL1, PDPK1, WNK3, BMPR1A, TNF, TNFRSF4, SUMO1, YWHAB, ADAM9, NRXN1, GCC2, RABGAP1L</Data></Cell>
   </Row>
   <Row>
    <Cell><Data ss:Type="String">GO:0007154</Data></Cell>
    <Cell><Data ss:Type="String">0.01081931065996</Data></Cell>
    <Cell ss:StyleID="s63"><Data ss:Type="Number">12191899710704</Data></Cell>
    <Cell ss:StyleID="s63"><Data ss:Type="Number">241653994225217</Data></Cell>
    <Cell><Data ss:Type="Number">269</Data></Cell>
    <Cell><Data ss:Type="Number">1306</Data></Cell>
    <Cell><Data ss:Type="String">cell communication</Data></Cell>
    <Cell><Data ss:Type="String">CD24, ARL4A, RASGRP1, TRIM13, CDK8, NDRG1, PGRMC2, UBD, SORBS1, ADCY2, YWHAQ, RAB35, FAF1, NUDT4, CHKA, WIF1, AKAP13, USP18, CHRM2, OIP5, ADCY8, ARL11, AGAP1, WFIKKN2, CNR2, ASB17, COL3A1, CPE, CREB1, CRY1, DUSP19, MPP7, PSMA8, CSK, CSNK2A1, CSNK2A2, CTNNA2, CTNNB1, COMMD7, CTNND1, CTNND2, PPP1R1C, KLB, ADRBK1, DCC, DDB1, AGER, DRD5, AGT, EIF4A2, EIF4E, TMEM17, EPB41L1, EPHA3, EPHA5, ESRRA, EXT2, PTK2B, CCNY, FGA, NLGN1, MAPKBP1, PEG10, FLT1, PSD4, DDAH1, ALK, GABRA4, PLEKHG4, WWTR1, ATRNL1, PPP1R16B, ARHGEF26, GAPVD1, IFT172, RGS22, NPHP4, OSTF1, GDI2, GDNF, GFRA1, GFRA2, ABL2, NGFRAP1, STK36, INTU, AMPH, GLG1, GNA11, LAMA1, GRK4, GRK5, GRIA2, ABR, GRIN2A, GRIN2C, GSK3B, GTF2I, KCNIP3, SOCS7, HLA-A, HLA-DMB, HLA-DOA, HLA-DOB, HLA-DQB1, HLA-DQB2, HLA-DRA, HLA-E, ID4, APP, RGSL1, IL1A, INPP1, INPP5A, INPP5D, IRF4, ITGB8, KCNH2, KRT18, LAMA2, ARHGDIA, RHOH, SHC4, ASIC2, LRP4, LRPAP1, LTA, LYN, MAP1B, MCL1, MEF2C, CIITA, CCDC88C, MSX2, MYD88, MYH9, MYO9A, ATF4, NEFL, NFKBIA, NFKBIL1, NPHP1, NPM1, PAFAH1B1, PAK2, ARHGEF4, CHMP1A, CRIM1, DNAJC27, GULP1, EVL, DCDC2, PDGFRA, PDPK1, PGR, SPA17, PLP1, LURAP1, ROPN1, PXK, PPM1A, PHIP, YOD1, STRADB, PRKAA1, TMEM127, PRKAR1A, ENAH, PRKAR2A, DEPDC1B, PRKCB, PAG1, MESP1, PRKG1, MAPK1, MAPK6, MAP2K2, DIABLO, FMN2, CDC42SE1, PSMB8, PSMB9, SMURF1, SNX14, PTEN, JPH3, ARHGAP20, ARHGAP21, PTPN2, PTPN6, PTPRD, PTPRG, RANBP2, ENPP5, SENP2, KLHL12, RFX3, RGS10, ROBO2, RPS6KA1, RPS6KA3, RPS27A, RYK, BDNF, SORT1, BID, GPSM3, SMOC2, WNK3, NCF1, BMPR1A, SPARC, DYNLT1, TGFBR3, TLE4, TNF, TPTE, TNFRSF4, TYK2, UBA52, UBB, UBC, SUMO1, YWHAB, ZAP70, CA8, ZFAND5, SLC30A1, PXDN, CXCR4, ARHGAP28, SNX22, CXXC4, CALM3, CAMK4, RND2, UNC93B1, APH1B, JAM3, ROPN1L, CARD11, NKX6-2, CDC42BPA, MAP4K3, TNKS, ADAM9, TNFRSF14, DLK1, TNFRSF10A, BSN, CCND3, NMI, ARHGEF1, MAGI1, MAPKAPK2, TIFA, CYTH3, RAB28, NRXN1, ARHGAP29, HOMER2, CLOCK, AKAP12, RNF14, SOCS5, SNX17, TATDN2, PSMD6, MED24</Data></Cell>
   </Row>
   <Row>
    <Cell><Data ss:Type="String">GO:0006793</Data></Cell>
    <Cell><Data ss:Type="String">0.0108225984503862</Data></Cell>
    <Cell ss:StyleID="s63"><Data ss:Type="Number">13277891038072</Data></Cell>
    <Cell ss:StyleID="s63"><Data ss:Type="Number">869658325312801</Data></Cell>
    <Cell><Data ss:Type="Number">106</Data></Cell>
    <Cell><Data ss:Type="Number">470</Data></Cell>
    <Cell><Data ss:Type="String">phosphorus metabolic process</Data></Cell>
    <Cell><Data ss:Type="String">CD24, ABI2, CDK8, ADCY2, FAF1, ADCY8, PTPMT1, CLK2, UHMK1, C1orf88, CREB1, DUSP19, CSK, PPP1R36, CSNK2A1, SH3RF2, ADRBK1, DRD5, AGT, PTK2B, CCNY, PRPS1L1, PPM1E, MAPKBP1, FLT1, ALK, SPDYA, WWTR1, ABL2, STK36, GRK5, GSK3B, TMEM225, APP, INPP1, INPP5A, INPP5D, RHOH, LRP4, LYN, MEF2C, CCDC88C, ATF4, NEK1, PAK2, PDGFRA, PDPK1, PGK1, PGK2, POLR2D, PPM1A, PPP1CC, PHIP, STRADB, PRKAA1, PRKAR1A, PRKAR2A, PRKCB, PRKG1, MAPK1, MAPK6, MAP2K2, PTEN, PTPN2, PTPN3, PTPN6, PTPRD, PTPRG, CTDSP1, SENP2, RPS6KA3, RPS27A, SH2D4A, AKTIP, WNK3, BMPR1A, TALDO1, TGFBR3, TNF, TPTE, TNFRSF4, TYK2, UBA52, UBB, UBC, YWHAB, ZAP70, CXCR4, CDK2AP1, CAMK4, TSSK1B, CDC42BPA, MAP4K3, DOCK7, DYNLL1, TNKS, ADAM9, TNFRSF14, TNFRSF10A, CCND3, FAM58A, MAPKAPK2, SOCS5, TATDN2, IP6K1, LPPR4</Data></Cell>
   </Row>
   <Row>
    <Cell><Data ss:Type="String">GO:0006796</Data></Cell>
    <Cell><Data ss:Type="String">0.0108225984503862</Data></Cell>
    <Cell ss:StyleID="s63"><Data ss:Type="Number">13277891038072</Data></Cell>
    <Cell ss:StyleID="s63"><Data ss:Type="Number">869658325312801</Data></Cell>
    <Cell><Data ss:Type="Number">106</Data></Cell>
    <Cell><Data ss:Type="Number">470</Data></Cell>
    <Cell><Data ss:Type="String">phosphate-containing compound metabolic process</Data></Cell>
    <Cell><Data ss:Type="String">CD24, ABI2, CDK8, ADCY2, FAF1, ADCY8, PTPMT1, CLK2, UHMK1, C1orf88, CREB1, DUSP19, CSK, PPP1R36, CSNK2A1, SH3RF2, ADRBK1, DRD5, AGT, PTK2B, CCNY, PRPS1L1, PPM1E, MAPKBP1, FLT1, ALK, SPDYA, WWTR1, ABL2, STK36, GRK5, GSK3B, TMEM225, APP, INPP1, INPP5A, INPP5D, RHOH, LRP4, LYN, MEF2C, CCDC88C, ATF4, NEK1, PAK2, PDGFRA, PDPK1, PGK1, PGK2, POLR2D, PPM1A, PPP1CC, PHIP, STRADB, PRKAA1, PRKAR1A, PRKAR2A, PRKCB, PRKG1, MAPK1, MAPK6, MAP2K2, PTEN, PTPN2, PTPN3, PTPN6, PTPRD, PTPRG, CTDSP1, SENP2, RPS6KA3, RPS27A, SH2D4A, AKTIP, WNK3, BMPR1A, TALDO1, TGFBR3, TNF, TPTE, TNFRSF4, TYK2, UBA52, UBB, UBC, YWHAB, ZAP70, CXCR4, CDK2AP1, CAMK4, TSSK1B, CDC42BPA, MAP4K3, DOCK7, DYNLL1, TNKS, ADAM9, TNFRSF14, TNFRSF10A, CCND3, FAM58A, MAPKAPK2, SOCS5, TATDN2, IP6K1, LPPR4</Data></Cell>
   </Row>
   <Row>
    <Cell><Data ss:Type="String">GO:0032270</Data></Cell>
    <Cell><Data ss:Type="String">0.0110616720935161</Data></Cell>
    <Cell ss:StyleID="s63"><Data ss:Type="Number">146197424353142</Data></Cell>
    <Cell ss:StyleID="s63"><Data ss:Type="Number">438529836381136</Data></Cell>
    <Cell><Data ss:Type="Number">58</Data></Cell>
    <Cell><Data ss:Type="Number">237</Data></Cell>
    <Cell><Data ss:Type="String">positive regulation of cellular protein metabolic process</Data></Cell>
    <Cell><Data ss:Type="String">CD24, PAIP1, ADCY2, ADCY8, UHMK1, DUSP19, PSMA8, AGT, PTK2B, CCNY, MAPKBP1, SAMD4A, FLT1, ALK, SPDYA, PABPC1, NHLRC1, LYN, ATF4, NFKBIA, NRD1, PAK2, PDPK1, AURKAIP1, PHIP, STRADB, PRKAA1, PRKAR1A, PRKAR2A, MAPK1, MAP2K2, PSMB8, PSMB9, SMURF1, PTEN, SENP2, RPS27A, AKTIP, UPF3A, WNK3, BMPR1A, BOLL, TNF, UBA52, UBB, UBC, SUMO1, YWHAB, CXCR4, DOCK7, ADAM9, TNFRSF14, TNFRSF10A, CCND3, MAPKAPK2, SOCS5, TATDN2, PSMD6</Data></Cell>
   </Row>
   <Row>
    <Cell><Data ss:Type="String">GO:0043489</Data></Cell>
    <Cell><Data ss:Type="String">0.0116950856151654</Data></Cell>
    <Cell ss:StyleID="s63"><Data ss:Type="Number">388008530183727</Data></Cell>
    <Cell ss:StyleID="s63"><Data ss:Type="Number">277550529355149</Data></Cell>
    <Cell><Data ss:Type="Number">7</Data></Cell>
    <Cell><Data ss:Type="Number">15</Data></Cell>
    <Cell><Data ss:Type="String">RNA stabilization</Data></Cell>
    <Cell><Data ss:Type="String">PAIP1, IGF2BP1, GDNF, PABPC1, MYD88, YBX1, MAPKAPK2</Data></Cell>
   </Row>
   <Row>
    <Cell><Data ss:Type="String">GO:0048255</Data></Cell>
    <Cell><Data ss:Type="String">0.0116950856151654</Data></Cell>
    <Cell ss:StyleID="s63"><Data ss:Type="Number">388008530183727</Data></Cell>
    <Cell ss:StyleID="s63"><Data ss:Type="Number">277550529355149</Data></Cell>
    <Cell><Data ss:Type="Number">7</Data></Cell>
    <Cell><Data ss:Type="Number">15</Data></Cell>
    <Cell><Data ss:Type="String">mRNA stabilization</Data></Cell>
    <Cell><Data ss:Type="String">PAIP1, IGF2BP1, GDNF, PABPC1, MYD88, YBX1, MAPKAPK2</Data></Cell>
   </Row>
   <Row>
    <Cell><Data ss:Type="String">GO:0046651</Data></Cell>
    <Cell><Data ss:Type="String">0.0120298105740771</Data></Cell>
    <Cell ss:StyleID="s63"><Data ss:Type="Number">240955687830688</Data></Cell>
    <Cell ss:StyleID="s63"><Data ss:Type="Number">684624639076035</Data></Cell>
    <Cell><Data ss:Type="Number">13</Data></Cell>
    <Cell><Data ss:Type="Number">37</Data></Cell>
    <Cell><Data ss:Type="String">lymphocyte proliferation</Data></Cell>
    <Cell><Data ss:Type="String">CD24, CTNNB1, DOCK2, INPP5D, LYN, MEF2C, MYD88, TNFRSF4, ZAP70, LST1, CARD11, TNFRSF14, CCND3</Data></Cell>
   </Row>
   <Row>
    <Cell><Data ss:Type="String">GO:0007020</Data></Cell>
    <Cell><Data ss:Type="String">0.0127158646621203</Data></Cell>
    <Cell ss:StyleID="s63"><Data ss:Type="Number">884967320261438</Data></Cell>
    <Cell ss:StyleID="s63"><Data ss:Type="Number">11102021174206</Data></Cell>
    <Cell><Data ss:Type="Number">4</Data></Cell>
    <Cell><Data ss:Type="Number">6</Data></Cell>
    <Cell><Data ss:Type="String">microtubule nucleation</Data></Cell>
    <Cell><Data ss:Type="String">TUBGCP3, NIN, CENPJ, SLAIN2</Data></Cell>
   </Row>
   <Row>
    <Cell><Data ss:Type="String">GO:0007158</Data></Cell>
    <Cell><Data ss:Type="String">0.0127158646621203</Data></Cell>
    <Cell ss:StyleID="s63"><Data ss:Type="Number">884967320261438</Data></Cell>
    <Cell ss:StyleID="s63"><Data ss:Type="Number">11102021174206</Data></Cell>
    <Cell><Data ss:Type="Number">4</Data></Cell>
    <Cell><Data ss:Type="Number">6</Data></Cell>
    <Cell><Data ss:Type="String">neuron cell-cell adhesion</Data></Cell>
    <Cell><Data ss:Type="String">CTNND2, NLGN1, ASTN1, NRXN1</Data></Cell>
   </Row>
   <Row>
    <Cell><Data ss:Type="String">GO:0019067</Data></Cell>
    <Cell><Data ss:Type="String">0.0127158646621203</Data></Cell>
    <Cell ss:StyleID="s63"><Data ss:Type="Number">884967320261438</Data></Cell>
    <Cell ss:StyleID="s63"><Data ss:Type="Number">11102021174206</Data></Cell>
    <Cell><Data ss:Type="Number">4</Data></Cell>
    <Cell><Data ss:Type="Number">6</Data></Cell>
    <Cell><Data ss:Type="String">viral assembly, maturation, egress, and release</Data></Cell>
    <Cell><Data ss:Type="String">RPS27A, UBA52, UBB, UBC</Data></Cell>
   </Row>
   <Row>
    <Cell><Data ss:Type="String">GO:0034122</Data></Cell>
    <Cell><Data ss:Type="String">0.0127158646621203</Data></Cell>
    <Cell ss:StyleID="s63"><Data ss:Type="Number">884967320261438</Data></Cell>
    <Cell ss:StyleID="s63"><Data ss:Type="Number">11102021174206</Data></Cell>
    <Cell><Data ss:Type="Number">4</Data></Cell>
    <Cell><Data ss:Type="Number">6</Data></Cell>
    <Cell><Data ss:Type="String">negative regulation of toll-like receptor signaling pathway</Data></Cell>
    <Cell><Data ss:Type="String">IRF4, LYN, NFKBIL1, PDPK1</Data></Cell>
   </Row>
   <Row>
    <Cell><Data ss:Type="String">GO:0042744</Data></Cell>
    <Cell><Data ss:Type="String">0.0127158646621203</Data></Cell>
    <Cell ss:StyleID="s63"><Data ss:Type="Number">884967320261438</Data></Cell>
    <Cell ss:StyleID="s63"><Data ss:Type="Number">11102021174206</Data></Cell>
    <Cell><Data ss:Type="Number">4</Data></Cell>
    <Cell><Data ss:Type="Number">6</Data></Cell>
    <Cell><Data ss:Type="String">hydrogen peroxide catabolic process</Data></Cell>
    <Cell><Data ss:Type="String">PRDX5, HP, PXDN, PRDX6</Data></Cell>
   </Row>
   <Row>
    <Cell><Data ss:Type="String">GO:0043551</Data></Cell>
    <Cell><Data ss:Type="String">0.0127158646621203</Data></Cell>
    <Cell ss:StyleID="s63"><Data ss:Type="Number">884967320261438</Data></Cell>
    <Cell ss:StyleID="s63"><Data ss:Type="Number">11102021174206</Data></Cell>
    <Cell><Data ss:Type="Number">4</Data></Cell>
    <Cell><Data ss:Type="Number">6</Data></Cell>
    <Cell><Data ss:Type="String">regulation of phosphatidylinositol 3-kinase activity</Data></Cell>
    <Cell><Data ss:Type="String">PTK2B, FLT1, LYN, PDGFRA</Data></Cell>
   </Row>
   <Row>
    <Cell><Data ss:Type="String">GO:0043552</Data></Cell>
    <Cell><Data ss:Type="String">0.0127158646621203</Data></Cell>
    <Cell ss:StyleID="s63"><Data ss:Type="Number">884967320261438</Data></Cell>
    <Cell ss:StyleID="s63"><Data ss:Type="Number">11102021174206</Data></Cell>
    <Cell><Data ss:Type="Number">4</Data></Cell>
    <Cell><Data ss:Type="Number">6</Data></Cell>
    <Cell><Data ss:Type="String">positive regulation of phosphatidylinositol 3-kinase activity</Data></Cell>
    <Cell><Data ss:Type="String">PTK2B, FLT1, LYN, PDGFRA</Data></Cell>
   </Row>
   <Row>
    <Cell><Data ss:Type="String">GO:0050830</Data></Cell>
    <Cell><Data ss:Type="String">0.0127158646621203</Data></Cell>
    <Cell ss:StyleID="s63"><Data ss:Type="Number">884967320261438</Data></Cell>
    <Cell ss:StyleID="s63"><Data ss:Type="Number">11102021174206</Data></Cell>
    <Cell><Data ss:Type="Number">4</Data></Cell>
    <Cell><Data ss:Type="Number">6</Data></Cell>
    <Cell><Data ss:Type="String">defense response to Gram-positive bacterium</Data></Cell>
    <Cell><Data ss:Type="String">LTA, MYD88, NCF1, TNF</Data></Cell>
   </Row>
   <Row>
    <Cell><Data ss:Type="String">GO:0050853</Data></Cell>
    <Cell><Data ss:Type="String">0.0127158646621203</Data></Cell>
    <Cell ss:StyleID="s63"><Data ss:Type="Number">884967320261438</Data></Cell>
    <Cell ss:StyleID="s63"><Data ss:Type="Number">11102021174206</Data></Cell>
    <Cell><Data ss:Type="Number">4</Data></Cell>
    <Cell><Data ss:Type="Number">6</Data></Cell>
    <Cell><Data ss:Type="String">B cell receptor signaling pathway</Data></Cell>
    <Cell><Data ss:Type="String">LYN, MEF2C, PRKCB, MAPK1</Data></Cell>
   </Row>
   <Row>
    <Cell><Data ss:Type="String">GO:0051043</Data></Cell>
    <Cell><Data ss:Type="String">0.0127158646621203</Data></Cell>
    <Cell ss:StyleID="s63"><Data ss:Type="Number">884967320261438</Data></Cell>
    <Cell ss:StyleID="s63"><Data ss:Type="Number">11102021174206</Data></Cell>
    <Cell><Data ss:Type="Number">4</Data></Cell>
    <Cell><Data ss:Type="Number">6</Data></Cell>
    <Cell><Data ss:Type="String">regulation of membrane protein ectodomain proteolysis</Data></Cell>
    <Cell><Data ss:Type="String">NRD1, PTPN3, TNF, ADAM9</Data></Cell>
   </Row>
   <Row>
    <Cell><Data ss:Type="String">GO:0051220</Data></Cell>
    <Cell><Data ss:Type="String">0.0127158646621203</Data></Cell>
    <Cell ss:StyleID="s63"><Data ss:Type="Number">884967320261438</Data></Cell>
    <Cell ss:StyleID="s63"><Data ss:Type="Number">11102021174206</Data></Cell>
    <Cell><Data ss:Type="Number">4</Data></Cell>
    <Cell><Data ss:Type="Number">6</Data></Cell>
    <Cell><Data ss:Type="String">cytoplasmic sequestering of protein</Data></Cell>
    <Cell><Data ss:Type="String">FAF1, NFKBIA, NFKBIL1, YWHAB</Data></Cell>
   </Row>
   <Row>
    <Cell><Data ss:Type="String">GO:0090004</Data></Cell>
    <Cell><Data ss:Type="String">0.0127158646621203</Data></Cell>
    <Cell ss:StyleID="s63"><Data ss:Type="Number">884967320261438</Data></Cell>
    <Cell ss:StyleID="s63"><Data ss:Type="Number">11102021174206</Data></Cell>
    <Cell><Data ss:Type="Number">4</Data></Cell>
    <Cell><Data ss:Type="Number">6</Data></Cell>
    <Cell><Data ss:Type="String">positive regulation of establishment of protein localization to plasma membrane</Data></Cell>
    <Cell><Data ss:Type="String">SORBS1, PDPK1, WNK3, NRXN1</Data></Cell>
   </Row>
   <Row>
    <Cell><Data ss:Type="String">GO:0097090</Data></Cell>
    <Cell><Data ss:Type="String">0.0127158646621203</Data></Cell>
    <Cell ss:StyleID="s63"><Data ss:Type="Number">884967320261438</Data></Cell>
    <Cell ss:StyleID="s63"><Data ss:Type="Number">11102021174206</Data></Cell>
    <Cell><Data ss:Type="Number">4</Data></Cell>
    <Cell><Data ss:Type="Number">6</Data></Cell>
    <Cell><Data ss:Type="String">presynaptic membrane organization</Data></Cell>
    <Cell><Data ss:Type="String">NLGN1, PTEN, PTPRD, NRXN1</Data></Cell>
   </Row>
   <Row>
    <Cell><Data ss:Type="String">GO:0097105</Data></Cell>
    <Cell><Data ss:Type="String">0.0127158646621203</Data></Cell>
    <Cell ss:StyleID="s63"><Data ss:Type="Number">884967320261438</Data></Cell>
    <Cell ss:StyleID="s63"><Data ss:Type="Number">11102021174206</Data></Cell>
    <Cell><Data ss:Type="Number">4</Data></Cell>
    <Cell><Data ss:Type="Number">6</Data></Cell>
    <Cell><Data ss:Type="String">presynaptic membrane assembly</Data></Cell>
    <Cell><Data ss:Type="String">NLGN1, PTEN, PTPRD, NRXN1</Data></Cell>
   </Row>
   <Row>
    <Cell><Data ss:Type="String">GO:0000226</Data></Cell>
    <Cell><Data ss:Type="String">0.0128877698574426</Data></Cell>
    <Cell ss:StyleID="s63"><Data ss:Type="Number">174979491386382</Data></Cell>
    <Cell ss:StyleID="s63"><Data ss:Type="Number">177632338787295</Data></Cell>
    <Cell><Data ss:Type="Number">27</Data></Cell>
    <Cell><Data ss:Type="Number">96</Data></Cell>
    <Cell><Data ss:Type="String">microtubule cytoskeleton organization</Data></Cell>
    <Cell><Data ss:Type="String">TUBGCP3, TACC2, CCDC105, CTNNB1, TUBB, EPHA3, RSPH9, RSPH4A, MAP1B, CCDC88C, MYH9, NEFM, NPM1, NUMA1, PAFAH1B1, NIN, HOOK1, CENPJ, FMN2, SLAIN2, DYNLT1, CEP76, TEKT1, DOCK7, TNKS, TMEM67, GCC2</Data></Cell>
   </Row>
   <Row>
    <Cell><Data ss:Type="String">GO:0031663</Data></Cell>
    <Cell><Data ss:Type="String">0.0131859093624273</Data></Cell>
    <Cell ss:StyleID="s63"><Data ss:Type="Number">443119266055046</Data></Cell>
    <Cell ss:StyleID="s63"><Data ss:Type="Number">222040423484119</Data></Cell>
    <Cell><Data ss:Type="Number">6</Data></Cell>
    <Cell><Data ss:Type="Number">12</Data></Cell>
    <Cell><Data ss:Type="String">lipopolysaccharide-mediated signaling pathway</Data></Cell>
    <Cell><Data ss:Type="String">LYN, MYD88, NFKBIA, NFKBIL1, MAPK1, TNF</Data></Cell>
   </Row>
   <Row>
    <Cell><Data ss:Type="String">GO:0048645</Data></Cell>
    <Cell><Data ss:Type="String">0.0131859093624273</Data></Cell>
    <Cell ss:StyleID="s63"><Data ss:Type="Number">443119266055046</Data></Cell>
    <Cell ss:StyleID="s63"><Data ss:Type="Number">222040423484119</Data></Cell>
    <Cell><Data ss:Type="Number">6</Data></Cell>
    <Cell><Data ss:Type="Number">12</Data></Cell>
    <Cell><Data ss:Type="String">organ formation</Data></Cell>
    <Cell><Data ss:Type="String">CTNNB1, RDH10, GDNF, MEF2C, MESP1, BMPR1A</Data></Cell>
   </Row>
   <Row>
    <Cell><Data ss:Type="String">GO:0050771</Data></Cell>
    <Cell><Data ss:Type="String">0.0131859093624273</Data></Cell>
    <Cell ss:StyleID="s63"><Data ss:Type="Number">443119266055046</Data></Cell>
    <Cell ss:StyleID="s63"><Data ss:Type="Number">222040423484119</Data></Cell>
    <Cell><Data ss:Type="Number">6</Data></Cell>
    <Cell><Data ss:Type="Number">12</Data></Cell>
    <Cell><Data ss:Type="String">negative regulation of axonogenesis</Data></Cell>
    <Cell><Data ss:Type="String">DCC, ARHGDIA, BCL11A, PTEN, RYK, ARHGEF1</Data></Cell>
   </Row>
   <Row>
    <Cell><Data ss:Type="String">GO:0032501</Data></Cell>
    <Cell><Data ss:Type="String">0.0134130387158686</Data></Cell>
    <Cell ss:StyleID="s63"><Data ss:Type="Number">120449750984102</Data></Cell>
    <Cell ss:StyleID="s63"><Data ss:Type="Number">273849855630414</Data></Cell>
    <Cell><Data ss:Type="Number">301</Data></Cell>
    <Cell><Data ss:Type="Number">1480</Data></Cell>
    <Cell><Data ss:Type="String">multicellular organismal process</Data></Cell>
    <Cell><Data ss:Type="String">CD24, DNAJB6, RASGRP1, TUBB3, NDRG1, BASP1, DEAF1, UBD, TACC2, SORBS1, IGF2BP1, KHDRBS3, NCKAP1, ADCY2, CCNI, ZPBP, SOX30, FOXN3, BVES, WIF1, CHRM2, SCRG1, ADCY8, EXOSC6, FOXN4, TDRD9, TTC8, CNN1, CNR2, UHMK1, COL3A1, KLF17, BBS5, UBR3, SPATA3, MTERFD2, DNAJC19, SPATA4, CPE, CPS1, CREB1, SLC2A14, CSK, CSNK2A1, CSNK2A2, OTOA, RNF151, UNC45B, CTNNA2, CTNNB1, CTNND1, CTNND2, CXADR, ADRBK1, RDH10, DCC, TDRD5, DIAPH2, AGER, DOCK2, DRD5, AGT, TUBB, EPB41L1, EPHA3, EPHA5, ESRRA, ETV1, EXT2, PTK2B, SPATA19, C6orf170, SEMA3D, FGA, VASH1, NLGN1, HABP4, PDZRN3, FLT1, COBL, ACSL6, OBSL1, PSD4, DDAH1, PPIL2, ALK, ALOX5AP, SPDYA, ADAM2, GABRA4, CATSPERD, PRDX5, WWTR1, SS18L1, IFT172, NPHP4, OSTF1, GDNF, GFRA1, GGCX, ABL2, NGFRAP1, AFF4, STK36, INTU, PRELID1, AMPH, GLG1, BIN1, GNA11, AQP11, DPY19L2, PRTG, LAMA1, GRIA2, ABR, GRIN2A, GRIN2C, GSK3B, GTF2I, H3F3B, KCNIP3, MNX1, HLA-DOA, CCDC39, ID4, APOC1, H1FNT, APP, IL1A, SHROOM2, INPP5D, IRF4, ABCC6, ITGB8, KAL1, HILS1, SPEM1, KCNH2, KIF5C, KRT14, LAMA2, LCP1, ARHGDIA, RHOH, ASIC2, LRCH4, LRP4, LRPAP1, LTA, LYN, CAPRIN1, MAP1B, MBNL1, MCL1, MEF2C, CIITA, MSX2, MYD88, MYH9, MYO9A, DRG1, NEFM, NEFL, NFKBIA, NFKBIL1, ATP1B1, NHS, NPHP1, ATP2A2, NRD1, YBX1, NUMA1, ATP2B4, PAFAH1B1, PAK2, SERPINA5, CRIM1, THEG, HOOK1, EVL, DCDC2, PDGFRA, OAZ3, PDPK1, PEX7, PFN1, PGR, SERPINA1, BCL11A, SPA17, PLN, PLP1, LURAP1, SNTG2, MOV10L1, TAF7L, CCHCR1, SPATA6, PXK, WDR33, OTUD5, PPP1R9A, PRKAA1, PRKAR1A, ENAH, PRKAR2A, PRKCB, MBNL3, SPATA7, BEX1, MESP1, PRKG1, MAPK1, NXF5, MAP2K2, FMN2, SMURF1, PTEN, JPH3, ALPK3, TSHZ3, PTPN6, PTPRD, CTDSP1, JAM2, ACTA2, SENP2, RCN1, RFX3, ROBO2, RPS6KA1, RPS6KA3, RPS27A, RYK, BDNF, SORT1, BID, NEUROG2, HERPUD2, GMCL1P1, TSPY2, NCF1, SLC6A8, SLC12A2, BMPR1A, BOLL, SPARC, DYNLT1, TGFBR3, TNF, TUBB2A, TNFRSF4, TYR, UBA52, UBB, UBC, UTRN, YWHAB, ZAP70, ZFAND5, SLC30A1, CSDE1, CXCR4, LST1, TFEB, SPAG16, DYNC2H1, KAT6A, CALD1, CXXC4, ESX1, CALM3, CAMK4, DOCK8, JAM3, SPATA16, TSSK1B, HORMAD1, KIAA1109, CARD11, NKX6-2, ST6GAL2, FKBP6, CSDA, DOCK7, DYNLL1, EDF1, ADAM9, DLK1, BSN, ARHGEF1, MAPKAPK2, KLF4, NRXN1, NRXN2, NAPSA, SOCS5, TRAM2, LPPR4, ARNT2</Data></Cell>
   </Row>
   <Row>
    <Cell><Data ss:Type="String">GO:0048468</Data></Cell>
    <Cell><Data ss:Type="String">0.0136238910361845</Data></Cell>
    <Cell ss:StyleID="s63"><Data ss:Type="Number">132823705536431</Data></Cell>
    <Cell ss:StyleID="s63"><Data ss:Type="Number">793794513955727</Data></Cell>
    <Cell><Data ss:Type="Number">97</Data></Cell>
    <Cell><Data ss:Type="Number">429</Data></Cell>
    <Cell><Data ss:Type="String">cell development</Data></Cell>
    <Cell><Data ss:Type="String">CD24, TUBB3, NDRG1, BASP1, DEAF1, ZPBP, BVES, FOXN4, UHMK1, COL3A1, CREB1, CSNK2A1, CSNK2A2, CTNNA2, CTNNB1, CXADR, RDH10, DCC, TDRD5, AGER, AGT, EPHA3, EPHA5, ETV1, PTK2B, NLGN1, PDZRN3, OBSL1, ALK, WWTR1, SS18L1, GDNF, GFRA1, ABL2, AFF4, DPY19L2, LAMA1, GSK3B, MNX1, ID4, H1FNT, APP, KAL1, HILS1, KIF5C, ARHGDIA, LRP4, LYN, CAPRIN1, MAP1B, MEF2C, MSX2, MYH9, NEFM, NRD1, PAFAH1B1, PAK2, HOOK1, EVL, PDGFRA, SRRT, PDPK1, PGR, BCL11A, PLP1, MOV10L1, ENAH, MBNL3, PRKG1, MAPK1, MAP2K2, PTEN, PTPRD, CTDSP1, ACTA2, RFX3, ROBO2, RPS6KA1, RPS6KA3, RYK, BDNF, NEUROG2, BMPR1A, DYNLT1, TGFBR3, YWHAB, CXCR4, LST1, KAT6A, JAM3, TSSK1B, NKX6-2, DOCK7, ARHGEF1, KLF4, NRXN1, LPPR4</Data></Cell>
   </Row>
   <Row>
    <Cell><Data ss:Type="String">GO:0031644</Data></Cell>
    <Cell><Data ss:Type="String">0.0137575160542695</Data></Cell>
    <Cell ss:StyleID="s63"><Data ss:Type="Number">197010852713178</Data></Cell>
    <Cell ss:StyleID="s63"><Data ss:Type="Number">114720885466795</Data></Cell>
    <Cell><Data ss:Type="Number">19</Data></Cell>
    <Cell><Data ss:Type="Number">62</Data></Cell>
    <Cell><Data ss:Type="String">regulation of neurological system process</Data></Cell>
    <Cell><Data ss:Type="String">CNR2, CTNNB1, CTNND2, DRD5, AGT, NLGN1, GDNF, GRIN2A, IL1A, LAMA2, MAP1B, MEF2C, PXK, PTEN, JPH3, BDNF, TNF, SLC30A1, NRXN1</Data></Cell>
   </Row>
   <Row>
    <Cell><Data ss:Type="String">GO:0048812</Data></Cell>
    <Cell><Data ss:Type="String">0.0138845373529745</Data></Cell>
    <Cell ss:StyleID="s63"><Data ss:Type="Number">150932347982353</Data></Cell>
    <Cell ss:StyleID="s63"><Data ss:Type="Number">338611645813282</Data></Cell>
    <Cell><Data ss:Type="Number">46</Data></Cell>
    <Cell><Data ss:Type="Number">183</Data></Cell>
    <Cell><Data ss:Type="String">neuron projection morphogenesis</Data></Cell>
    <Cell><Data ss:Type="String">CD24, TUBB3, FOXN4, COL3A1, CREB1, CSNK2A1, CSNK2A2, CTNNA2, DCC, EPHA3, EPHA5, GDNF, GFRA1, ABL2, LAMA1, GSK3B, MNX1, APP, KAL1, KIF5C, ARHGDIA, CAPRIN1, MAP1B, MYH9, NEFM, PAFAH1B1, PAK2, EVL, BCL11A, ENAH, MAPK1, MAP2K2, PTEN, PTPRD, ROBO2, RPS6KA1, RPS6KA3, RYK, BDNF, NEUROG2, DYNLT1, YWHAB, DOCK7, ARHGEF1, NRXN1, LPPR4</Data></Cell>
   </Row>
   <Row>
    <Cell><Data ss:Type="String">GO:0034394</Data></Cell>
    <Cell><Data ss:Type="String">0.0139693849182795</Data></Cell>
    <Cell ss:StyleID="s63"><Data ss:Type="Number">553501308900524</Data></Cell>
    <Cell ss:StyleID="s63"><Data ss:Type="Number">16653031761309</Data></Cell>
    <Cell><Data ss:Type="Number">5</Data></Cell>
    <Cell><Data ss:Type="Number">9</Data></Cell>
    <Cell><Data ss:Type="String">protein localization to cell surface</Data></Cell>
    <Cell><Data ss:Type="String">MRAP2, CTNNB1, MRAP, SMURF1, TNF</Data></Cell>
   </Row>
   <Row>
    <Cell><Data ss:Type="String">GO:0045940</Data></Cell>
    <Cell><Data ss:Type="String">0.0139693849182795</Data></Cell>
    <Cell ss:StyleID="s63"><Data ss:Type="Number">553501308900524</Data></Cell>
    <Cell ss:StyleID="s63"><Data ss:Type="Number">16653031761309</Data></Cell>
    <Cell><Data ss:Type="Number">5</Data></Cell>
    <Cell><Data ss:Type="Number">9</Data></Cell>
    <Cell><Data ss:Type="String">positive regulation of steroid metabolic process</Data></Cell>
    <Cell><Data ss:Type="String">AGT, APOC1, IL1A, PRKAA1, TNF</Data></Cell>
   </Row>
   <Row>
    <Cell><Data ss:Type="String">GO:0051653</Data></Cell>
    <Cell><Data ss:Type="String">0.0139693849182795</Data></Cell>
    <Cell ss:StyleID="s63"><Data ss:Type="Number">553501308900524</Data></Cell>
    <Cell ss:StyleID="s63"><Data ss:Type="Number">16653031761309</Data></Cell>
    <Cell><Data ss:Type="Number">5</Data></Cell>
    <Cell><Data ss:Type="Number">9</Data></Cell>
    <Cell><Data ss:Type="String">spindle localization</Data></Cell>
    <Cell><Data ss:Type="String">MYH9, NUMA1, PAFAH1B1, FMN2, DYNLT1</Data></Cell>
   </Row>
   <Row>
    <Cell><Data ss:Type="String">GO:0022414</Data></Cell>
    <Cell><Data ss:Type="String">0.014045126515564</Data></Cell>
    <Cell ss:StyleID="s63"><Data ss:Type="Number">134187023646668</Data></Cell>
    <Cell ss:StyleID="s63"><Data ss:Type="Number">721631376323388</Data></Cell>
    <Cell><Data ss:Type="Number">89</Data></Cell>
    <Cell><Data ss:Type="Number">390</Data></Cell>
    <Cell><Data ss:Type="String">reproductive process</Data></Cell>
    <Cell><Data ss:Type="String">BASP1, TUBGCP3, DEAF1, KHDRBS3, CCNI, ZPBP, SOX30, TDRD9, KLF17, SPATA3, DNAJC19, SPATA4, CREB1, SLC2A14, RNF151, CTNNB1, HORMAD2, SGOL2, CXADR, ADRBK1, RDH10, TDRD5, DIAPH2, DRD5, AGT, PTK2B, SPATA19, FLT1, ADAM2, MEIOB, CATSPERD, AFF4, DPY19L2, H1FNT, APP, HILS1, SPEM1, MYH9, NPHP1, ACR, PAFAH1B1, SERPINA5, RPL26L1, THEG, HOOK1, PDGFRA, OAZ3, PFN1, PGR, SPA17, POLR2D, MOV10L1, TAF7L, SPATA6, C9orf11, WDR33, SPATA7, FMN2, PTEN, ROBO2, RPL9, RPL34, RPL39, RPS2, RPS27A, DMRTC2, HERPUD2, GMCL1P1, TSPY2, BMPR1A, BOLL, TAP1, DYNLT1, TNF, UBA52, UBB, UBC, CSDE1, CXCR4, RDBP, SPAG16, JAM3, SPATA16, TSSK1B, HORMAD1, FKBP6, CSDA, DYNLL1, SYCE1</Data></Cell>
   </Row>
   <Row>
    <Cell><Data ss:Type="String">GO:0016337</Data></Cell>
    <Cell><Data ss:Type="String">0.0141921046525048</Data></Cell>
    <Cell ss:StyleID="s63"><Data ss:Type="Number">167811231393775</Data></Cell>
    <Cell ss:StyleID="s63"><Data ss:Type="Number">203537054860443</Data></Cell>
    <Cell><Data ss:Type="Number">30</Data></Cell>
    <Cell><Data ss:Type="Number">110</Data></Cell>
    <Cell><Data ss:Type="String">cell-cell adhesion</Data></Cell>
    <Cell><Data ss:Type="String">CD24, DNAJB6, CDH18, BVES, CTNNA2, CTNNB1, CTNND1, CTNND2, CXADR, NLGN1, NPHP4, CYFIP2, CTNNA3, ICAM3, LYN, MSN, ASTN1, MYH9, NPHP1, PDGFRA, PRKG1, PTPRD, JAM2, ROBO2, TNF, ZAP70, JAM3, ADAM9, KLF4, NRXN1</Data></Cell>
   </Row>
   <Row>
    <Cell><Data ss:Type="String">GO:0051329</Data></Cell>
    <Cell><Data ss:Type="String">0.0142100436672709</Data></Cell>
    <Cell ss:StyleID="s63"><Data ss:Type="Number">162052395426256</Data></Cell>
    <Cell ss:StyleID="s63"><Data ss:Type="Number">236843118383061</Data></Cell>
    <Cell><Data ss:Type="Number">34</Data></Cell>
    <Cell><Data ss:Type="Number">128</Data></Cell>
    <Cell><Data ss:Type="String">interphase of mitotic cell cycle</Data></Cell>
    <Cell><Data ss:Type="String">TUBGCP3, DBF4, FOXN3, PSMA8, PPP1R1C, DYNC1I2, EIF4E, ENSA, TUBB, CCNY, SPDYA, ID4, APP, MCM4, MCM5, NUMA1, PAFAH1B1, CHMP1A, CENPJ, PSMB8, PSMB9, BACH1, PTEN, PTPN6, RPS27A, BID, UBA52, UBB, UBC, CEP76, CEP70, CDK2AP1, DYNLL1, PSMD6</Data></Cell>
   </Row>
   <Row>
    <Cell><Data ss:Type="String">GO:0043122</Data></Cell>
    <Cell><Data ss:Type="String">0.0142176037153924</Data></Cell>
    <Cell ss:StyleID="s63"><Data ss:Type="Number">200552596537949</Data></Cell>
    <Cell ss:StyleID="s63"><Data ss:Type="Number">107319538017324</Data></Cell>
    <Cell><Data ss:Type="Number">18</Data></Cell>
    <Cell><Data ss:Type="Number">58</Data></Cell>
    <Cell><Data ss:Type="String">regulation of I-kappaB kinase/NF-kappaB cascade</Data></Cell>
    <Cell><Data ss:Type="String">TRIM13, UBD, FAF1, CTNNB1, IL1A, RHOH, MYD88, NFKBIA, PDPK1, LURAP1, PPM1A, PRKCB, RPS27A, TNF, UBA52, UBB, UBC, CARD11</Data></Cell>
   </Row>
   <Row>
    <Cell><Data ss:Type="String">GO:0045834</Data></Cell>
    <Cell><Data ss:Type="String">0.0144249880670238</Data></Cell>
    <Cell ss:StyleID="s63"><Data ss:Type="Number">257242049715317</Data></Cell>
    <Cell ss:StyleID="s63"><Data ss:Type="Number">555101058710298</Data></Cell>
    <Cell><Data ss:Type="Number">11</Data></Cell>
    <Cell><Data ss:Type="Number">30</Data></Cell>
    <Cell><Data ss:Type="String">positive regulation of lipid metabolic process</Data></Cell>
    <Cell><Data ss:Type="String">SORBS1, CREB1, AGT, PTK2B, FLT1, APOC1, IL1A, LYN, PDGFRA, PRKAA1, TNF</Data></Cell>
   </Row>
   <Row>
    <Cell><Data ss:Type="String">GO:0050795</Data></Cell>
    <Cell><Data ss:Type="String">0.0144249880670238</Data></Cell>
    <Cell ss:StyleID="s63"><Data ss:Type="Number">257242049715317</Data></Cell>
    <Cell ss:StyleID="s63"><Data ss:Type="Number">555101058710298</Data></Cell>
    <Cell><Data ss:Type="Number">11</Data></Cell>
    <Cell><Data ss:Type="Number">30</Data></Cell>
    <Cell><Data ss:Type="String">regulation of behavior</Data></Cell>
    <Cell><Data ss:Type="String">AGER, PTK2B, IL16, LYN, MEF2C, PDGFRA, ROBO2, RYK, CXCR4, JAM3, NRXN1</Data></Cell>
   </Row>
   <Row>
    <Cell><Data ss:Type="String">GO:0002263</Data></Cell>
    <Cell><Data ss:Type="String">0.0146047576682555</Data></Cell>
    <Cell ss:StyleID="s63"><Data ss:Type="Number">32263767769681</Data></Cell>
    <Cell ss:StyleID="s63"><Data ss:Type="Number">351564003849856</Data></Cell>
    <Cell><Data ss:Type="Number">8</Data></Cell>
    <Cell><Data ss:Type="Number">19</Data></Cell>
    <Cell><Data ss:Type="String">cell activation involved in immune response</Data></Cell>
    <Cell><Data ss:Type="String">EXOSC6, PTK2B, ABR, IRF4, LCP1, LYN, PDPK1, SOCS5</Data></Cell>
   </Row>
   <Row>
    <Cell><Data ss:Type="String">GO:0002366</Data></Cell>
    <Cell><Data ss:Type="String">0.0146047576682555</Data></Cell>
    <Cell ss:StyleID="s63"><Data ss:Type="Number">32263767769681</Data></Cell>
    <Cell ss:StyleID="s63"><Data ss:Type="Number">351564003849856</Data></Cell>
    <Cell><Data ss:Type="Number">8</Data></Cell>
    <Cell><Data ss:Type="Number">19</Data></Cell>
    <Cell><Data ss:Type="String">leukocyte activation involved in immune response</Data></Cell>
    <Cell><Data ss:Type="String">EXOSC6, PTK2B, ABR, IRF4, LCP1, LYN, PDPK1, SOCS5</Data></Cell>
   </Row>
   <Row>
    <Cell><Data ss:Type="String">GO:0002376</Data></Cell>
    <Cell><Data ss:Type="String">0.0147212655783829</Data></Cell>
    <Cell ss:StyleID="s63"><Data ss:Type="Number">131436264870398</Data></Cell>
    <Cell ss:StyleID="s63"><Data ss:Type="Number">841903272377286</Data></Cell>
    <Cell><Data ss:Type="Number">102</Data></Cell>
    <Cell><Data ss:Type="Number">455</Data></Cell>
    <Cell><Data ss:Type="String">immune system process</Data></Cell>
    <Cell><Data ss:Type="String">CD24, NDRG1, UBD, CTSC, USP18, EXOSC6, ADSSL1, CNR2, COL3A1, CREB1, PSMA8, CSK, CTNNB1, CXADR, SBSPON, AGER, DOCK2, TUBB, ESRRA, PTK2B, MARCH8, FLT1, PPIL2, FTH1, PRELID1, ABR, HLA-A, HLA-DMB, MNX1, HLA-DOA, HLA-DOB, HLA-DQB1, HLA-DQB2, HLA-DRA, HLA-E, ICAM3, APP, IL1A, IL16, INPP5D, IRF4, LCP1, RHOH, LTA, LYN, MEF2C, CIITA, MSN, MYD88, MYH9, NFKBIA, NFKBIL1, ATP1B1, PAK2, PDPK1, BCL11A, OTUD5, ENAH, PRKCB, PAG1, MAPK1, MAP2K2, AZGP1, PSMB8, PSMB9, PTEN, PTPN2, PTPN6, JAM2, RPS6KA1, RPS6KA3, RPS27A, NCF1, BMPR1A, TAP1, TAPBP, TGFBR3, TNF, TNFRSF4, TYK2, TYR, UBA52, UBB, UBC, SUMO1, ZAP70, PXDN, CXCR4, LST1, TFEB, KAT6A, CAMK4, UNC93B1, JAM3, CARD11, ADAM9, TNFRSF14, CCND3, MAPKAPK2, KLF4, SOCS5, PSMD6</Data></Cell>
   </Row>
   <Row>
    <Cell><Data ss:Type="String">GO:0007411</Data></Cell>
    <Cell><Data ss:Type="String">0.015165575610892</Data></Cell>
    <Cell ss:StyleID="s63"><Data ss:Type="Number">16517131242741</Data></Cell>
    <Cell ss:StyleID="s63"><Data ss:Type="Number">212788739172281</Data></Cell>
    <Cell><Data ss:Type="Number">31</Data></Cell>
    <Cell><Data ss:Type="Number">115</Data></Cell>
    <Cell><Data ss:Type="String">axon guidance</Data></Cell>
    <Cell><Data ss:Type="String">CD24, TUBB3, COL3A1, CREB1, CSNK2A1, CSNK2A2, DCC, EPHA5, GDNF, GFRA1, ABL2, LAMA1, GSK3B, MNX1, APP, KAL1, KIF5C, MYH9, PAK2, EVL, ENAH, MAPK1, MAP2K2, ROBO2, RPS6KA1, RPS6KA3, RYK, BDNF, NEUROG2, YWHAB, NRXN1</Data></Cell>
   </Row>
   <Row>
    <Cell><Data ss:Type="String">GO:0048002</Data></Cell>
    <Cell><Data ss:Type="String">0.01521406393044</Data></Cell>
    <Cell ss:StyleID="s63"><Data ss:Type="Number">215367502353042</Data></Cell>
    <Cell ss:StyleID="s63"><Data ss:Type="Number">851154956689124</Data></Cell>
    <Cell><Data ss:Type="Number">15</Data></Cell>
    <Cell><Data ss:Type="Number">46</Data></Cell>
    <Cell><Data ss:Type="String">antigen processing and presentation of peptide antigen</Data></Cell>
    <Cell><Data ss:Type="String">PSMA8, MARCH8, HLA-A, HLA-DOA, HLA-E, PSMB8, PSMB9, RPS27A, NCF1, TAP1, TAPBP, UBA52, UBB, UBC, PSMD6</Data></Cell>
   </Row>
   <Row>
    <Cell><Data ss:Type="String">GO:0032943</Data></Cell>
    <Cell><Data ss:Type="String">0.0152757371234086</Data></Cell>
    <Cell ss:StyleID="s63"><Data ss:Type="Number">231248677248677</Data></Cell>
    <Cell ss:StyleID="s63"><Data ss:Type="Number">703128007699711</Data></Cell>
    <Cell><Data ss:Type="Number">13</Data></Cell>
    <Cell><Data ss:Type="Number">38</Data></Cell>
    <Cell><Data ss:Type="String">mononuclear cell proliferation</Data></Cell>
    <Cell><Data ss:Type="String">CD24, CTNNB1, DOCK2, INPP5D, LYN, MEF2C, MYD88, TNFRSF4, ZAP70, LST1, CARD11, TNFRSF14, CCND3</Data></Cell>
   </Row>
   <Row>
    <Cell><Data ss:Type="String">GO:0045927</Data></Cell>
    <Cell><Data ss:Type="String">0.0152757371234086</Data></Cell>
    <Cell ss:StyleID="s63"><Data ss:Type="Number">231248677248677</Data></Cell>
    <Cell ss:StyleID="s63"><Data ss:Type="Number">703128007699711</Data></Cell>
    <Cell><Data ss:Type="Number">13</Data></Cell>
    <Cell><Data ss:Type="Number">38</Data></Cell>
    <Cell><Data ss:Type="String">positive regulation of growth</Data></Cell>
    <Cell><Data ss:Type="String">BASP1, C6orf108, CREB1, PPP1R1C, AGT, PTK2B, MAP1B, PAFAH1B1, BCL11A, RPS6KA1, RPS6KA3, TAF9, CSDA</Data></Cell>
   </Row>
   <Row>
    <Cell><Data ss:Type="String">GO:0070661</Data></Cell>
    <Cell><Data ss:Type="String">0.0152757371234086</Data></Cell>
    <Cell ss:StyleID="s63"><Data ss:Type="Number">231248677248677</Data></Cell>
    <Cell ss:StyleID="s63"><Data ss:Type="Number">703128007699711</Data></Cell>
    <Cell><Data ss:Type="Number">13</Data></Cell>
    <Cell><Data ss:Type="Number">38</Data></Cell>
    <Cell><Data ss:Type="String">leukocyte proliferation</Data></Cell>
    <Cell><Data ss:Type="String">CD24, CTNNB1, DOCK2, INPP5D, LYN, MEF2C, MYD88, TNFRSF4, ZAP70, LST1, CARD11, TNFRSF14, CCND3</Data></Cell>
   </Row>
   <Row>
    <Cell><Data ss:Type="String">GO:0016358</Data></Cell>
    <Cell><Data ss:Type="String">0.015330376675074</Data></Cell>
    <Cell ss:StyleID="s63"><Data ss:Type="Number">222450331125828</Data></Cell>
    <Cell ss:StyleID="s63"><Data ss:Type="Number">777141482194418</Data></Cell>
    <Cell><Data ss:Type="Number">14</Data></Cell>
    <Cell><Data ss:Type="Number">42</Data></Cell>
    <Cell><Data ss:Type="String">dendrite development</Data></Cell>
    <Cell><Data ss:Type="String">CTNNA2, DCC, EPHA5, NLGN1, SS18L1, APP, CAPRIN1, MAP1B, BCL11A, PRKG1, PTEN, PTPRD, BDNF, LST1</Data></Cell>
   </Row>
   <Row>
    <Cell><Data ss:Type="String">GO:0071902</Data></Cell>
    <Cell><Data ss:Type="String">0.0157270816523281</Data></Cell>
    <Cell ss:StyleID="s63"><Data ss:Type="Number">189756554839076</Data></Cell>
    <Cell ss:StyleID="s63"><Data ss:Type="Number">123972569778633</Data></Cell>
    <Cell><Data ss:Type="Number">20</Data></Cell>
    <Cell><Data ss:Type="Number">67</Data></Cell>
    <Cell><Data ss:Type="String">positive regulation of protein serine/threonine kinase activity</Data></Cell>
    <Cell><Data ss:Type="String">CD24, DUSP19, AGT, PTK2B, CCNY, FLT1, ALK, SPDYA, PRKAA1, MAPK1, MAP2K2, RPS27A, TNF, UBA52, UBB, UBC, CXCR4, TNFRSF10A, CCND3, MAPKAPK2</Data></Cell>
   </Row>
   <Row>
    <Cell><Data ss:Type="String">GO:0000003</Data></Cell>
    <Cell><Data ss:Type="String">0.0160588769809027</Data></Cell>
    <Cell ss:StyleID="s63"><Data ss:Type="Number">133214909726267</Data></Cell>
    <Cell ss:StyleID="s63"><Data ss:Type="Number">725332050048123</Data></Cell>
    <Cell><Data ss:Type="Number">89</Data></Cell>
    <Cell><Data ss:Type="Number">392</Data></Cell>
    <Cell><Data ss:Type="String">reproduction</Data></Cell>
    <Cell><Data ss:Type="String">BASP1, TUBGCP3, DEAF1, KHDRBS3, CCNI, ZPBP, SOX30, TDRD9, KLF17, SPATA3, DNAJC19, SPATA4, CREB1, SLC2A14, RNF151, CTNNB1, HORMAD2, SGOL2, CXADR, ADRBK1, RDH10, TDRD5, DIAPH2, DRD5, AGT, PTK2B, SPATA19, FLT1, ADAM2, MEIOB, CATSPERD, AFF4, DPY19L2, H1FNT, APP, HILS1, SPEM1, MYH9, NPHP1, ACR, PAFAH1B1, SERPINA5, RPL26L1, THEG, HOOK1, PDGFRA, OAZ3, PFN1, PGR, SPA17, POLR2D, MOV10L1, TAF7L, SPATA6, C9orf11, WDR33, SPATA7, FMN2, PTEN, ROBO2, RPL9, RPL34, RPL39, RPS2, RPS27A, DMRTC2, HERPUD2, GMCL1P1, TSPY2, BMPR1A, BOLL, TAP1, DYNLT1, TNF, UBA52, UBB, UBC, CSDE1, CXCR4, RDBP, SPAG16, JAM3, SPATA16, TSSK1B, HORMAD1, FKBP6, CSDA, DYNLL1, SYCE1</Data></Cell>
   </Row>
   <Row>
    <Cell><Data ss:Type="String">GO:0009895</Data></Cell>
    <Cell><Data ss:Type="String">0.016630103892461</Data></Cell>
    <Cell ss:StyleID="s63"><Data ss:Type="Number">28531015037594</Data></Cell>
    <Cell ss:StyleID="s63"><Data ss:Type="Number">425577478344562</Data></Cell>
    <Cell><Data ss:Type="Number">9</Data></Cell>
    <Cell><Data ss:Type="Number">23</Data></Cell>
    <Cell><Data ss:Type="String">negative regulation of catabolic process</Data></Cell>
    <Cell><Data ss:Type="String">PABPC1, GRIN2A, GRIN2C, HP, APOC1, PRKAA1, PTPN3, TAF9, TNF</Data></Cell>
   </Row>
   <Row>
    <Cell><Data ss:Type="String">GO:0071222</Data></Cell>
    <Cell><Data ss:Type="String">0.016630103892461</Data></Cell>
    <Cell ss:StyleID="s63"><Data ss:Type="Number">28531015037594</Data></Cell>
    <Cell ss:StyleID="s63"><Data ss:Type="Number">425577478344562</Data></Cell>
    <Cell><Data ss:Type="Number">9</Data></Cell>
    <Cell><Data ss:Type="Number">23</Data></Cell>
    <Cell><Data ss:Type="String">cellular response to lipopolysaccharide</Data></Cell>
    <Cell><Data ss:Type="String">LYN, MEF2C, MYD88, NFKBIA, NFKBIL1, MAPK1, PLSCR3, TNF, ADAM9</Data></Cell>
   </Row>
   <Row>
    <Cell><Data ss:Type="String">GO:0051969</Data></Cell>
    <Cell><Data ss:Type="String">0.0170354705644626</Data></Cell>
    <Cell ss:StyleID="s63"><Data ss:Type="Number">19560261115261</Data></Cell>
    <Cell ss:StyleID="s63"><Data ss:Type="Number">109169874879692</Data></Cell>
    <Cell><Data ss:Type="Number">18</Data></Cell>
    <Cell><Data ss:Type="Number">59</Data></Cell>
    <Cell><Data ss:Type="String">regulation of transmission of nerve impulse</Data></Cell>
    <Cell><Data ss:Type="String">CNR2, CTNNB1, CTNND2, DRD5, AGT, NLGN1, GDNF, GRIN2A, LAMA2, MAP1B, MEF2C, PXK, PTEN, JPH3, BDNF, TNF, SLC30A1, NRXN1</Data></Cell>
   </Row>
   <Row>
    <Cell><Data ss:Type="String">GO:0006508</Data></Cell>
    <Cell><Data ss:Type="String">0.0170420874875839</Data></Cell>
    <Cell ss:StyleID="s63"><Data ss:Type="Number">139962879749927</Data></Cell>
    <Cell ss:StyleID="s63"><Data ss:Type="Number">492189605389798</Data></Cell>
    <Cell><Data ss:Type="Number">63</Data></Cell>
    <Cell><Data ss:Type="Number">266</Data></Cell>
    <Cell><Data ss:Type="String">proteolysis</Data></Cell>
    <Cell><Data ss:Type="String">NAALAD2, TRIM13, UBD, ERLIN1, CTSC, METAP2, FAF1, USP18, SENP8, UBR3, CPE, PSMA8, USP54, DDB1, LONRF2, AGT, PTK2B, FOLH1B, ADAM2, ADAM5, TMPRSS12, PRSS38, NHLRC1, MYH9, NRD1, ACR, SERPINA5, SERPINA1, RHBDL2, AURKAIP1, UFSP2, YOD1, OTUD5, CNDP2, PSMB8, PSMB9, SMURF1, PTEN, USP31, PTPN3, SENP2, RPS27A, TAF9, TNF, UBA52, UBB, UBC, UBE2H, SUMO1, BRCC3, AGBL2, ADAMTS12, CAPN1, APH1B, ADAM9, USP6, TMEM67, LONRF1, TRIP12, NAPSA, SOCS5, PSMD6, USP15</Data></Cell>
   </Row>
   <Row>
    <Cell><Data ss:Type="String">GO:0044092</Data></Cell>
    <Cell><Data ss:Type="String">0.0171303642885919</Data></Cell>
    <Cell ss:StyleID="s63"><Data ss:Type="Number">145991004822716</Data></Cell>
    <Cell ss:StyleID="s63"><Data ss:Type="Number">377468719923003</Data></Cell>
    <Cell><Data ss:Type="Number">50</Data></Cell>
    <Cell><Data ss:Type="Number">204</Data></Cell>
    <Cell><Data ss:Type="String">negative regulation of molecular function</Data></Cell>
    <Cell><Data ss:Type="String">DNAJB6, SPINT2, CNR2, DUSP19, PPP1R36, CSNK2A1, COMMD7, SH3RF2, DRD5, AGT, PPM1E, HABP4, TNFAIP8, PRDX5, WWTR1, GSK3B, HP, TMEM225, APOC1, LRPAP1, LYN, MSX2, TRIM37, NFKBIA, NFKBIL1, PAK2, SERPINA5, PDPK1, SERPINA1, PXK, PSMB8, PSMB9, PTEN, SENP2, RPS6KA1, RPS6KA3, RPS27A, SORT1, SH2D4A, TNF, TNFRSF4, UBA52, UBB, UBC, SUMO1, CALM3, TNKS, KLF4, SOCS5, PSMD6</Data></Cell>
   </Row>
   <Row>
    <Cell><Data ss:Type="String">GO:0016310</Data></Cell>
    <Cell><Data ss:Type="String">0.0171523200516202</Data></Cell>
    <Cell ss:StyleID="s63"><Data ss:Type="Number">132733649380805</Data></Cell>
    <Cell ss:StyleID="s63"><Data ss:Type="Number">727182386910491</Data></Cell>
    <Cell><Data ss:Type="Number">89</Data></Cell>
    <Cell><Data ss:Type="Number">393</Data></Cell>
    <Cell><Data ss:Type="String">phosphorylation</Data></Cell>
    <Cell><Data ss:Type="String">CD24, ABI2, CDK8, ADCY2, FAF1, ADCY8, CLK2, UHMK1, C1orf88, CREB1, DUSP19, CSK, CSNK2A1, ADRBK1, DRD5, AGT, PTK2B, CCNY, PPM1E, MAPKBP1, FLT1, ALK, SPDYA, WWTR1, ABL2, STK36, GRK5, GSK3B, APP, INPP1, INPP5A, INPP5D, RHOH, LRP4, LYN, CCDC88C, ATF4, NEK1, PAK2, PDGFRA, PDPK1, PGK1, PGK2, POLR2D, PHIP, STRADB, PRKAA1, PRKAR1A, PRKAR2A, PRKCB, PRKG1, MAPK1, MAPK6, MAP2K2, PTEN, PTPN6, SENP2, RPS6KA3, RPS27A, AKTIP, WNK3, BMPR1A, TGFBR3, TNF, TNFRSF4, TYK2, UBA52, UBB, UBC, YWHAB, ZAP70, CXCR4, CDK2AP1, CAMK4, TSSK1B, CDC42BPA, MAP4K3, DOCK7, DYNLL1, TNKS, ADAM9, TNFRSF14, TNFRSF10A, CCND3, FAM58A, MAPKAPK2, SOCS5, TATDN2, IP6K1</Data></Cell>
   </Row>
   <Row>
    <Cell><Data ss:Type="String">GO:0009798</Data></Cell>
    <Cell><Data ss:Type="String">0.0175357026083724</Data></Cell>
    <Cell ss:StyleID="s63"><Data ss:Type="Number">344794400699912</Data></Cell>
    <Cell ss:StyleID="s63"><Data ss:Type="Number">296053897978826</Data></Cell>
    <Cell><Data ss:Type="Number">7</Data></Cell>
    <Cell><Data ss:Type="Number">16</Data></Cell>
    <Cell><Data ss:Type="String">axis specification</Data></Cell>
    <Cell><Data ss:Type="String">BASP1, TTC8, CTNNB1, TDRD5, SENP2, BMPR1A, CXXC4</Data></Cell>
   </Row>
   <Row>
    <Cell><Data ss:Type="String">GO:0050803</Data></Cell>
    <Cell><Data ss:Type="String">0.0175357026083724</Data></Cell>
    <Cell ss:StyleID="s63"><Data ss:Type="Number">344794400699912</Data></Cell>
    <Cell ss:StyleID="s63"><Data ss:Type="Number">296053897978826</Data></Cell>
    <Cell><Data ss:Type="Number">7</Data></Cell>
    <Cell><Data ss:Type="Number">16</Data></Cell>
    <Cell><Data ss:Type="String">regulation of synapse structure and activity</Data></Cell>
    <Cell><Data ss:Type="String">CTNNA2, NLGN1, APP, MEF2C, ROBO2, BDNF, NRXN1</Data></Cell>
   </Row>
   <Row>
    <Cell><Data ss:Type="String">GO:0051347</Data></Cell>
    <Cell><Data ss:Type="String">0.0176351439165627</Data></Cell>
    <Cell ss:StyleID="s63"><Data ss:Type="Number">156590153511967</Data></Cell>
    <Cell ss:StyleID="s63"><Data ss:Type="Number">257196823869105</Data></Cell>
    <Cell><Data ss:Type="Number">36</Data></Cell>
    <Cell><Data ss:Type="Number">139</Data></Cell>
    <Cell><Data ss:Type="String">positive regulation of transferase activity</Data></Cell>
    <Cell><Data ss:Type="String">CD24, ADCY2, ADCY8, C1orf88, DUSP19, AGT, PTK2B, CCNY, MAPKBP1, FLT1, ALK, SPDYA, LYN, ATF4, PAK2, PDGFRA, PDPK1, STRADB, PRKAA1, PRKAR1A, PRKAR2A, MAPK1, MAP2K2, RPS27A, TNF, UBA52, UBB, UBC, YWHAB, CXCR4, ADAM9, TNFRSF10A, CCND3, MAPKAPK2, FTMT, TATDN2</Data></Cell>
   </Row>
   <Row>
    <Cell><Data ss:Type="String">GO:0050804</Data></Cell>
    <Cell><Data ss:Type="String">0.0176396258113357</Data></Cell>
    <Cell ss:StyleID="s63"><Data ss:Type="Number">199233622620381</Data></Cell>
    <Cell ss:StyleID="s63"><Data ss:Type="Number">101768527430221</Data></Cell>
    <Cell><Data ss:Type="Number">17</Data></Cell>
    <Cell><Data ss:Type="Number">55</Data></Cell>
    <Cell><Data ss:Type="String">regulation of synaptic transmission</Data></Cell>
    <Cell><Data ss:Type="String">CNR2, CTNND2, DRD5, AGT, NLGN1, GDNF, GRIN2A, LAMA2, MAP1B, MEF2C, PXK, PTEN, JPH3, BDNF, TNF, SLC30A1, NRXN1</Data></Cell>
   </Row>
   <Row>
    <Cell><Data ss:Type="String">GO:0070201</Data></Cell>
    <Cell><Data ss:Type="String">0.0176688849158989</Data></Cell>
    <Cell ss:StyleID="s63"><Data ss:Type="Number">183642654922932</Data></Cell>
    <Cell ss:StyleID="s63"><Data ss:Type="Number">133224254090472</Data></Cell>
    <Cell><Data ss:Type="Number">21</Data></Cell>
    <Cell><Data ss:Type="Number">72</Data></Cell>
    <Cell><Data ss:Type="String">regulation of establishment of protein localization</Data></Cell>
    <Cell><Data ss:Type="String">SORBS1, FAF1, UHMK1, CSK, WWTR1, GAPVD1, GSK3B, IL1A, LCP1, LYN, NFKBIA, NFKBIL1, PDPK1, WNK3, BMPR1A, TNF, TNFRSF4, YWHAB, ADAM9, NRXN1, GCC2</Data></Cell>
   </Row>
   <Row>
    <Cell><Data ss:Type="String">GO:0071345</Data></Cell>
    <Cell><Data ss:Type="String">0.0179459517475109</Data></Cell>
    <Cell ss:StyleID="s63"><Data ss:Type="Number">158579931972789</Data></Cell>
    <Cell ss:StyleID="s63"><Data ss:Type="Number">240543792107796</Data></Cell>
    <Cell><Data ss:Type="Number">34</Data></Cell>
    <Cell><Data ss:Type="Number">130</Data></Cell>
    <Cell><Data ss:Type="String">cellular response to cytokine stimulus</Data></Cell>
    <Cell><Data ss:Type="String">CD24, USP18, COMMD7, EIF4A2, EIF4E, PTK2B, HLA-A, HLA-DMB, HLA-DOA, HLA-DOB, HLA-DQB1, HLA-DQB2, HLA-DRA, HLA-E, IL1A, IRF4, KRT18, CIITA, MYD88, PSMB8, PTPN2, PTPN6, RANBP2, RPS27A, TNF, TNFRSF4, TYK2, UBA52, UBB, UBC, SUMO1, PXDN, TNFRSF14, SOCS5</Data></Cell>
   </Row>
   <Row>
    <Cell><Data ss:Type="String">GO:0048667</Data></Cell>
    <Cell><Data ss:Type="String">0.0180266927534365</Data></Cell>
    <Cell ss:StyleID="s63"><Data ss:Type="Number">148577144946376</Data></Cell>
    <Cell ss:StyleID="s63"><Data ss:Type="Number">334910972088547</Data></Cell>
    <Cell><Data ss:Type="Number">45</Data></Cell>
    <Cell><Data ss:Type="Number">181</Data></Cell>
    <Cell><Data ss:Type="String">cell morphogenesis involved in neuron differentiation</Data></Cell>
    <Cell><Data ss:Type="String">CD24, TUBB3, FOXN4, COL3A1, CREB1, CSNK2A1, CSNK2A2, CTNNA2, DCC, EPHA3, EPHA5, GDNF, GFRA1, ABL2, LAMA1, GSK3B, MNX1, APP, KAL1, KIF5C, ARHGDIA, CAPRIN1, MAP1B, MYH9, NEFM, PAFAH1B1, PAK2, EVL, BCL11A, ENAH, MAPK1, MAP2K2, PTEN, PTPRD, ROBO2, RPS6KA1, RPS6KA3, RYK, BDNF, NEUROG2, YWHAB, DOCK7, ARHGEF1, NRXN1, LPPR4</Data></Cell>
   </Row>
   <Row>
    <Cell><Data ss:Type="String">GO:0006417</Data></Cell>
    <Cell><Data ss:Type="String">0.0185355677071331</Data></Cell>
    <Cell ss:StyleID="s63"><Data ss:Type="Number">185747663551402</Data></Cell>
    <Cell ss:StyleID="s63"><Data ss:Type="Number">125822906641001</Data></Cell>
    <Cell><Data ss:Type="Number">20</Data></Cell>
    <Cell><Data ss:Type="Number">68</Data></Cell>
    <Cell><Data ss:Type="String">regulation of translation</Data></Cell>
    <Cell><Data ss:Type="String">PAIP1, IGF2BP1, UHMK1, CPEB2, EIF4A2, EIF4E, EIF5, PTK2B, SAMD4A, PABPC1, APP, CAPRIN1, SEPSECS, MAPK1, RPS6KA1, RPS6KA3, UPF3A, BOLL, TNF, EIF4H</Data></Cell>
   </Row>
   <Row>
    <Cell><Data ss:Type="String">GO:0016197</Data></Cell>
    <Cell><Data ss:Type="String">0.0186428032692242</Data></Cell>
    <Cell ss:StyleID="s63"><Data ss:Type="Number">208575099469496</Data></Cell>
    <Cell ss:StyleID="s63"><Data ss:Type="Number">869658325312801</Data></Cell>
    <Cell><Data ss:Type="Number">15</Data></Cell>
    <Cell><Data ss:Type="Number">47</Data></Cell>
    <Cell><Data ss:Type="String">endosomal transport</Data></Cell>
    <Cell><Data ss:Type="String">RAB35, CHMP4B, CHMP4A, HOOK1, VTA1, MAPK1, MAP2K2, RPS27A, SORT1, AKTIP, UBA52, UBB, UBC, GCC2, SNX17</Data></Cell>
   </Row>
   <Row>
    <Cell><Data ss:Type="String">GO:0031175</Data></Cell>
    <Cell><Data ss:Type="String">0.0187160851484702</Data></Cell>
    <Cell ss:StyleID="s63"><Data ss:Type="Number">142918963389552</Data></Cell>
    <Cell ss:StyleID="s63"><Data ss:Type="Number">414475457170356</Data></Cell>
    <Cell><Data ss:Type="Number">54</Data></Cell>
    <Cell><Data ss:Type="Number">224</Data></Cell>
    <Cell><Data ss:Type="String">neuron projection development</Data></Cell>
    <Cell><Data ss:Type="String">CD24, TUBB3, FOXN4, UHMK1, COL3A1, CREB1, CSNK2A1, CSNK2A2, CTNNA2, DCC, AGER, EPHA3, EPHA5, PTK2B, NLGN1, SS18L1, GDNF, GFRA1, ABL2, LAMA1, GSK3B, MNX1, APP, KAL1, KIF5C, ARHGDIA, LYN, CAPRIN1, MAP1B, MYH9, NEFM, PAFAH1B1, PAK2, EVL, BCL11A, ENAH, PRKG1, MAPK1, MAP2K2, PTEN, PTPRD, ROBO2, RPS6KA1, RPS6KA3, RYK, BDNF, NEUROG2, DYNLT1, YWHAB, LST1, DOCK7, ARHGEF1, NRXN1, LPPR4</Data></Cell>
   </Row>
   <Row>
    <Cell><Data ss:Type="String">GO:0006468</Data></Cell>
    <Cell><Data ss:Type="String">0.0187282899031587</Data></Cell>
    <Cell ss:StyleID="s63"><Data ss:Type="Number">134042896307047</Data></Cell>
    <Cell ss:StyleID="s63"><Data ss:Type="Number">647617901828681</Data></Cell>
    <Cell><Data ss:Type="Number">80</Data></Cell>
    <Cell><Data ss:Type="Number">350</Data></Cell>
    <Cell><Data ss:Type="String">protein phosphorylation</Data></Cell>
    <Cell><Data ss:Type="String">CD24, ABI2, CDK8, ADCY2, FAF1, ADCY8, CLK2, UHMK1, CREB1, DUSP19, CSK, CSNK2A1, ADRBK1, DRD5, AGT, PTK2B, CCNY, PPM1E, MAPKBP1, FLT1, ALK, SPDYA, WWTR1, ABL2, STK36, GRK5, GSK3B, APP, LRP4, LYN, CCDC88C, ATF4, NEK1, PAK2, PDGFRA, PDPK1, POLR2D, PHIP, STRADB, PRKAA1, PRKAR1A, PRKAR2A, PRKCB, PRKG1, MAPK1, MAPK6, MAP2K2, PTEN, PTPN6, SENP2, RPS6KA3, RPS27A, AKTIP, WNK3, BMPR1A, TGFBR3, TNF, TNFRSF4, TYK2, UBA52, UBB, UBC, YWHAB, ZAP70, CXCR4, CDK2AP1, CAMK4, TSSK1B, CDC42BPA, MAP4K3, DOCK7, TNKS, ADAM9, TNFRSF14, TNFRSF10A, CCND3, FAM58A, MAPKAPK2, SOCS5, TATDN2</Data></Cell>
   </Row>
   <Row>
    <Cell><Data ss:Type="String">GO:0033674</Data></Cell>
    <Cell><Data ss:Type="String">0.0188215528221347</Data></Cell>
    <Cell ss:StyleID="s63"><Data ss:Type="Number">156737057220708</Data></Cell>
    <Cell ss:StyleID="s63"><Data ss:Type="Number">249795476419634</Data></Cell>
    <Cell><Data ss:Type="Number">35</Data></Cell>
    <Cell><Data ss:Type="Number">135</Data></Cell>
    <Cell><Data ss:Type="String">positive regulation of kinase activity</Data></Cell>
    <Cell><Data ss:Type="String">CD24, ADCY2, ADCY8, C1orf88, DUSP19, AGT, PTK2B, CCNY, MAPKBP1, FLT1, ALK, SPDYA, LYN, ATF4, PAK2, PDGFRA, PDPK1, STRADB, PRKAA1, PRKAR1A, PRKAR2A, MAPK1, MAP2K2, RPS27A, TNF, UBA52, UBB, UBC, YWHAB, CXCR4, ADAM9, TNFRSF10A, CCND3, MAPKAPK2, TATDN2</Data></Cell>
   </Row>
   <Row>
    <Cell><Data ss:Type="String">GO:2000045</Data></Cell>
    <Cell><Data ss:Type="String">0.0190901623844675</Data></Cell>
    <Cell ss:StyleID="s63"><Data ss:Type="Number">231853425995061</Data></Cell>
    <Cell ss:StyleID="s63"><Data ss:Type="Number">647617901828681</Data></Cell>
    <Cell><Data ss:Type="Number">12</Data></Cell>
    <Cell><Data ss:Type="Number">35</Data></Cell>
    <Cell><Data ss:Type="String">regulation of G1/S transition of mitotic cell cycle</Data></Cell>
    <Cell><Data ss:Type="String">PSMA8, PPP1R1C, PSMB8, PSMB9, PTEN, PTPN6, RPS27A, BID, UBA52, UBB, UBC, PSMD6</Data></Cell>
   </Row>
   <Row>
    <Cell><Data ss:Type="String">GO:0003006</Data></Cell>
    <Cell><Data ss:Type="String">0.0194505598377305</Data></Cell>
    <Cell ss:StyleID="s63"><Data ss:Type="Number">164098528908655</Data></Cell>
    <Cell ss:StyleID="s63"><Data ss:Type="Number">199836381135707</Data></Cell>
    <Cell><Data ss:Type="Number">29</Data></Cell>
    <Cell><Data ss:Type="Number">108</Data></Cell>
    <Cell><Data ss:Type="String">developmental process involved in reproduction</Data></Cell>
    <Cell><Data ss:Type="String">BASP1, DEAF1, ZPBP, DNAJC19, CTNNB1, ADRBK1, RDH10, TDRD5, AGT, PTK2B, AFF4, DPY19L2, H1FNT, HILS1, NPHP1, PAFAH1B1, HOOK1, PDGFRA, PGR, MOV10L1, PTEN, ROBO2, DMRTC2, TSPY2, BMPR1A, CSDE1, JAM3, TSSK1B, CSDA</Data></Cell>
   </Row>
   <Row>
    <Cell><Data ss:Type="String">GO:0010564</Data></Cell>
    <Cell><Data ss:Type="String">0.0196701923696841</Data></Cell>
    <Cell ss:StyleID="s63"><Data ss:Type="Number">155037254696191</Data></Cell>
    <Cell ss:StyleID="s63"><Data ss:Type="Number">259047160731473</Data></Cell>
    <Cell><Data ss:Type="Number">36</Data></Cell>
    <Cell><Data ss:Type="Number">140</Data></Cell>
    <Cell><Data ss:Type="String">regulation of cell cycle process</Data></Cell>
    <Cell><Data ss:Type="String">NDRG1, UBD, DBF4, FOXN3, PSMA8, CSNK2A1, CSNK2A2, CTNNB1, PPP1R1C, DDB1, IL1A, MCM4, MCM5, NPM1, CHMP1A, AURKAIP1, PHIP, CENPJ, PSMB8, PSMB9, PTEN, PTPN6, RPS27A, BID, TNF, UBA52, UBB, UBC, BRCC3, CEP76, MAD1L1, HORMAD1, TMEM67, MAPKAPK2, CLOCK, PSMD6</Data></Cell>
   </Row>
   <Row>
    <Cell><Data ss:Type="String">GO:0051241</Data></Cell>
    <Cell><Data ss:Type="String">0.0202266773221654</Data></Cell>
    <Cell ss:StyleID="s63"><Data ss:Type="Number">172764667676986</Data></Cell>
    <Cell ss:StyleID="s63"><Data ss:Type="Number">159128970163619</Data></Cell>
    <Cell><Data ss:Type="Number">24</Data></Cell>
    <Cell><Data ss:Type="Number">86</Data></Cell>
    <Cell><Data ss:Type="String">negative regulation of multicellular organismal process</Data></Cell>
    <Cell><Data ss:Type="String">CD24, CNR2, ADRBK1, DRD5, AGT, PTK2B, APOC1, INPP5D, LRP4, LRPAP1, MEF2C, CIITA, NFKBIL1, PDGFRA, PLN, OTUD5, SMURF1, RPS27A, NCF1, TNF, UBA52, UBB, UBC, KLF4</Data></Cell>
   </Row>
   <Row>
    <Cell><Data ss:Type="String">GO:0009953</Data></Cell>
    <Cell><Data ss:Type="String">0.0204872058066326</Data></Cell>
    <Cell ss:StyleID="s63"><Data ss:Type="Number">295663600525624</Data></Cell>
    <Cell ss:StyleID="s63"><Data ss:Type="Number">370067372473532</Data></Cell>
    <Cell><Data ss:Type="Number">8</Data></Cell>
    <Cell><Data ss:Type="Number">20</Data></Cell>
    <Cell><Data ss:Type="String">dorsal/ventral pattern formation</Data></Cell>
    <Cell><Data ss:Type="String">CTNNB1, IFT172, MNX1, LRP4, SENP2, BMPR1A, CXXC4, NKX6-2</Data></Cell>
   </Row>
   <Row>
    <Cell><Data ss:Type="String">GO:0042035</Data></Cell>
    <Cell><Data ss:Type="String">0.0204872058066326</Data></Cell>
    <Cell ss:StyleID="s63"><Data ss:Type="Number">295663600525624</Data></Cell>
    <Cell ss:StyleID="s63"><Data ss:Type="Number">370067372473532</Data></Cell>
    <Cell><Data ss:Type="Number">8</Data></Cell>
    <Cell><Data ss:Type="Number">20</Data></Cell>
    <Cell><Data ss:Type="String">regulation of cytokine biosynthetic process</Data></Cell>
    <Cell><Data ss:Type="String">IGF2BP1, IL1A, INPP5D, IRF4, MYD88, TNF, CARD11, KLF4</Data></Cell>
   </Row>
   <Row>
    <Cell><Data ss:Type="String">GO:0051100</Data></Cell>
    <Cell><Data ss:Type="String">0.0204872058066326</Data></Cell>
    <Cell ss:StyleID="s63"><Data ss:Type="Number">295663600525624</Data></Cell>
    <Cell ss:StyleID="s63"><Data ss:Type="Number">370067372473532</Data></Cell>
    <Cell><Data ss:Type="Number">8</Data></Cell>
    <Cell><Data ss:Type="Number">20</Data></Cell>
    <Cell><Data ss:Type="String">negative regulation of binding</Data></Cell>
    <Cell><Data ss:Type="String">HABP4, GSK3B, LRPAP1, MSX2, NFKBIA, SENP2, SUMO1, TNKS</Data></Cell>
   </Row>
   <Row>
    <Cell><Data ss:Type="String">GO:2000117</Data></Cell>
    <Cell><Data ss:Type="String">0.0204872058066326</Data></Cell>
    <Cell ss:StyleID="s63"><Data ss:Type="Number">295663600525624</Data></Cell>
    <Cell ss:StyleID="s63"><Data ss:Type="Number">370067372473532</Data></Cell>
    <Cell><Data ss:Type="Number">8</Data></Cell>
    <Cell><Data ss:Type="Number">20</Data></Cell>
    <Cell><Data ss:Type="String">negative regulation of cysteine-type endopeptidase activity</Data></Cell>
    <Cell><Data ss:Type="String">DNAJB6, CSNK2A1, TNFAIP8, PRDX5, PAK2, RPS6KA1, RPS6KA3, KLF4</Data></Cell>
   </Row>
   <Row>
    <Cell><Data ss:Type="String">GO:0006611</Data></Cell>
    <Cell><Data ss:Type="String">0.020722599425411</Data></Cell>
    <Cell ss:StyleID="s63"><Data ss:Type="Number">379704175248081</Data></Cell>
    <Cell ss:StyleID="s63"><Data ss:Type="Number">240543792107796</Data></Cell>
    <Cell><Data ss:Type="Number">6</Data></Cell>
    <Cell><Data ss:Type="Number">13</Data></Cell>
    <Cell><Data ss:Type="String">protein export from nucleus</Data></Cell>
    <Cell><Data ss:Type="String">UHMK1, GSK3B, CCHCR1, STRADB, SMURF1, XPO5</Data></Cell>
   </Row>
   <Row>
    <Cell><Data ss:Type="String">GO:0032835</Data></Cell>
    <Cell><Data ss:Type="String">0.020722599425411</Data></Cell>
    <Cell ss:StyleID="s63"><Data ss:Type="Number">379704175248081</Data></Cell>
    <Cell ss:StyleID="s63"><Data ss:Type="Number">240543792107796</Data></Cell>
    <Cell><Data ss:Type="Number">6</Data></Cell>
    <Cell><Data ss:Type="Number">13</Data></Cell>
    <Cell><Data ss:Type="String">glomerulus development</Data></Cell>
    <Cell><Data ss:Type="String">CD24, BASP1, WWTR1, MEF2C, PDGFRA, ACTA2</Data></Cell>
   </Row>
   <Row>
    <Cell><Data ss:Type="String">GO:0050885</Data></Cell>
    <Cell><Data ss:Type="String">0.020722599425411</Data></Cell>
    <Cell ss:StyleID="s63"><Data ss:Type="Number">379704175248081</Data></Cell>
    <Cell ss:StyleID="s63"><Data ss:Type="Number">240543792107796</Data></Cell>
    <Cell><Data ss:Type="Number">6</Data></Cell>
    <Cell><Data ss:Type="Number">13</Data></Cell>
    <Cell><Data ss:Type="String">neuromuscular process controlling balance</Data></Cell>
    <Cell><Data ss:Type="String">ABR, GRIN2C, APP, PAFAH1B1, NKX6-2, NRXN1</Data></Cell>
   </Row>
   <Row>
    <Cell><Data ss:Type="String">GO:0097191</Data></Cell>
    <Cell><Data ss:Type="String">0.020722599425411</Data></Cell>
    <Cell ss:StyleID="s63"><Data ss:Type="Number">379704175248081</Data></Cell>
    <Cell ss:StyleID="s63"><Data ss:Type="Number">240543792107796</Data></Cell>
    <Cell><Data ss:Type="Number">6</Data></Cell>
    <Cell><Data ss:Type="Number">13</Data></Cell>
    <Cell><Data ss:Type="String">extrinsic apoptotic signaling pathway</Data></Cell>
    <Cell><Data ss:Type="String">GDNF, MCL1, PAK2, BID, TNF, TNFRSF10A</Data></Cell>
   </Row>
   <Row>
    <Cell><Data ss:Type="String">GO:0048856</Data></Cell>
    <Cell><Data ss:Type="String">0.0210182875195918</Data></Cell>
    <Cell ss:StyleID="s63"><Data ss:Type="Number">120385383846922</Data></Cell>
    <Cell ss:StyleID="s63"><Data ss:Type="Number">200021414821944</Data></Cell>
    <Cell><Data ss:Type="Number">223</Data></Cell>
    <Cell><Data ss:Type="Number">1081</Data></Cell>
    <Cell><Data ss:Type="String">anatomical structure development</Data></Cell>
    <Cell><Data ss:Type="String">CD24, DNAJB6, TRIM13, TUBB3, NDRG1, BASP1, DEAF1, UBD, TACC2, NCKAP1, FERMT2, ZPBP, FOXN3, BVES, CHRM2, SCRG1, RAB3IP, EXOSC6, FOXN4, TTC8, UHMK1, COL3A1, BBS5, UBR3, MTERFD2, DNAJC19, CPE, CPS1, CREB1, CSNK2A1, CSNK2A2, UNC45B, CTNNA2, CTNNB1, CTNND1, CTNND2, CXADR, ADRBK1, RDH10, DCC, TDRD5, AGER, DOCK2, AGT, DZIP1L, TMEM17, TUBB, EPHA3, EPHA5, ESRRA, ETV1, EXT2, PTK2B, RSPH9, SEMA3D, VASH1, NLGN1, PDZRN3, FLT1, COBL, ACSL6, OBSL1, PSD4, DDAH1, ALK, GABRA4, WWTR1, SS18L1, IFT172, NPHP4, GDNF, GFRA1, GGCX, ABL2, AFF4, STK36, INTU, GLG1, BIN1, GNA11, AQP11, DPY19L2, LAMA1, ABR, GRIN2A, GSK3B, GTF2I, MNX1, HLA-DOA, ID4, H1FNT, RSPH4A, APP, IL1A, SHROOM2, INPP5D, IRF4, ITGB8, KAL1, HILS1, KIF5C, KRT14, KRT18, LAMA2, LCP1, ARHGDIA, RHOH, ASIC2, LRCH4, LRP4, LTA, LYN, CAPRIN1, MAP1B, MBNL1, MEF2C, MEST, MSX2, MYH9, NEFM, NEK1, NFKBIA, NHS, NPHP1, ATP2A2, NRD1, YBX1, NUMA1, ATP2B4, PAFAH1B1, PAK2, CDON, CRIM1, HOOK1, EVL, DCDC2, PDGFRA, SRRT, PDPK1, PEX7, PFN1, PGR, BCL11A, PLN, PLP1, SNTG2, MOV10L1, PHIP, STRADB, PPP1R9A, PRKAR1A, ENAH, PRKCB, MBNL3, BEX1, MESP1, PRKG1, MAPK1, MAP2K2, CDC42SE1, SMURF1, PTEN, ALPK3, TSHZ3, PTPRD, CTDSP1, ACTA2, RCN1, RFX3, ROBO2, RPS6KA1, RPS6KA3, RYK, BDNF, SORT1, BID, NEUROG2, DNAI2, TSPY2, SLC12A2, BMPR1A, SPARC, DYNLT1, TGFBR3, TNF, TUBB2A, TYR, SUMO1, UTRN, YWHAB, ZAP70, ZFAND5, SLC30A1, CSDE1, CXCR4, LST1, TFEB, SPAG16, KAT6A, CXXC4, ESX1, CAMK4, JAM3, TSSK1B, HORMAD1, KIAA1109, CARD11, NKX6-2, CSDA, DOCK7, DYNLL1, EDF1, ADAM9, DLK1, TMEM67, ARHGEF1, MAPKAPK2, KLF4, NRXN1, NRXN2, SOCS5, LPPR4, ARNT2</Data></Cell>
   </Row>
   <Row>
    <Cell><Data ss:Type="String">GO:0030029</Data></Cell>
    <Cell><Data ss:Type="String">0.0212851686717063</Data></Cell>
    <Cell ss:StyleID="s63"><Data ss:Type="Number">152005569669728</Data></Cell>
    <Cell ss:StyleID="s63"><Data ss:Type="Number">277550529355149</Data></Cell>
    <Cell><Data ss:Type="Number">38</Data></Cell>
    <Cell><Data ss:Type="Number">150</Data></Cell>
    <Cell><Data ss:Type="String">actin filament-based process</Data></Cell>
    <Cell><Data ss:Type="String">ARPC1B, ABI2, SORBS1, FERMT2, CNN1, JMY, CXADR, DIAPH2, DOCK2, EPB41L1, EPHA3, EPHA5, PTK2B, PPM1E, OBSL1, NPHP4, ABL2, ABR, FMN1, SHROOM2, LCP1, MYH9, NPHP1, PAFAH1B1, EVL, PDGFRA, PDPK1, PFN1, ENAH, PRKG1, FMN2, ACTR3B, CALD1, DIAPH3, JAM3, CDC42BPA, DYNLL1, TMSB10</Data></Cell>
   </Row>
   <Row>
    <Cell><Data ss:Type="String">GO:0051346</Data></Cell>
    <Cell><Data ss:Type="String">0.0217189634882925</Data></Cell>
    <Cell ss:StyleID="s63"><Data ss:Type="Number">181902400479551</Data></Cell>
    <Cell ss:StyleID="s63"><Data ss:Type="Number">127673243503369</Data></Cell>
    <Cell><Data ss:Type="Number">20</Data></Cell>
    <Cell><Data ss:Type="Number">69</Data></Cell>
    <Cell><Data ss:Type="String">negative regulation of hydrolase activity</Data></Cell>
    <Cell><Data ss:Type="String">DNAJB6, SPINT2, PPP1R36, CSNK2A1, SH3RF2, AGT, TNFAIP8, PRDX5, TMEM225, APOC1, PAK2, SERPINA5, SERPINA1, PXK, RPS6KA1, RPS6KA3, SORT1, SH2D4A, TNF, KLF4</Data></Cell>
   </Row>
   <Row>
    <Cell><Data ss:Type="String">GO:0000132</Data></Cell>
    <Cell><Data ss:Type="String">0.0217655149381651</Data></Cell>
    <Cell ss:StyleID="s63"><Data ss:Type="Number">132610966057441</Data></Cell>
    <Cell><Data ss:Type="String">0.740134744947064</Data></Cell>
    <Cell><Data ss:Type="Number">3</Data></Cell>
    <Cell><Data ss:Type="Number">4</Data></Cell>
    <Cell><Data ss:Type="String">establishment of mitotic spindle orientation</Data></Cell>
    <Cell><Data ss:Type="String">NUMA1, PAFAH1B1, DYNLT1</Data></Cell>
   </Row>
   <Row>
    <Cell><Data ss:Type="String">GO:0001660</Data></Cell>
    <Cell><Data ss:Type="String">0.0217655149381651</Data></Cell>
    <Cell ss:StyleID="s63"><Data ss:Type="Number">132610966057441</Data></Cell>
    <Cell><Data ss:Type="String">0.740134744947064</Data></Cell>
    <Cell><Data ss:Type="Number">3</Data></Cell>
    <Cell><Data ss:Type="Number">4</Data></Cell>
    <Cell><Data ss:Type="String">fever generation</Data></Cell>
    <Cell><Data ss:Type="String">EPHA3, IL1A, TNF</Data></Cell>
   </Row>
   <Row>
    <Cell><Data ss:Type="String">GO:0001773</Data></Cell>
    <Cell><Data ss:Type="String">0.0217655149381651</Data></Cell>
    <Cell ss:StyleID="s63"><Data ss:Type="Number">132610966057441</Data></Cell>
    <Cell><Data ss:Type="String">0.740134744947064</Data></Cell>
    <Cell><Data ss:Type="Number">3</Data></Cell>
    <Cell><Data ss:Type="Number">4</Data></Cell>
    <Cell><Data ss:Type="String">myeloid dendritic cell activation</Data></Cell>
    <Cell><Data ss:Type="String">UBD, IRF4, CAMK4</Data></Cell>
   </Row>
   <Row>
    <Cell><Data ss:Type="String">GO:0009988</Data></Cell>
    <Cell><Data ss:Type="String">0.0217655149381651</Data></Cell>
    <Cell ss:StyleID="s63"><Data ss:Type="Number">132610966057441</Data></Cell>
    <Cell><Data ss:Type="String">0.740134744947064</Data></Cell>
    <Cell><Data ss:Type="Number">3</Data></Cell>
    <Cell><Data ss:Type="Number">4</Data></Cell>
    <Cell><Data ss:Type="String">cell-cell recognition</Data></Cell>
    <Cell><Data ss:Type="String">ZPBP, DOCK2, SPA17</Data></Cell>
   </Row>
   <Row>
    <Cell><Data ss:Type="String">GO:0014073</Data></Cell>
    <Cell><Data ss:Type="String">0.0217655149381651</Data></Cell>
    <Cell ss:StyleID="s63"><Data ss:Type="Number">132610966057441</Data></Cell>
    <Cell><Data ss:Type="String">0.740134744947064</Data></Cell>
    <Cell><Data ss:Type="Number">3</Data></Cell>
    <Cell><Data ss:Type="Number">4</Data></Cell>
    <Cell><Data ss:Type="String">response to tropane</Data></Cell>
    <Cell><Data ss:Type="String">DRD5, PTK2B, GRIN2A</Data></Cell>
   </Row>
   <Row>
    <Cell><Data ss:Type="String">GO:0014821</Data></Cell>
    <Cell><Data ss:Type="String">0.0217655149381651</Data></Cell>
    <Cell ss:StyleID="s63"><Data ss:Type="Number">132610966057441</Data></Cell>
    <Cell><Data ss:Type="String">0.740134744947064</Data></Cell>
    <Cell><Data ss:Type="Number">3</Data></Cell>
    <Cell><Data ss:Type="Number">4</Data></Cell>
    <Cell><Data ss:Type="String">phasic smooth muscle contraction</Data></Cell>
    <Cell><Data ss:Type="String">AGT, GDNF, TSHZ3</Data></Cell>
   </Row>
   <Row>
    <Cell><Data ss:Type="String">GO:0030432</Data></Cell>
    <Cell><Data ss:Type="String">0.0217655149381651</Data></Cell>
    <Cell ss:StyleID="s63"><Data ss:Type="Number">132610966057441</Data></Cell>
    <Cell><Data ss:Type="String">0.740134744947064</Data></Cell>
    <Cell><Data ss:Type="Number">3</Data></Cell>
    <Cell><Data ss:Type="Number">4</Data></Cell>
    <Cell><Data ss:Type="String">peristalsis</Data></Cell>
    <Cell><Data ss:Type="String">AGT, GDNF, TSHZ3</Data></Cell>
   </Row>
   <Row>
    <Cell><Data ss:Type="String">GO:0033003</Data></Cell>
    <Cell><Data ss:Type="String">0.0217655149381651</Data></Cell>
    <Cell ss:StyleID="s63"><Data ss:Type="Number">132610966057441</Data></Cell>
    <Cell><Data ss:Type="String">0.740134744947064</Data></Cell>
    <Cell><Data ss:Type="Number">3</Data></Cell>
    <Cell><Data ss:Type="Number">4</Data></Cell>
    <Cell><Data ss:Type="String">regulation of mast cell activation</Data></Cell>
    <Cell><Data ss:Type="String">CNR2, LYN, PDPK1</Data></Cell>
   </Row>
   <Row>
    <Cell><Data ss:Type="String">GO:0042094</Data></Cell>
    <Cell><Data ss:Type="String">0.0217655149381651</Data></Cell>
    <Cell ss:StyleID="s63"><Data ss:Type="Number">132610966057441</Data></Cell>
    <Cell><Data ss:Type="String">0.740134744947064</Data></Cell>
    <Cell><Data ss:Type="Number">3</Data></Cell>
    <Cell><Data ss:Type="Number">4</Data></Cell>
    <Cell><Data ss:Type="String">interleukin-2 biosynthetic process</Data></Cell>
    <Cell><Data ss:Type="String">IL1A, IRF4, CARD11</Data></Cell>
   </Row>
   <Row>
    <Cell><Data ss:Type="String">GO:0042220</Data></Cell>
    <Cell><Data ss:Type="String">0.0217655149381651</Data></Cell>
    <Cell ss:StyleID="s63"><Data ss:Type="Number">132610966057441</Data></Cell>
    <Cell><Data ss:Type="String">0.740134744947064</Data></Cell>
    <Cell><Data ss:Type="Number">3</Data></Cell>
    <Cell><Data ss:Type="Number">4</Data></Cell>
    <Cell><Data ss:Type="String">response to cocaine</Data></Cell>
    <Cell><Data ss:Type="String">DRD5, PTK2B, GRIN2A</Data></Cell>
   </Row>
   <Row>
    <Cell><Data ss:Type="String">GO:0043217</Data></Cell>
    <Cell><Data ss:Type="String">0.0217655149381651</Data></Cell>
    <Cell ss:StyleID="s63"><Data ss:Type="Number">132610966057441</Data></Cell>
    <Cell><Data ss:Type="String">0.740134744947064</Data></Cell>
    <Cell><Data ss:Type="Number">3</Data></Cell>
    <Cell><Data ss:Type="Number">4</Data></Cell>
    <Cell><Data ss:Type="String">myelin maintenance</Data></Cell>
    <Cell><Data ss:Type="String">NDRG1, PTEN, CXCR4</Data></Cell>
   </Row>
   <Row>
    <Cell><Data ss:Type="String">GO:0045061</Data></Cell>
    <Cell><Data ss:Type="String">0.0217655149381651</Data></Cell>
    <Cell ss:StyleID="s63"><Data ss:Type="Number">132610966057441</Data></Cell>
    <Cell><Data ss:Type="String">0.740134744947064</Data></Cell>
    <Cell><Data ss:Type="Number">3</Data></Cell>
    <Cell><Data ss:Type="Number">4</Data></Cell>
    <Cell><Data ss:Type="String">thymic T cell selection</Data></Cell>
    <Cell><Data ss:Type="String">DOCK2, ZAP70, CARD11</Data></Cell>
   </Row>
   <Row>
    <Cell><Data ss:Type="String">GO:0045076</Data></Cell>
    <Cell><Data ss:Type="String">0.0217655149381651</Data></Cell>
    <Cell ss:StyleID="s63"><Data ss:Type="Number">132610966057441</Data></Cell>
    <Cell><Data ss:Type="String">0.740134744947064</Data></Cell>
    <Cell><Data ss:Type="Number">3</Data></Cell>
    <Cell><Data ss:Type="Number">4</Data></Cell>
    <Cell><Data ss:Type="String">regulation of interleukin-2 biosynthetic process</Data></Cell>
    <Cell><Data ss:Type="String">IL1A, IRF4, CARD11</Data></Cell>
   </Row>
   <Row>
    <Cell><Data ss:Type="String">GO:0045109</Data></Cell>
    <Cell><Data ss:Type="String">0.0217655149381651</Data></Cell>
    <Cell ss:StyleID="s63"><Data ss:Type="Number">132610966057441</Data></Cell>
    <Cell><Data ss:Type="String">0.740134744947064</Data></Cell>
    <Cell><Data ss:Type="Number">3</Data></Cell>
    <Cell><Data ss:Type="Number">4</Data></Cell>
    <Cell><Data ss:Type="String">intermediate filament organization</Data></Cell>
    <Cell><Data ss:Type="String">DNAJB6, KRT14, NEFL</Data></Cell>
   </Row>
   <Row>
    <Cell><Data ss:Type="String">GO:0045948</Data></Cell>
    <Cell><Data ss:Type="String">0.0217655149381651</Data></Cell>
    <Cell ss:StyleID="s63"><Data ss:Type="Number">132610966057441</Data></Cell>
    <Cell><Data ss:Type="String">0.740134744947064</Data></Cell>
    <Cell><Data ss:Type="Number">3</Data></Cell>
    <Cell><Data ss:Type="Number">4</Data></Cell>
    <Cell><Data ss:Type="String">positive regulation of translational initiation</Data></Cell>
    <Cell><Data ss:Type="String">UHMK1, BOLL, TNF</Data></Cell>
   </Row>
   <Row>
    <Cell><Data ss:Type="String">GO:0046485</Data></Cell>
    <Cell><Data ss:Type="String">0.0217655149381651</Data></Cell>
    <Cell ss:StyleID="s63"><Data ss:Type="Number">132610966057441</Data></Cell>
    <Cell><Data ss:Type="String">0.740134744947064</Data></Cell>
    <Cell><Data ss:Type="Number">3</Data></Cell>
    <Cell><Data ss:Type="Number">4</Data></Cell>
    <Cell><Data ss:Type="String">ether lipid metabolic process</Data></Cell>
    <Cell><Data ss:Type="String">PEX7, FAR2, AGPS</Data></Cell>
   </Row>
   <Row>
    <Cell><Data ss:Type="String">GO:0046653</Data></Cell>
    <Cell><Data ss:Type="String">0.0217655149381651</Data></Cell>
    <Cell ss:StyleID="s63"><Data ss:Type="Number">132610966057441</Data></Cell>
    <Cell><Data ss:Type="String">0.740134744947064</Data></Cell>
    <Cell><Data ss:Type="Number">3</Data></Cell>
    <Cell><Data ss:Type="Number">4</Data></Cell>
    <Cell><Data ss:Type="String">tetrahydrofolate metabolic process</Data></Cell>
    <Cell><Data ss:Type="String">ALDH1L2, MTHFD1L, MTHFD1</Data></Cell>
   </Row>
   <Row>
    <Cell><Data ss:Type="String">GO:0050995</Data></Cell>
    <Cell><Data ss:Type="String">0.0217655149381651</Data></Cell>
    <Cell ss:StyleID="s63"><Data ss:Type="Number">132610966057441</Data></Cell>
    <Cell><Data ss:Type="String">0.740134744947064</Data></Cell>
    <Cell><Data ss:Type="Number">3</Data></Cell>
    <Cell><Data ss:Type="Number">4</Data></Cell>
    <Cell><Data ss:Type="String">negative regulation of lipid catabolic process</Data></Cell>
    <Cell><Data ss:Type="String">APOC1, PRKAA1, TNF</Data></Cell>
   </Row>
   <Row>
    <Cell><Data ss:Type="String">GO:0051044</Data></Cell>
    <Cell><Data ss:Type="String">0.0217655149381651</Data></Cell>
    <Cell ss:StyleID="s63"><Data ss:Type="Number">132610966057441</Data></Cell>
    <Cell><Data ss:Type="String">0.740134744947064</Data></Cell>
    <Cell><Data ss:Type="Number">3</Data></Cell>
    <Cell><Data ss:Type="Number">4</Data></Cell>
    <Cell><Data ss:Type="String">positive regulation of membrane protein ectodomain proteolysis</Data></Cell>
    <Cell><Data ss:Type="String">NRD1, TNF, ADAM9</Data></Cell>
   </Row>
   <Row>
    <Cell><Data ss:Type="String">GO:0051294</Data></Cell>
    <Cell><Data ss:Type="String">0.0217655149381651</Data></Cell>
    <Cell ss:StyleID="s63"><Data ss:Type="Number">132610966057441</Data></Cell>
    <Cell><Data ss:Type="String">0.740134744947064</Data></Cell>
    <Cell><Data ss:Type="Number">3</Data></Cell>
    <Cell><Data ss:Type="Number">4</Data></Cell>
    <Cell><Data ss:Type="String">establishment of spindle orientation</Data></Cell>
    <Cell><Data ss:Type="String">NUMA1, PAFAH1B1, DYNLT1</Data></Cell>
   </Row>
   <Row>
    <Cell><Data ss:Type="String">GO:0051323</Data></Cell>
    <Cell><Data ss:Type="String">0.0217655149381651</Data></Cell>
    <Cell ss:StyleID="s63"><Data ss:Type="Number">132610966057441</Data></Cell>
    <Cell><Data ss:Type="String">0.740134744947064</Data></Cell>
    <Cell><Data ss:Type="Number">3</Data></Cell>
    <Cell><Data ss:Type="Number">4</Data></Cell>
    <Cell><Data ss:Type="String">metaphase</Data></Cell>
    <Cell><Data ss:Type="String">MYH9, FMN2, MAD1L1</Data></Cell>
   </Row>
   <Row>
    <Cell><Data ss:Type="String">GO:0060231</Data></Cell>
    <Cell><Data ss:Type="String">0.0217655149381651</Data></Cell>
    <Cell ss:StyleID="s63"><Data ss:Type="Number">132610966057441</Data></Cell>
    <Cell><Data ss:Type="String">0.740134744947064</Data></Cell>
    <Cell><Data ss:Type="Number">3</Data></Cell>
    <Cell><Data ss:Type="Number">4</Data></Cell>
    <Cell><Data ss:Type="String">mesenchymal to epithelial transition</Data></Cell>
    <Cell><Data ss:Type="String">BASP1, CTNNB1, GDNF</Data></Cell>
   </Row>
   <Row>
    <Cell><Data ss:Type="String">GO:0070527</Data></Cell>
    <Cell><Data ss:Type="String">0.0217655149381651</Data></Cell>
    <Cell ss:StyleID="s63"><Data ss:Type="Number">132610966057441</Data></Cell>
    <Cell><Data ss:Type="String">0.740134744947064</Data></Cell>
    <Cell><Data ss:Type="Number">3</Data></Cell>
    <Cell><Data ss:Type="Number">4</Data></Cell>
    <Cell><Data ss:Type="String">platelet aggregation</Data></Cell>
    <Cell><Data ss:Type="String">LYN, PDGFRA, PRKG1</Data></Cell>
   </Row>
   <Row>
    <Cell><Data ss:Type="String">GO:0097104</Data></Cell>
    <Cell><Data ss:Type="String">0.0217655149381651</Data></Cell>
    <Cell ss:StyleID="s63"><Data ss:Type="Number">132610966057441</Data></Cell>
    <Cell><Data ss:Type="String">0.740134744947064</Data></Cell>
    <Cell><Data ss:Type="Number">3</Data></Cell>
    <Cell><Data ss:Type="Number">4</Data></Cell>
    <Cell><Data ss:Type="String">postsynaptic membrane assembly</Data></Cell>
    <Cell><Data ss:Type="String">NLGN1, NRXN1, NRXN2</Data></Cell>
   </Row>
   <Row>
    <Cell><Data ss:Type="String">GO:0097119</Data></Cell>
    <Cell><Data ss:Type="String">0.0217655149381651</Data></Cell>
    <Cell ss:StyleID="s63"><Data ss:Type="Number">132610966057441</Data></Cell>
    <Cell><Data ss:Type="String">0.740134744947064</Data></Cell>
    <Cell><Data ss:Type="Number">3</Data></Cell>
    <Cell><Data ss:Type="Number">4</Data></Cell>
    <Cell><Data ss:Type="String">postsynaptic density protein 95 clustering</Data></Cell>
    <Cell><Data ss:Type="String">NLGN1, NRXN1, NRXN2</Data></Cell>
   </Row>
   <Row>
    <Cell><Data ss:Type="String">GO:0071219</Data></Cell>
    <Cell><Data ss:Type="String">0.0223558648386206</Data></Cell>
    <Cell ss:StyleID="s63"><Data ss:Type="Number">266210526315789</Data></Cell>
    <Cell ss:StyleID="s63"><Data ss:Type="Number">444080846968239</Data></Cell>
    <Cell><Data ss:Type="Number">9</Data></Cell>
    <Cell><Data ss:Type="Number">24</Data></Cell>
    <Cell><Data ss:Type="String">cellular response to molecule of bacterial origin</Data></Cell>
    <Cell><Data ss:Type="String">LYN, MEF2C, MYD88, NFKBIA, NFKBIL1, MAPK1, PLSCR3, TNF, ADAM9</Data></Cell>
   </Row>
   <Row>
    <Cell><Data ss:Type="String">GO:0071216</Data></Cell>
    <Cell><Data ss:Type="String">0.0234229222750113</Data></Cell>
    <Cell ss:StyleID="s63"><Data ss:Type="Number">246596398770312</Data></Cell>
    <Cell ss:StyleID="s63"><Data ss:Type="Number">518094321462945</Data></Cell>
    <Cell><Data ss:Type="Number">10</Data></Cell>
    <Cell><Data ss:Type="Number">28</Data></Cell>
    <Cell><Data ss:Type="String">cellular response to biotic stimulus</Data></Cell>
    <Cell><Data ss:Type="String">GSK3B, LYN, MEF2C, MYD88, NFKBIA, NFKBIL1, MAPK1, PLSCR3, TNF, ADAM9</Data></Cell>
   </Row>
   <Row>
    <Cell><Data ss:Type="String">GO:0006509</Data></Cell>
    <Cell><Data ss:Type="String">0.023743725464151</Data></Cell>
    <Cell ss:StyleID="s63"><Data ss:Type="Number">442670157068063</Data></Cell>
    <Cell ss:StyleID="s63"><Data ss:Type="Number">185033686236766</Data></Cell>
    <Cell><Data ss:Type="Number">5</Data></Cell>
    <Cell><Data ss:Type="Number">10</Data></Cell>
    <Cell><Data ss:Type="String">membrane protein ectodomain proteolysis</Data></Cell>
    <Cell><Data ss:Type="String">MYH9, NRD1, PTPN3, TNF, ADAM9</Data></Cell>
   </Row>
   <Row>
    <Cell><Data ss:Type="String">GO:0014003</Data></Cell>
    <Cell><Data ss:Type="String">0.023743725464151</Data></Cell>
    <Cell ss:StyleID="s63"><Data ss:Type="Number">442670157068063</Data></Cell>
    <Cell ss:StyleID="s63"><Data ss:Type="Number">185033686236766</Data></Cell>
    <Cell><Data ss:Type="Number">5</Data></Cell>
    <Cell><Data ss:Type="Number">10</Data></Cell>
    <Cell><Data ss:Type="String">oligodendrocyte development</Data></Cell>
    <Cell><Data ss:Type="String">ID4, LYN, PLP1, PTEN, NKX6-2</Data></Cell>
   </Row>
   <Row>
    <Cell><Data ss:Type="String">GO:0000082</Data></Cell>
    <Cell><Data ss:Type="String">0.0239521543866326</Data></Cell>
    <Cell ss:StyleID="s63"><Data ss:Type="Number">186393336017093</Data></Cell>
    <Cell ss:StyleID="s63"><Data ss:Type="Number">112870548604427</Data></Cell>
    <Cell><Data ss:Type="Number">18</Data></Cell>
    <Cell><Data ss:Type="Number">61</Data></Cell>
    <Cell><Data ss:Type="String">G1/S transition of mitotic cell cycle</Data></Cell>
    <Cell><Data ss:Type="String">DBF4, PPP1R1C, EIF4E, SPDYA, ID4, MCM4, MCM5, PSMB8, PSMB9, BACH1, PTEN, PTPN6, RPS27A, BID, UBA52, UBB, UBC, PSMD6</Data></Cell>
   </Row>
   <Row>
    <Cell><Data ss:Type="String">GO:0031098</Data></Cell>
    <Cell><Data ss:Type="String">0.0239608950858477</Data></Cell>
    <Cell ss:StyleID="s63"><Data ss:Type="Number">17660680052467</Data></Cell>
    <Cell ss:StyleID="s63"><Data ss:Type="Number">136924927815207</Data></Cell>
    <Cell><Data ss:Type="Number">21</Data></Cell>
    <Cell><Data ss:Type="Number">74</Data></Cell>
    <Cell><Data ss:Type="String">stress-activated protein kinase signaling cascade</Data></Cell>
    <Cell><Data ss:Type="String">CREB1, DUSP19, AGT, PTK2B, MAPKBP1, IL1A, LYN, MEF2C, MYD88, STRADB, MAPK1, MAP2K2, RPS6KA1, RPS6KA3, RPS27A, TNF, UBA52, UBB, UBC, MAP4K3, MAPKAPK2</Data></Cell>
   </Row>
   <Row>
    <Cell><Data ss:Type="String">GO:0071310</Data></Cell>
    <Cell><Data ss:Type="String">0.0242373997301795</Data></Cell>
    <Cell ss:StyleID="s63"><Data ss:Type="Number">132442901755111</Data></Cell>
    <Cell ss:StyleID="s63"><Data ss:Type="Number">636515880654475</Data></Cell>
    <Cell><Data ss:Type="Number">78</Data></Cell>
    <Cell><Data ss:Type="Number">344</Data></Cell>
    <Cell><Data ss:Type="String">cellular response to organic substance</Data></Cell>
    <Cell><Data ss:Type="String">CD24, PGRMC2, SORBS1, ADCY2, USP18, ADCY8, COL3A1, CPS1, CREB1, CTNNB1, COMMD7, KLB, ADRBK1, DRD5, EIF4A2, EIF4E, EPHA5, PTK2B, FLT1, GRIN2A, GSK3B, SOCS7, HLA-A, HLA-DMB, HLA-DOA, HLA-DOB, HLA-DQB1, HLA-DQB2, HLA-DRA, HLA-E, IL1A, IRF4, KRT18, LYN, MEF2C, CIITA, MSX2, MYD88, ATF4, PDGFRA, SRRT, PDPK1, PFN1, PGR, PPM1A, PHIP, YOD1, STRADB, PRKAA1, PRKAR1A, PRKAR2A, PRKCB, MAPK1, MAP2K2, PSMB8, PTEN, PTPN2, PTPN6, RANBP2, ROBO2, RPS27A, SPARC, TNF, TNFRSF4, TYK2, UBA52, UBB, UBC, SUMO1, YWHAB, PXDN, CALM3, CAMK4, TNFRSF14, MAPKAPK2, KLF4, SOCS5, TATDN2</Data></Cell>
   </Row>
   <Row>
    <Cell><Data ss:Type="String">GO:0001817</Data></Cell>
    <Cell><Data ss:Type="String">0.0246292294861099</Data></Cell>
    <Cell ss:StyleID="s63"><Data ss:Type="Number">170958445040214</Data></Cell>
    <Cell ss:StyleID="s63"><Data ss:Type="Number">153577959576516</Data></Cell>
    <Cell><Data ss:Type="Number">23</Data></Cell>
    <Cell><Data ss:Type="Number">83</Data></Cell>
    <Cell><Data ss:Type="String">regulation of cytokine production</Data></Cell>
    <Cell><Data ss:Type="String">CD24, IGF2BP1, CREB1, AGT, IL1A, INPP5D, IRF4, LTA, LYN, MYD88, NFKBIA, NFKBIL1, LURAP1, OTUD5, RPS27A, TNF, TNFRSF4, UBA52, UBB, UBC, CARD11, MAPKAPK2, KLF4</Data></Cell>
   </Row>
   <Row>
    <Cell><Data ss:Type="String">GO:0048709</Data></Cell>
    <Cell><Data ss:Type="String">0.0251606704163157</Data></Cell>
    <Cell ss:StyleID="s63"><Data ss:Type="Number">310223097112861</Data></Cell>
    <Cell ss:StyleID="s63"><Data ss:Type="Number">314557266602502</Data></Cell>
    <Cell><Data ss:Type="Number">7</Data></Cell>
    <Cell><Data ss:Type="Number">17</Data></Cell>
    <Cell><Data ss:Type="String">oligodendrocyte differentiation</Data></Cell>
    <Cell><Data ss:Type="String">CTNNB1, ID4, LYN, PLP1, PTEN, CXCR4, NKX6-2</Data></Cell>
   </Row>
   <Row>
    <Cell><Data ss:Type="String">GO:0001964</Data></Cell>
    <Cell><Data ss:Type="String">0.0253594238886109</Data></Cell>
    <Cell ss:StyleID="s63"><Data ss:Type="Number">589803921568627</Data></Cell>
    <Cell ss:StyleID="s63"><Data ss:Type="Number">129523580365736</Data></Cell>
    <Cell><Data ss:Type="Number">4</Data></Cell>
    <Cell><Data ss:Type="Number">7</Data></Cell>
    <Cell><Data ss:Type="String">startle response</Data></Cell>
    <Cell><Data ss:Type="String">CTNNA2, GRIN2A, PTEN, NRXN1</Data></Cell>
   </Row>
   <Row>
    <Cell><Data ss:Type="String">GO:0001975</Data></Cell>
    <Cell><Data ss:Type="String">0.0253594238886109</Data></Cell>
    <Cell ss:StyleID="s63"><Data ss:Type="Number">589803921568627</Data></Cell>
    <Cell ss:StyleID="s63"><Data ss:Type="Number">129523580365736</Data></Cell>
    <Cell><Data ss:Type="Number">4</Data></Cell>
    <Cell><Data ss:Type="Number">7</Data></Cell>
    <Cell><Data ss:Type="String">response to amphetamine</Data></Cell>
    <Cell><Data ss:Type="String">CNR2, DCC, DRD5, GRIN2A</Data></Cell>
   </Row>
   <Row>
    <Cell><Data ss:Type="String">GO:0007157</Data></Cell>
    <Cell><Data ss:Type="String">0.0253594238886109</Data></Cell>
    <Cell ss:StyleID="s63"><Data ss:Type="Number">589803921568627</Data></Cell>
    <Cell ss:StyleID="s63"><Data ss:Type="Number">129523580365736</Data></Cell>
    <Cell><Data ss:Type="Number">4</Data></Cell>
    <Cell><Data ss:Type="Number">7</Data></Cell>
    <Cell><Data ss:Type="String">heterophilic cell-cell adhesion</Data></Cell>
    <Cell><Data ss:Type="String">CXADR, NLGN1, PTPRD, NRXN1</Data></Cell>
   </Row>
   <Row>
    <Cell><Data ss:Type="String">GO:0010092</Data></Cell>
    <Cell><Data ss:Type="String">0.0253594238886109</Data></Cell>
    <Cell ss:StyleID="s63"><Data ss:Type="Number">589803921568627</Data></Cell>
    <Cell ss:StyleID="s63"><Data ss:Type="Number">129523580365736</Data></Cell>
    <Cell><Data ss:Type="Number">4</Data></Cell>
    <Cell><Data ss:Type="Number">7</Data></Cell>
    <Cell><Data ss:Type="String">specification of organ identity</Data></Cell>
    <Cell><Data ss:Type="String">CTNNB1, GDNF, MEF2C, MESP1</Data></Cell>
   </Row>
   <Row>
    <Cell><Data ss:Type="String">GO:0034199</Data></Cell>
    <Cell><Data ss:Type="String">0.0253594238886109</Data></Cell>
    <Cell ss:StyleID="s63"><Data ss:Type="Number">589803921568627</Data></Cell>
    <Cell ss:StyleID="s63"><Data ss:Type="Number">129523580365736</Data></Cell>
    <Cell><Data ss:Type="Number">4</Data></Cell>
    <Cell><Data ss:Type="Number">7</Data></Cell>
    <Cell><Data ss:Type="String">activation of protein kinase A activity</Data></Cell>
    <Cell><Data ss:Type="String">ADCY2, ADCY8, PRKAR1A, PRKAR2A</Data></Cell>
   </Row>
   <Row>
    <Cell><Data ss:Type="String">GO:0035850</Data></Cell>
    <Cell><Data ss:Type="String">0.0253594238886109</Data></Cell>
    <Cell ss:StyleID="s63"><Data ss:Type="Number">589803921568627</Data></Cell>
    <Cell ss:StyleID="s63"><Data ss:Type="Number">129523580365736</Data></Cell>
    <Cell><Data ss:Type="Number">4</Data></Cell>
    <Cell><Data ss:Type="Number">7</Data></Cell>
    <Cell><Data ss:Type="String">epithelial cell differentiation involved in kidney development</Data></Cell>
    <Cell><Data ss:Type="String">CD24, BASP1, CTNNB1, MEF2C</Data></Cell>
   </Row>
   <Row>
    <Cell><Data ss:Type="String">GO:0090218</Data></Cell>
    <Cell><Data ss:Type="String">0.0253594238886109</Data></Cell>
    <Cell ss:StyleID="s63"><Data ss:Type="Number">589803921568627</Data></Cell>
    <Cell ss:StyleID="s63"><Data ss:Type="Number">129523580365736</Data></Cell>
    <Cell><Data ss:Type="Number">4</Data></Cell>
    <Cell><Data ss:Type="Number">7</Data></Cell>
    <Cell><Data ss:Type="String">positive regulation of lipid kinase activity</Data></Cell>
    <Cell><Data ss:Type="String">PTK2B, FLT1, LYN, PDGFRA</Data></Cell>
   </Row>
   <Row>
    <Cell><Data ss:Type="String">GO:0044085</Data></Cell>
    <Cell><Data ss:Type="String">0.0262576169311124</Data></Cell>
    <Cell ss:StyleID="s63"><Data ss:Type="Number">126329501565464</Data></Cell>
    <Cell ss:StyleID="s63"><Data ss:Type="Number">943671799807507</Data></Cell>
    <Cell><Data ss:Type="Number">111</Data></Cell>
    <Cell><Data ss:Type="Number">510</Data></Cell>
    <Cell><Data ss:Type="String">cellular component biogenesis</Data></Cell>
    <Cell><Data ss:Type="String">ARPC1B, CDH18, TUBB3, UBD, SORBS1, FERMT2, ZPBP, FAF1, OIP5, TUBA3D, RAB3IP, EXOSC6, TTC8, BBS5, MTERFD2, JMY, SRSF12, MPP7, FRMPD2, CTNNB1, CTNND1, DARS, TDRD5, BBS12, DIAPH2, DZIP1L, TMEM17, TUBB, EPHA3, PTK2B, RSPH9, LNX2, FGA, PPM1E, NLGN1, OBSL1, SF3B3, PRND, ALOX5AP, PPP1R16B, IFT172, STK36, INTU, AQP11, GSK3B, H3F3B, HIP1, CCDC39, APOC1, RSPH4A, APP, HILS1, KCNH2, KRT14, TSPYL6, LCP1, LRP4, MAP1B, MBNL1, CCDC88C, TRIM37, NAP1L1, NEFL, NEK1, NPM1, PAFAH1B1, ARHGEF4, KCTD3, THEG, EVL, PDGFRA, MPP6, PDPK1, PFN1, BCL11A, PPM1A, PRKAA1, PRKAR2A, CENPJ, ACTR3B, PTEN, KCTD16, SLAIN2, PTPRD, RFX3, ROBO2, BDNF, BID, DNAI2, TSPY2, SNRPC, TAPBP, TCP1, TNF, TUBB2A, SUMO1, SPAG16, KAT6A, CALD1, ISCA1, CHAF1B, HORMAD1, TNKS, TMEM67, TMSB10, MAGI1, NRXN1, NRXN2, H2AFY, MED24, SNAP91</Data></Cell>
   </Row>
   <Row>
    <Cell><Data ss:Type="String">GO:0051726</Data></Cell>
    <Cell><Data ss:Type="String">0.0264310243982089</Data></Cell>
    <Cell ss:StyleID="s63"><Data ss:Type="Number">13887184087118</Data></Cell>
    <Cell ss:StyleID="s63"><Data ss:Type="Number">431128488931665</Data></Cell>
    <Cell><Data ss:Type="Number">55</Data></Cell>
    <Cell><Data ss:Type="Number">233</Data></Cell>
    <Cell><Data ss:Type="String">regulation of cell cycle</Data></Cell>
    <Cell><Data ss:Type="String">NDRG1, UBD, DBF4, FOXN3, UHMK1, JMY, PSMA8, SESN3, CSNK2A1, CSNK2A2, CTNNB1, PPP1R1C, DDB1, THAP5, EIF4E, CCNY, C6orf89, VASH1, SPDYA, APP, IL1A, MCM4, MCM5, NPM1, PAFAH1B1, CHMP1A, PPM1A, AURKAIP1, PHIP, STRADB, PRKAA1, CENPJ, PSMB8, PSMB9, PTEN, PTPN3, PTPN6, RPS27A, BID, TNF, UBA52, UBB, UBC, BRCC3, CEP76, ESX1, CABLES2, MAD1L1, HORMAD1, CCND3, TMEM67, FAM58A, MAPKAPK2, CLOCK, PSMD6</Data></Cell>
   </Row>
   <Row>
    <Cell><Data ss:Type="String">GO:0071495</Data></Cell>
    <Cell><Data ss:Type="String">0.0265503193970475</Data></Cell>
    <Cell ss:StyleID="s63"><Data ss:Type="Number">145907040721666</Data></Cell>
    <Cell ss:StyleID="s63"><Data ss:Type="Number">31640760346487</Data></Cell>
    <Cell><Data ss:Type="Number">42</Data></Cell>
    <Cell><Data ss:Type="Number">171</Data></Cell>
    <Cell><Data ss:Type="String">cellular response to endogenous stimulus</Data></Cell>
    <Cell><Data ss:Type="String">PGRMC2, SORBS1, ADCY2, ADCY8, COL3A1, CPS1, CREB1, CTNNB1, KLB, ADRBK1, DRD5, EIF4E, GRIN2A, GSK3B, SOCS7, LYN, MEF2C, MSX2, PDGFRA, PDPK1, PGR, PPM1A, PHIP, STRADB, PRKAA1, PRKAR1A, PRKAR2A, PRKCB, MAPK1, MAP2K2, PTEN, PTPN2, PTPN6, ROBO2, RPS27A, TNF, UBA52, UBB, UBC, YWHAB, CALM3, CAMK4</Data></Cell>
   </Row>
   <Row>
    <Cell><Data ss:Type="String">GO:0016044</Data></Cell>
    <Cell><Data ss:Type="String">0.0266904666810216</Data></Cell>
    <Cell ss:StyleID="s63"><Data ss:Type="Number">153706691576087</Data></Cell>
    <Cell ss:StyleID="s63"><Data ss:Type="Number">238693455245428</Data></Cell>
    <Cell><Data ss:Type="Number">33</Data></Cell>
    <Cell><Data ss:Type="Number">129</Data></Cell>
    <Cell><Data ss:Type="String">cellular membrane organization</Data></Cell>
    <Cell><Data ss:Type="String">CD24, NDRG1, SORBS1, CHMP4B, CPE, DOCK2, NLGN1, FTH1, ADAM2, GDNF, CHMP4A, HIP1, LRP4, PAFAH1B1, SERPINA5, GULP1, VTA1, PDPK1, C9orf11, PLSCR3, PTEN, PTPRD, KLHL12, RPS27A, BID, WNK3, UBA52, UBB, UBC, CXCR4, NRXN1, NRXN2, SNAP91</Data></Cell>
   </Row>
   <Row>
    <Cell><Data ss:Type="String">GO:0007249</Data></Cell>
    <Cell><Data ss:Type="String">0.0266967766761826</Data></Cell>
    <Cell ss:StyleID="s63"><Data ss:Type="Number">180028368794326</Data></Cell>
    <Cell ss:StyleID="s63"><Data ss:Type="Number">122122232916266</Data></Cell>
    <Cell><Data ss:Type="Number">19</Data></Cell>
    <Cell><Data ss:Type="Number">66</Data></Cell>
    <Cell><Data ss:Type="String">I-kappaB kinase/NF-kappaB cascade</Data></Cell>
    <Cell><Data ss:Type="String">TRIM13, UBD, FAF1, CTNNB1, IL1A, RHOH, MYD88, NFKBIA, PDPK1, LURAP1, PPM1A, PRKCB, RPS27A, TNF, UBA52, UBB, UBC, CARD11, TIFA</Data></Cell>
   </Row>
   <Row>
    <Cell><Data ss:Type="String">GO:0050890</Data></Cell>
    <Cell><Data ss:Type="String">0.0272259561975752</Data></Cell>
    <Cell ss:StyleID="s63"><Data ss:Type="Number">196188953034795</Data></Cell>
    <Cell ss:StyleID="s63"><Data ss:Type="Number">906665062560154</Data></Cell>
    <Cell><Data ss:Type="Number">15</Data></Cell>
    <Cell><Data ss:Type="Number">49</Data></Cell>
    <Cell><Data ss:Type="String">cognition</Data></Cell>
    <Cell><Data ss:Type="String">ADCY8, TTC8, CTNND2, DRD5, ADAM2, AMPH, GRIN2A, APP, MEF2C, PAFAH1B1, PTEN, JPH3, BDNF, CAMK4, NRXN1</Data></Cell>
   </Row>
   <Row>
    <Cell><Data ss:Type="String">GO:0006939</Data></Cell>
    <Cell><Data ss:Type="String">0.0278719932143931</Data></Cell>
    <Cell ss:StyleID="s63"><Data ss:Type="Number">272839381380774</Data></Cell>
    <Cell ss:StyleID="s63"><Data ss:Type="Number">388570741097209</Data></Cell>
    <Cell><Data ss:Type="Number">8</Data></Cell>
    <Cell><Data ss:Type="Number">21</Data></Cell>
    <Cell><Data ss:Type="String">smooth muscle contraction</Data></Cell>
    <Cell><Data ss:Type="String">CHRM2, CNN1, AGT, FLT1, GDNF, TSHZ3, ACTA2, NCF1</Data></Cell>
   </Row>
   <Row>
    <Cell><Data ss:Type="String">GO:0042089</Data></Cell>
    <Cell><Data ss:Type="String">0.0278719932143931</Data></Cell>
    <Cell ss:StyleID="s63"><Data ss:Type="Number">272839381380774</Data></Cell>
    <Cell ss:StyleID="s63"><Data ss:Type="Number">388570741097209</Data></Cell>
    <Cell><Data ss:Type="Number">8</Data></Cell>
    <Cell><Data ss:Type="Number">21</Data></Cell>
    <Cell><Data ss:Type="String">cytokine biosynthetic process</Data></Cell>
    <Cell><Data ss:Type="String">IGF2BP1, IL1A, INPP5D, IRF4, MYD88, TNF, CARD11, KLF4</Data></Cell>
   </Row>
   <Row>
    <Cell><Data ss:Type="String">GO:0042107</Data></Cell>
    <Cell><Data ss:Type="String">0.0278719932143931</Data></Cell>
    <Cell ss:StyleID="s63"><Data ss:Type="Number">272839381380774</Data></Cell>
    <Cell ss:StyleID="s63"><Data ss:Type="Number">388570741097209</Data></Cell>
    <Cell><Data ss:Type="Number">8</Data></Cell>
    <Cell><Data ss:Type="Number">21</Data></Cell>
    <Cell><Data ss:Type="String">cytokine metabolic process</Data></Cell>
    <Cell><Data ss:Type="String">IGF2BP1, IL1A, INPP5D, IRF4, MYD88, TNF, CARD11, KLF4</Data></Cell>
   </Row>
   <Row>
    <Cell><Data ss:Type="String">GO:0010033</Data></Cell>
    <Cell><Data ss:Type="String">0.0279600903205522</Data></Cell>
    <Cell ss:StyleID="s63"><Data ss:Type="Number">126400821374622</Data></Cell>
    <Cell ss:StyleID="s63"><Data ss:Type="Number">908515399422522</Data></Cell>
    <Cell><Data ss:Type="Number">107</Data></Cell>
    <Cell><Data ss:Type="Number">491</Data></Cell>
    <Cell><Data ss:Type="String">response to organic substance</Data></Cell>
    <Cell><Data ss:Type="String">CD24, DNAJB6, ABCC5, PGRMC2, UBD, SORBS1, CTSC, ADCY2, SOX30, USP18, ADCY8, CNR2, COL3A1, CPS1, CREB1, CTNNB1, COMMD7, KLB, ADRBK1, DCC, DRD5, EIF4A2, EIF4E, EPHA3, EPHA5, PTK2B, FLT1, STEAP2, ABR, GRIN2A, GSK3B, SOCS7, HLA-A, HLA-DMB, HLA-DOA, HLA-DOB, HLA-DQB1, HLA-DQB2, HLA-DRA, HLA-E, HSPA1L, IL1A, IRF4, KRT18, LTA, LYN, MAP1B, MCL1, MEF2C, CIITA, MSX2, MYD88, ATF4, NFKBIA, NFKBIL1, ACR, PDGFRA, SRRT, PDPK1, PFN1, PGR, SERPINA1, PPM1A, PHIP, YOD1, STRADB, OTUD5, PRKAA1, PRKAR1A, PRKAR2A, PRKCB, MAPK1, MAP2K2, PSMB8, PLSCR3, PTEN, PTPN2, PTPN6, RANBP2, ROBO2, RPS6KA3, RPS27A, SORT1, BID, HERPUD2, SPARC, TAF9, TGFBR3, TNF, TNFRSF4, TYK2, UBA52, UBB, UBC, SUMO1, YWHAB, PXDN, CALM3, CAMK4, ADAM9, TNFRSF14, MAPKAPK2, KLF4, RNF14, SOCS5, TATDN2, ARNT2</Data></Cell>
   </Row>
   <Row>
    <Cell><Data ss:Type="String">GO:0009719</Data></Cell>
    <Cell><Data ss:Type="String">0.0280975961845958</Data></Cell>
    <Cell ss:StyleID="s63"><Data ss:Type="Number">136299525580203</Data></Cell>
    <Cell ss:StyleID="s63"><Data ss:Type="Number">477386910490857</Data></Cell>
    <Cell><Data ss:Type="Number">60</Data></Cell>
    <Cell><Data ss:Type="Number">258</Data></Cell>
    <Cell><Data ss:Type="String">response to endogenous stimulus</Data></Cell>
    <Cell><Data ss:Type="String">CD24, ABCC5, PGRMC2, SORBS1, ADCY2, SOX30, ADCY8, CNR2, COL3A1, CPS1, CREB1, CTNNB1, KLB, ADRBK1, DCC, DRD5, EIF4E, PTK2B, STEAP2, GRIN2A, GSK3B, SOCS7, IL1A, LYN, MAP1B, MEF2C, MSX2, ACR, PDGFRA, PDPK1, PGR, SERPINA1, PPM1A, PHIP, STRADB, PRKAA1, PRKAR1A, PRKAR2A, PRKCB, MAPK1, MAP2K2, PTEN, PTPN2, PTPN6, ROBO2, RPS27A, SORT1, BID, SPARC, TGFBR3, TNF, UBA52, UBB, UBC, YWHAB, CALM3, CAMK4, ADAM9, RNF14, ARNT2</Data></Cell>
   </Row>
   <Row>
    <Cell><Data ss:Type="String">GO:0016055</Data></Cell>
    <Cell><Data ss:Type="String">0.0281979287773346</Data></Cell>
    <Cell ss:StyleID="s63"><Data ss:Type="Number">168105304794972</Data></Cell>
    <Cell ss:StyleID="s63"><Data ss:Type="Number">155428296438884</Data></Cell>
    <Cell><Data ss:Type="Number">23</Data></Cell>
    <Cell><Data ss:Type="Number">84</Data></Cell>
    <Cell><Data ss:Type="String">Wnt receptor signaling pathway</Data></Cell>
    <Cell><Data ss:Type="String">CD24, WIF1, CSNK2A1, CSNK2A2, CTNNB1, CTNND1, DDB1, CCNY, WWTR1, GRK5, GSK3B, LRP4, CCDC88C, PPM1A, PRKAA1, MESP1, PTEN, SENP2, KLHL12, RYK, TLE4, CXXC4, TNKS</Data></Cell>
   </Row>
   <Row>
    <Cell><Data ss:Type="String">GO:0002474</Data></Cell>
    <Cell><Data ss:Type="String">0.0290422038882003</Data></Cell>
    <Cell ss:StyleID="s63"><Data ss:Type="Number">206287792894936</Data></Cell>
    <Cell ss:StyleID="s63"><Data ss:Type="Number">758638113570741</Data></Cell>
    <Cell><Data ss:Type="Number">13</Data></Cell>
    <Cell><Data ss:Type="Number">41</Data></Cell>
    <Cell><Data ss:Type="String">antigen processing and presentation of peptide antigen via MHC class I</Data></Cell>
    <Cell><Data ss:Type="String">PSMA8, HLA-A, HLA-E, PSMB8, PSMB9, RPS27A, NCF1, TAP1, TAPBP, UBA52, UBB, UBC, PSMD6</Data></Cell>
   </Row>
   <Row>
    <Cell><Data ss:Type="String">GO:0043161</Data></Cell>
    <Cell><Data ss:Type="String">0.0293289093322583</Data></Cell>
    <Cell ss:StyleID="s63"><Data ss:Type="Number">174664258226655</Data></Cell>
    <Cell ss:StyleID="s63"><Data ss:Type="Number">131373917228104</Data></Cell>
    <Cell><Data ss:Type="Number">20</Data></Cell>
    <Cell><Data ss:Type="Number">71</Data></Cell>
    <Cell><Data ss:Type="String">proteasomal ubiquitin-dependent protein catabolic process</Data></Cell>
    <Cell><Data ss:Type="String">TRIM13, ERLIN1, FAF1, PSMA8, DDB1, NHLRC1, YOD1, PSMB8, PSMB9, SMURF1, PTEN, RPS27A, TAF9, UBA52, UBB, UBC, SUMO1, TMEM67, SOCS5, PSMD6</Data></Cell>
   </Row>
   <Row>
    <Cell><Data ss:Type="String">GO:0051224</Data></Cell>
    <Cell><Data ss:Type="String">0.0293647948641955</Data></Cell>
    <Cell ss:StyleID="s63"><Data ss:Type="Number">249498355263158</Data></Cell>
    <Cell ss:StyleID="s63"><Data ss:Type="Number">462584215591915</Data></Cell>
    <Cell><Data ss:Type="Number">9</Data></Cell>
    <Cell><Data ss:Type="Number">25</Data></Cell>
    <Cell><Data ss:Type="String">negative regulation of protein transport</Data></Cell>
    <Cell><Data ss:Type="String">FAF1, CSK, WWTR1, GSK3B, NFKBIA, NFKBIL1, TNF, TNFRSF4, YWHAB</Data></Cell>
   </Row>
   <Row>
    <Cell><Data ss:Type="String">GO:0022402</Data></Cell>
    <Cell><Data ss:Type="String">0.0296125996979477</Data></Cell>
    <Cell ss:StyleID="s63"><Data ss:Type="Number">13036211115361</Data></Cell>
    <Cell ss:StyleID="s63"><Data ss:Type="Number">660570259865255</Data></Cell>
    <Cell><Data ss:Type="Number">80</Data></Cell>
    <Cell><Data ss:Type="Number">357</Data></Cell>
    <Cell><Data ss:Type="String">cell cycle process</Data></Cell>
    <Cell><Data ss:Type="String">TUBGCP3, UBD, TACC2, CETN1, DBF4, FOXN3, OIP5, TDRD9, UHMK1, JMY, PSMA8, SESN3, CSNK2A1, CSNK2A2, PHF13, CTNNB1, HORMAD2, PPP1R1C, SGOL2, CDCA2, DDB1, DYNC1I2, EIF4E, ENSA, TUBB, CCNY, VASH1, SPDYA, MEIOB, ID4, APP, IL1A, MCM4, MCM5, MYH9, NEK1, NPM1, NUMA1, PAFAH1B1, CHMP1A, PPM1A, AURKAIP1, PPP1CC, PHIP, STRADB, PRKAA1, CENPJ, RCC2, FMN2, PSMB8, PSMB9, BACH1, PTEN, PTPN6, RANBP2, RPS27A, BID, PAPD5, BOLL, DYNLT1, TNF, TUBB2A, UBA52, UBB, UBC, BRCC3, CEP76, CEP70, CDK2AP1, MAD1L1, HORMAD1, FKBP6, DYNLL1, TNKS, TMEM67, BOD1, MAPKAPK2, SYCE1, CLOCK, PSMD6</Data></Cell>
   </Row>
   <Row>
    <Cell><Data ss:Type="String">GO:0061024</Data></Cell>
    <Cell><Data ss:Type="String">0.029665404751185</Data></Cell>
    <Cell ss:StyleID="s63"><Data ss:Type="Number">152075862841775</Data></Cell>
    <Cell ss:StyleID="s63"><Data ss:Type="Number">240543792107796</Data></Cell>
    <Cell><Data ss:Type="Number">33</Data></Cell>
    <Cell><Data ss:Type="Number">130</Data></Cell>
    <Cell><Data ss:Type="String">membrane organization</Data></Cell>
    <Cell><Data ss:Type="String">CD24, NDRG1, SORBS1, CHMP4B, CPE, DOCK2, NLGN1, FTH1, ADAM2, GDNF, CHMP4A, HIP1, LRP4, PAFAH1B1, SERPINA5, GULP1, VTA1, PDPK1, C9orf11, PLSCR3, PTEN, PTPRD, KLHL12, RPS27A, BID, WNK3, UBA52, UBB, UBC, CXCR4, NRXN1, NRXN2, SNAP91</Data></Cell>
   </Row>
   <Row>
    <Cell><Data ss:Type="String">GO:0010466</Data></Cell>
    <Cell><Data ss:Type="String">0.029691595853729</Data></Cell>
    <Cell ss:StyleID="s63"><Data ss:Type="Number">213178335535007</Data></Cell>
    <Cell ss:StyleID="s63"><Data ss:Type="Number">684624639076035</Data></Cell>
    <Cell><Data ss:Type="Number">12</Data></Cell>
    <Cell><Data ss:Type="Number">37</Data></Cell>
    <Cell><Data ss:Type="String">negative regulation of peptidase activity</Data></Cell>
    <Cell><Data ss:Type="String">DNAJB6, SPINT2, CSNK2A1, AGT, TNFAIP8, PRDX5, PAK2, SERPINA5, SERPINA1, RPS6KA1, RPS6KA3, KLF4</Data></Cell>
   </Row>
   <Row>
    <Cell><Data ss:Type="String">GO:0010951</Data></Cell>
    <Cell><Data ss:Type="String">0.029691595853729</Data></Cell>
    <Cell ss:StyleID="s63"><Data ss:Type="Number">213178335535007</Data></Cell>
    <Cell ss:StyleID="s63"><Data ss:Type="Number">684624639076035</Data></Cell>
    <Cell><Data ss:Type="Number">12</Data></Cell>
    <Cell><Data ss:Type="Number">37</Data></Cell>
    <Cell><Data ss:Type="String">negative regulation of endopeptidase activity</Data></Cell>
    <Cell><Data ss:Type="String">DNAJB6, SPINT2, CSNK2A1, AGT, TNFAIP8, PRDX5, PAK2, SERPINA5, SERPINA1, RPS6KA1, RPS6KA3, KLF4</Data></Cell>
   </Row>
   <Row>
    <Cell><Data ss:Type="String">GO:0032944</Data></Cell>
    <Cell><Data ss:Type="String">0.0300556189629118</Data></Cell>
    <Cell ss:StyleID="s63"><Data ss:Type="Number">221965699208443</Data></Cell>
    <Cell ss:StyleID="s63"><Data ss:Type="Number">610611164581328</Data></Cell>
    <Cell><Data ss:Type="Number">11</Data></Cell>
    <Cell><Data ss:Type="Number">33</Data></Cell>
    <Cell><Data ss:Type="String">regulation of mononuclear cell proliferation</Data></Cell>
    <Cell><Data ss:Type="String">CD24, CTNNB1, INPP5D, LYN, MEF2C, MYD88, TNFRSF4, ZAP70, LST1, CARD11, TNFRSF14</Data></Cell>
   </Row>
   <Row>
    <Cell><Data ss:Type="String">GO:0050670</Data></Cell>
    <Cell><Data ss:Type="String">0.0300556189629118</Data></Cell>
    <Cell ss:StyleID="s63"><Data ss:Type="Number">221965699208443</Data></Cell>
    <Cell ss:StyleID="s63"><Data ss:Type="Number">610611164581328</Data></Cell>
    <Cell><Data ss:Type="Number">11</Data></Cell>
    <Cell><Data ss:Type="Number">33</Data></Cell>
    <Cell><Data ss:Type="String">regulation of lymphocyte proliferation</Data></Cell>
    <Cell><Data ss:Type="String">CD24, CTNNB1, INPP5D, LYN, MEF2C, MYD88, TNFRSF4, ZAP70, LST1, CARD11, TNFRSF14</Data></Cell>
   </Row>
   <Row>
    <Cell><Data ss:Type="String">GO:0070663</Data></Cell>
    <Cell><Data ss:Type="String">0.0300556189629118</Data></Cell>
    <Cell ss:StyleID="s63"><Data ss:Type="Number">221965699208443</Data></Cell>
    <Cell ss:StyleID="s63"><Data ss:Type="Number">610611164581328</Data></Cell>
    <Cell><Data ss:Type="Number">11</Data></Cell>
    <Cell><Data ss:Type="Number">33</Data></Cell>
    <Cell><Data ss:Type="String">regulation of leukocyte proliferation</Data></Cell>
    <Cell><Data ss:Type="String">CD24, CTNNB1, INPP5D, LYN, MEF2C, MYD88, TNFRSF4, ZAP70, LST1, CARD11, TNFRSF14</Data></Cell>
   </Row>
   <Row>
    <Cell><Data ss:Type="String">GO:0051716</Data></Cell>
    <Cell><Data ss:Type="String">0.0304094079865036</Data></Cell>
    <Cell ss:StyleID="s63"><Data ss:Type="Number">117363515752735</Data></Cell>
    <Cell ss:StyleID="s63"><Data ss:Type="Number">259232194417709</Data></Cell>
    <Cell><Data ss:Type="Number">282</Data></Cell>
    <Cell><Data ss:Type="Number">1401</Data></Cell>
    <Cell><Data ss:Type="String">cellular response to stimulus</Data></Cell>
    <Cell><Data ss:Type="String">CD24, ARL4A, RASGRP1, TRIM13, CDK8, NDRG1, PGRMC2, UBD, SORBS1, IGF2BP1, CETN1, ADCY2, YWHAQ, RAB35, FOXN3, FAF1, NUDT4, CHKA, WIF1, AKAP13, USP18, CHRM2, ADCY8, ARL11, AGAP1, WFIKKN2, CNR2, ASB17, COL3A1, SPATA18, JMY, CPE, CPS1, CREB1, CRY1, DUSP19, MPP7, PSMA8, CSK, CSNK2A1, CSNK2A2, CTNNB1, COMMD7, CTNND1, CTNND2, PPP1R1C, PPP4R2, CXADR, KLB, ADRBK1, DCC, DDB1, RNF168, AGER, DRD5, AGT, EIF4A2, EIF4E, TMEM17, EPHA3, EPHA5, ESRRA, EXT2, PTK2B, CCNY, FGA, PPM1E, NLGN1, HABP4, MAPKBP1, PEG10, FLT1, ZFYVE26, PSD4, DDAH1, ALK, ALOX5AP, SPDYA, MMS22L, GABRA4, PRDX5, PLEKHG4, WWTR1, ATRNL1, PPP1R16B, ARHGEF26, GAPVD1, IFT172, RGS22, NPHP4, OSTF1, GDI2, GDNF, GFRA1, GFRA2, ABL2, NGFRAP1, STK36, INTU, GLG1, GNA11, LAMA1, GRK4, GRK5, GRIA2, ABR, GRIN2A, GRIN2C, GSK3B, GTF2I, KCNIP3, SOCS7, HLA-A, HLA-DMB, HLA-DOA, HLA-DOB, HLA-DQB1, HLA-DQB2, HLA-DRA, HLA-E, HP, APP, RGSL1, IL1A, SHROOM2, IL16, INPP1, INPP5D, IRF4, ITGB8, KRT18, ARHGDIA, RHOH, SHC4, LRP4, LRPAP1, LTA, LYN, MAP1B, MCL1, MEF2C, CIITA, CCDC88C, MSX2, MYD88, MYH9, MYO9A, ATF4, NFKBIA, NFKBIL1, NPHP1, NPM1, PAK2, ARHGEF4, CHMP1A, CRIM1, DNAJC27, GULP1, EVL, DCDC2, PDGFRA, SRRT, PDPK1, PFN1, PGR, SPA17, PLP1, LURAP1, POLR2D, ROPN1, PPM1A, PHIP, WDR33, YOD1, STRADB, PRKAA1, TMEM127, PRKAR1A, ENAH, CNDP2, PRKAR2A, DEPDC1B, PRKCB, PAG1, MESP1, PRKG1, MAPK1, MAPK6, MAP2K2, DIABLO, FMN2, CDC42SE1, PSMB8, PSMB9, PLSCR3, BACH1, SMURF1, SNX14, PTEN, ARHGAP20, ARHGAP21, UVSSA, PTPN2, PTPN6, PTPRD, PTPRG, RANBP2, SENP2, KLHL12, RGS10, MRPS35, ROBO2, RPS6KA1, RPS6KA3, RPS27A, RYK, SORT1, BID, GPSM3, SMOC2, WNK3, BMPR1A, SPARC, TAF9, DYNLT1, TDG, TGFBR3, TLE4, TNF, TPTE, TNFRSF4, TYK2, UBA52, UBB, UBC, SUMO1, YWHAB, ZAP70, CA8, ZFAND5, PXDN, CXCR4, BRCC3, ARHGAP28, CXXC4, CALM3, CAMK4, RND2, UNC93B1, CHAF1B, APH1B, JAM3, ROPN1L, CARD11, CDC42BPA, MAP4K3, TNKS, ADAM9, TNFRSF14, DLK1, TNFRSF10A, CCND3, NMI, ARHGEF1, MAGI1, MAPKAPK2, TIFA, CYTH3, KLF4, RAB28, NRXN1, ARHGAP29, HOMER2, CLOCK, PRDX6, AKAP12, RNF14, SOCS5, SNX17, TATDN2, PSMD6, MED24</Data></Cell>
   </Row>
   <Row>
    <Cell><Data ss:Type="String">GO:0070647</Data></Cell>
    <Cell><Data ss:Type="String">0.0306937658021681</Data></Cell>
    <Cell ss:StyleID="s63"><Data ss:Type="Number">140012384996461</Data></Cell>
    <Cell ss:StyleID="s63"><Data ss:Type="Number">381169393647738</Data></Cell>
    <Cell><Data ss:Type="Number">49</Data></Cell>
    <Cell><Data ss:Type="Number">206</Data></Cell>
    <Cell><Data ss:Type="String">protein modification by small protein conjugation or removal</Data></Cell>
    <Cell><Data ss:Type="String">TRIM13, ZER1, UBD, MARCH3, ASB17, UBR3, PSMA8, ZSWIM2, SH3RF2, MARCH10, DDB1, RNF168, PTK2B, MARCH8, PDZRN3, PPIL2, FBXO25, SOCS7, NHLRC1, TRIM37, BCL11A, YOD1, OTUD5, DCAF6, PSMB8, PSMB9, SMURF1, PTEN, UVSSA, RANBP2, SENP2, KLHL12, RPS27A, GMCL1P1, UBA52, UBB, UBC, UBE2H, SUMO1, BRCC3, DCAF11, TNKS, USP6, MARCH9, TRIP12, RNF14, SOCS5, PSMD6, USP15</Data></Cell>
   </Row>
   <Row>
    <Cell><Data ss:Type="String">GO:0051325</Data></Cell>
    <Cell><Data ss:Type="String">0.0307603503766902</Data></Cell>
    <Cell ss:StyleID="s63"><Data ss:Type="Number">150500437798882</Data></Cell>
    <Cell ss:StyleID="s63"><Data ss:Type="Number">249795476419634</Data></Cell>
    <Cell><Data ss:Type="Number">34</Data></Cell>
    <Cell><Data ss:Type="Number">135</Data></Cell>
    <Cell><Data ss:Type="String">interphase</Data></Cell>
    <Cell><Data ss:Type="String">TUBGCP3, DBF4, FOXN3, PSMA8, PPP1R1C, DYNC1I2, EIF4E, ENSA, TUBB, CCNY, SPDYA, ID4, APP, MCM4, MCM5, NUMA1, PAFAH1B1, CHMP1A, CENPJ, PSMB8, PSMB9, BACH1, PTEN, PTPN6, RPS27A, BID, UBA52, UBB, UBC, CEP76, CEP70, CDK2AP1, DYNLL1, PSMD6</Data></Cell>
   </Row>
   <Row>
    <Cell><Data ss:Type="String">GO:0045860</Data></Cell>
    <Cell><Data ss:Type="String">0.0317132907818042</Data></Cell>
    <Cell ss:StyleID="s63"><Data ss:Type="Number">152106007679206</Data></Cell>
    <Cell ss:StyleID="s63"><Data ss:Type="Number">233142444658325</Data></Cell>
    <Cell><Data ss:Type="Number">32</Data></Cell>
    <Cell><Data ss:Type="Number">126</Data></Cell>
    <Cell><Data ss:Type="String">positive regulation of protein kinase activity</Data></Cell>
    <Cell><Data ss:Type="String">CD24, ADCY2, ADCY8, DUSP19, AGT, PTK2B, CCNY, MAPKBP1, FLT1, ALK, SPDYA, ATF4, PAK2, PDPK1, STRADB, PRKAA1, PRKAR1A, PRKAR2A, MAPK1, MAP2K2, RPS27A, TNF, UBA52, UBB, UBC, YWHAB, CXCR4, ADAM9, TNFRSF10A, CCND3, MAPKAPK2, TATDN2</Data></Cell>
   </Row>
   <Row>
    <Cell><Data ss:Type="String">GO:0007611</Data></Cell>
    <Cell><Data ss:Type="String">0.0338791217879272</Data></Cell>
    <Cell ss:StyleID="s63"><Data ss:Type="Number">194412251655629</Data></Cell>
    <Cell ss:StyleID="s63"><Data ss:Type="Number">851154956689124</Data></Cell>
    <Cell><Data ss:Type="Number">14</Data></Cell>
    <Cell><Data ss:Type="Number">46</Data></Cell>
    <Cell><Data ss:Type="String">learning or memory</Data></Cell>
    <Cell><Data ss:Type="String">ADCY8, CTNND2, DRD5, ADAM2, AMPH, GRIN2A, APP, MEF2C, PAFAH1B1, PTEN, JPH3, BDNF, CAMK4, NRXN1</Data></Cell>
   </Row>
   <Row>
    <Cell><Data ss:Type="String">GO:0010721</Data></Cell>
    <Cell><Data ss:Type="String">0.0338791217879272</Data></Cell>
    <Cell ss:StyleID="s63"><Data ss:Type="Number">194412251655629</Data></Cell>
    <Cell ss:StyleID="s63"><Data ss:Type="Number">851154956689124</Data></Cell>
    <Cell><Data ss:Type="Number">14</Data></Cell>
    <Cell><Data ss:Type="Number">46</Data></Cell>
    <Cell><Data ss:Type="String">negative regulation of cell development</Data></Cell>
    <Cell><Data ss:Type="String">CTNNB1, DCC, GSK3B, ID4, ARHGDIA, BCL11A, PTEN, CTDSP1, RYK, BDNF, BMPR1A, DYNLT1, NKX6-2, ARHGEF1</Data></Cell>
   </Row>
   <Row>
    <Cell><Data ss:Type="String">GO:0000052</Data></Cell>
    <Cell><Data ss:Type="String">0.0342011723296839</Data></Cell>
    <Cell><Data ss:Type="String">Inf</Data></Cell>
    <Cell><Data ss:Type="String">0.370067372473532</Data></Cell>
    <Cell><Data ss:Type="Number">2</Data></Cell>
    <Cell><Data ss:Type="Number">2</Data></Cell>
    <Cell><Data ss:Type="String">citrulline metabolic process</Data></Cell>
    <Cell><Data ss:Type="String">CPS1, DDAH1</Data></Cell>
   </Row>
   <Row>
    <Cell><Data ss:Type="String">GO:0001675</Data></Cell>
    <Cell><Data ss:Type="String">0.0342011723296839</Data></Cell>
    <Cell><Data ss:Type="String">Inf</Data></Cell>
    <Cell><Data ss:Type="String">0.370067372473532</Data></Cell>
    <Cell><Data ss:Type="Number">2</Data></Cell>
    <Cell><Data ss:Type="Number">2</Data></Cell>
    <Cell><Data ss:Type="String">acrosome assembly</Data></Cell>
    <Cell><Data ss:Type="String">ZPBP, PAFAH1B1</Data></Cell>
   </Row>
   <Row>
    <Cell><Data ss:Type="String">GO:0001767</Data></Cell>
    <Cell><Data ss:Type="String">0.0342011723296839</Data></Cell>
    <Cell><Data ss:Type="String">Inf</Data></Cell>
    <Cell><Data ss:Type="String">0.370067372473532</Data></Cell>
    <Cell><Data ss:Type="Number">2</Data></Cell>
    <Cell><Data ss:Type="Number">2</Data></Cell>
    <Cell><Data ss:Type="String">establishment of lymphocyte polarity</Data></Cell>
    <Cell><Data ss:Type="String">DOCK2, MYH9</Data></Cell>
   </Row>
   <Row>
    <Cell><Data ss:Type="String">GO:0001768</Data></Cell>
    <Cell><Data ss:Type="String">0.0342011723296839</Data></Cell>
    <Cell><Data ss:Type="String">Inf</Data></Cell>
    <Cell><Data ss:Type="String">0.370067372473532</Data></Cell>
    <Cell><Data ss:Type="Number">2</Data></Cell>
    <Cell><Data ss:Type="Number">2</Data></Cell>
    <Cell><Data ss:Type="String">establishment of T cell polarity</Data></Cell>
    <Cell><Data ss:Type="String">DOCK2, MYH9</Data></Cell>
   </Row>
   <Row>
    <Cell><Data ss:Type="String">GO:0002087</Data></Cell>
    <Cell><Data ss:Type="String">0.0342011723296839</Data></Cell>
    <Cell><Data ss:Type="String">Inf</Data></Cell>
    <Cell><Data ss:Type="String">0.370067372473532</Data></Cell>
    <Cell><Data ss:Type="Number">2</Data></Cell>
    <Cell><Data ss:Type="Number">2</Data></Cell>
    <Cell><Data ss:Type="String">regulation of respiratory gaseous exchange by neurological system process</Data></Cell>
    <Cell><Data ss:Type="String">NLGN1, TSHZ3</Data></Cell>
   </Row>
   <Row>
    <Cell><Data ss:Type="String">GO:0002439</Data></Cell>
    <Cell><Data ss:Type="String">0.0342011723296839</Data></Cell>
    <Cell><Data ss:Type="String">Inf</Data></Cell>
    <Cell><Data ss:Type="String">0.370067372473532</Data></Cell>
    <Cell><Data ss:Type="Number">2</Data></Cell>
    <Cell><Data ss:Type="Number">2</Data></Cell>
    <Cell><Data ss:Type="String">chronic inflammatory response to antigenic stimulus</Data></Cell>
    <Cell><Data ss:Type="String">LTA, TNF</Data></Cell>
   </Row>
   <Row>
    <Cell><Data ss:Type="String">GO:0002676</Data></Cell>
    <Cell><Data ss:Type="String">0.0342011723296839</Data></Cell>
    <Cell><Data ss:Type="String">Inf</Data></Cell>
    <Cell><Data ss:Type="String">0.370067372473532</Data></Cell>
    <Cell><Data ss:Type="Number">2</Data></Cell>
    <Cell><Data ss:Type="Number">2</Data></Cell>
    <Cell><Data ss:Type="String">regulation of chronic inflammatory response</Data></Cell>
    <Cell><Data ss:Type="String">LTA, TNF</Data></Cell>
   </Row>
   <Row>
    <Cell><Data ss:Type="String">GO:0002678</Data></Cell>
    <Cell><Data ss:Type="String">0.0342011723296839</Data></Cell>
    <Cell><Data ss:Type="String">Inf</Data></Cell>
    <Cell><Data ss:Type="String">0.370067372473532</Data></Cell>
    <Cell><Data ss:Type="Number">2</Data></Cell>
    <Cell><Data ss:Type="Number">2</Data></Cell>
    <Cell><Data ss:Type="String">positive regulation of chronic inflammatory response</Data></Cell>
    <Cell><Data ss:Type="String">LTA, TNF</Data></Cell>
   </Row>
   <Row>
    <Cell><Data ss:Type="String">GO:0002874</Data></Cell>
    <Cell><Data ss:Type="String">0.0342011723296839</Data></Cell>
    <Cell><Data ss:Type="String">Inf</Data></Cell>
    <Cell><Data ss:Type="String">0.370067372473532</Data></Cell>
    <Cell><Data ss:Type="Number">2</Data></Cell>
    <Cell><Data ss:Type="Number">2</Data></Cell>
    <Cell><Data ss:Type="String">regulation of chronic inflammatory response to antigenic stimulus</Data></Cell>
    <Cell><Data ss:Type="String">LTA, TNF</Data></Cell>
   </Row>
   <Row>
    <Cell><Data ss:Type="String">GO:0002876</Data></Cell>
    <Cell><Data ss:Type="String">0.0342011723296839</Data></Cell>
    <Cell><Data ss:Type="String">Inf</Data></Cell>
    <Cell><Data ss:Type="String">0.370067372473532</Data></Cell>
    <Cell><Data ss:Type="Number">2</Data></Cell>
    <Cell><Data ss:Type="Number">2</Data></Cell>
    <Cell><Data ss:Type="String">positive regulation of chronic inflammatory response to antigenic stimulus</Data></Cell>
    <Cell><Data ss:Type="String">LTA, TNF</Data></Cell>
   </Row>
   <Row>
    <Cell><Data ss:Type="String">GO:0002923</Data></Cell>
    <Cell><Data ss:Type="String">0.0342011723296839</Data></Cell>
    <Cell><Data ss:Type="String">Inf</Data></Cell>
    <Cell><Data ss:Type="String">0.370067372473532</Data></Cell>
    <Cell><Data ss:Type="Number">2</Data></Cell>
    <Cell><Data ss:Type="Number">2</Data></Cell>
    <Cell><Data ss:Type="String">regulation of humoral immune response mediated by circulating immunoglobulin</Data></Cell>
    <Cell><Data ss:Type="String">LTA, TNF</Data></Cell>
   </Row>
   <Row>
    <Cell><Data ss:Type="String">GO:0002925</Data></Cell>
    <Cell><Data ss:Type="String">0.0342011723296839</Data></Cell>
    <Cell><Data ss:Type="String">Inf</Data></Cell>
    <Cell><Data ss:Type="String">0.370067372473532</Data></Cell>
    <Cell><Data ss:Type="Number">2</Data></Cell>
    <Cell><Data ss:Type="Number">2</Data></Cell>
    <Cell><Data ss:Type="String">positive regulation of humoral immune response mediated by circulating immunoglobulin</Data></Cell>
    <Cell><Data ss:Type="String">LTA, TNF</Data></Cell>
   </Row>
   <Row>
    <Cell><Data ss:Type="String">GO:0003128</Data></Cell>
    <Cell><Data ss:Type="String">0.0342011723296839</Data></Cell>
    <Cell><Data ss:Type="String">Inf</Data></Cell>
    <Cell><Data ss:Type="String">0.370067372473532</Data></Cell>
    <Cell><Data ss:Type="Number">2</Data></Cell>
    <Cell><Data ss:Type="Number">2</Data></Cell>
    <Cell><Data ss:Type="String">heart field specification</Data></Cell>
    <Cell><Data ss:Type="String">MEF2C, MESP1</Data></Cell>
   </Row>
   <Row>
    <Cell><Data ss:Type="String">GO:0003139</Data></Cell>
    <Cell><Data ss:Type="String">0.0342011723296839</Data></Cell>
    <Cell><Data ss:Type="String">Inf</Data></Cell>
    <Cell><Data ss:Type="String">0.370067372473532</Data></Cell>
    <Cell><Data ss:Type="Number">2</Data></Cell>
    <Cell><Data ss:Type="Number">2</Data></Cell>
    <Cell><Data ss:Type="String">secondary heart field specification</Data></Cell>
    <Cell><Data ss:Type="String">MEF2C, MESP1</Data></Cell>
   </Row>
   <Row>
    <Cell><Data ss:Type="String">GO:0003351</Data></Cell>
    <Cell><Data ss:Type="String">0.0342011723296839</Data></Cell>
    <Cell><Data ss:Type="String">Inf</Data></Cell>
    <Cell><Data ss:Type="String">0.370067372473532</Data></Cell>
    <Cell><Data ss:Type="Number">2</Data></Cell>
    <Cell><Data ss:Type="Number">2</Data></Cell>
    <Cell><Data ss:Type="String">epithelial cilium movement</Data></Cell>
    <Cell><Data ss:Type="String">CCDC39, RFX3</Data></Cell>
   </Row>
   <Row>
    <Cell><Data ss:Type="String">GO:0007132</Data></Cell>
    <Cell><Data ss:Type="String">0.0342011723296839</Data></Cell>
    <Cell><Data ss:Type="String">Inf</Data></Cell>
    <Cell><Data ss:Type="String">0.370067372473532</Data></Cell>
    <Cell><Data ss:Type="Number">2</Data></Cell>
    <Cell><Data ss:Type="Number">2</Data></Cell>
    <Cell><Data ss:Type="String">meiotic metaphase I</Data></Cell>
    <Cell><Data ss:Type="String">MYH9, FMN2</Data></Cell>
   </Row>
   <Row>
    <Cell><Data ss:Type="String">GO:0007217</Data></Cell>
    <Cell><Data ss:Type="String">0.0342011723296839</Data></Cell>
    <Cell><Data ss:Type="String">Inf</Data></Cell>
    <Cell><Data ss:Type="String">0.370067372473532</Data></Cell>
    <Cell><Data ss:Type="Number">2</Data></Cell>
    <Cell><Data ss:Type="Number">2</Data></Cell>
    <Cell><Data ss:Type="String">tachykinin receptor signaling pathway</Data></Cell>
    <Cell><Data ss:Type="String">ADRBK1, GRK5</Data></Cell>
   </Row>
   <Row>
    <Cell><Data ss:Type="String">GO:0010826</Data></Cell>
    <Cell><Data ss:Type="String">0.0342011723296839</Data></Cell>
    <Cell><Data ss:Type="String">Inf</Data></Cell>
    <Cell><Data ss:Type="String">0.370067372473532</Data></Cell>
    <Cell><Data ss:Type="Number">2</Data></Cell>
    <Cell><Data ss:Type="Number">2</Data></Cell>
    <Cell><Data ss:Type="String">negative regulation of centrosome duplication</Data></Cell>
    <Cell><Data ss:Type="String">NPM1, TMEM67</Data></Cell>
   </Row>
   <Row>
    <Cell><Data ss:Type="String">GO:0010915</Data></Cell>
    <Cell><Data ss:Type="String">0.0342011723296839</Data></Cell>
    <Cell><Data ss:Type="String">Inf</Data></Cell>
    <Cell><Data ss:Type="String">0.370067372473532</Data></Cell>
    <Cell><Data ss:Type="Number">2</Data></Cell>
    <Cell><Data ss:Type="Number">2</Data></Cell>
    <Cell><Data ss:Type="String">regulation of very-low-density lipoprotein particle clearance</Data></Cell>
    <Cell><Data ss:Type="String">APOC1, LRPAP1</Data></Cell>
   </Row>
   <Row>
    <Cell><Data ss:Type="String">GO:0010916</Data></Cell>
    <Cell><Data ss:Type="String">0.0342011723296839</Data></Cell>
    <Cell><Data ss:Type="String">Inf</Data></Cell>
    <Cell><Data ss:Type="String">0.370067372473532</Data></Cell>
    <Cell><Data ss:Type="Number">2</Data></Cell>
    <Cell><Data ss:Type="Number">2</Data></Cell>
    <Cell><Data ss:Type="String">negative regulation of very-low-density lipoprotein particle clearance</Data></Cell>
    <Cell><Data ss:Type="String">APOC1, LRPAP1</Data></Cell>
   </Row>
   <Row>
    <Cell><Data ss:Type="String">GO:0016198</Data></Cell>
    <Cell><Data ss:Type="String">0.0342011723296839</Data></Cell>
    <Cell><Data ss:Type="String">Inf</Data></Cell>
    <Cell><Data ss:Type="String">0.370067372473532</Data></Cell>
    <Cell><Data ss:Type="Number">2</Data></Cell>
    <Cell><Data ss:Type="Number">2</Data></Cell>
    <Cell><Data ss:Type="String">axon choice point recognition</Data></Cell>
    <Cell><Data ss:Type="String">APP, ROBO2</Data></Cell>
   </Row>
   <Row>
    <Cell><Data ss:Type="String">GO:0016199</Data></Cell>
    <Cell><Data ss:Type="String">0.0342011723296839</Data></Cell>
    <Cell><Data ss:Type="String">Inf</Data></Cell>
    <Cell><Data ss:Type="String">0.370067372473532</Data></Cell>
    <Cell><Data ss:Type="Number">2</Data></Cell>
    <Cell><Data ss:Type="Number">2</Data></Cell>
    <Cell><Data ss:Type="String">axon midline choice point recognition</Data></Cell>
    <Cell><Data ss:Type="String">APP, ROBO2</Data></Cell>
   </Row>
   <Row>
    <Cell><Data ss:Type="String">GO:0021520</Data></Cell>
    <Cell><Data ss:Type="String">0.0342011723296839</Data></Cell>
    <Cell><Data ss:Type="String">Inf</Data></Cell>
    <Cell><Data ss:Type="String">0.370067372473532</Data></Cell>
    <Cell><Data ss:Type="Number">2</Data></Cell>
    <Cell><Data ss:Type="Number">2</Data></Cell>
    <Cell><Data ss:Type="String">spinal cord motor neuron cell fate specification</Data></Cell>
    <Cell><Data ss:Type="String">MNX1, NKX6-2</Data></Cell>
   </Row>
   <Row>
    <Cell><Data ss:Type="String">GO:0023041</Data></Cell>
    <Cell><Data ss:Type="String">0.0342011723296839</Data></Cell>
    <Cell><Data ss:Type="String">Inf</Data></Cell>
    <Cell><Data ss:Type="String">0.370067372473532</Data></Cell>
    <Cell><Data ss:Type="Number">2</Data></Cell>
    <Cell><Data ss:Type="Number">2</Data></Cell>
    <Cell><Data ss:Type="String">neuronal signal transduction</Data></Cell>
    <Cell><Data ss:Type="String">NLGN1, NRXN1</Data></Cell>
   </Row>
   <Row>
    <Cell><Data ss:Type="String">GO:0032907</Data></Cell>
    <Cell><Data ss:Type="String">0.0342011723296839</Data></Cell>
    <Cell><Data ss:Type="String">Inf</Data></Cell>
    <Cell><Data ss:Type="String">0.370067372473532</Data></Cell>
    <Cell><Data ss:Type="Number">2</Data></Cell>
    <Cell><Data ss:Type="Number">2</Data></Cell>
    <Cell><Data ss:Type="String">transforming growth factor beta3 production</Data></Cell>
    <Cell><Data ss:Type="String">CD24, CREB1</Data></Cell>
   </Row>
   <Row>
    <Cell><Data ss:Type="String">GO:0032910</Data></Cell>
    <Cell><Data ss:Type="String">0.0342011723296839</Data></Cell>
    <Cell><Data ss:Type="String">Inf</Data></Cell>
    <Cell><Data ss:Type="String">0.370067372473532</Data></Cell>
    <Cell><Data ss:Type="Number">2</Data></Cell>
    <Cell><Data ss:Type="Number">2</Data></Cell>
    <Cell><Data ss:Type="String">regulation of transforming growth factor beta3 production</Data></Cell>
    <Cell><Data ss:Type="String">CD24, CREB1</Data></Cell>
   </Row>
   <Row>
    <Cell><Data ss:Type="String">GO:0033058</Data></Cell>
    <Cell><Data ss:Type="String">0.0342011723296839</Data></Cell>
    <Cell><Data ss:Type="String">Inf</Data></Cell>
    <Cell><Data ss:Type="String">0.370067372473532</Data></Cell>
    <Cell><Data ss:Type="Number">2</Data></Cell>
    <Cell><Data ss:Type="Number">2</Data></Cell>
    <Cell><Data ss:Type="String">directional locomotion</Data></Cell>
    <Cell><Data ss:Type="String">GRIN2A, GRIN2C</Data></Cell>
   </Row>
   <Row>
    <Cell><Data ss:Type="String">GO:0033860</Data></Cell>
    <Cell><Data ss:Type="String">0.0342011723296839</Data></Cell>
    <Cell><Data ss:Type="String">Inf</Data></Cell>
    <Cell><Data ss:Type="String">0.370067372473532</Data></Cell>
    <Cell><Data ss:Type="Number">2</Data></Cell>
    <Cell><Data ss:Type="Number">2</Data></Cell>
    <Cell><Data ss:Type="String">regulation of NAD(P)H oxidase activity</Data></Cell>
    <Cell><Data ss:Type="String">DRD5, AGT</Data></Cell>
   </Row>
   <Row>
    <Cell><Data ss:Type="String">GO:0035083</Data></Cell>
    <Cell><Data ss:Type="String">0.0342011723296839</Data></Cell>
    <Cell><Data ss:Type="String">Inf</Data></Cell>
    <Cell><Data ss:Type="String">0.370067372473532</Data></Cell>
    <Cell><Data ss:Type="Number">2</Data></Cell>
    <Cell><Data ss:Type="Number">2</Data></Cell>
    <Cell><Data ss:Type="String">cilium axoneme assembly</Data></Cell>
    <Cell><Data ss:Type="String">RSPH9, RSPH4A</Data></Cell>
   </Row>
   <Row>
    <Cell><Data ss:Type="String">GO:0035860</Data></Cell>
    <Cell><Data ss:Type="String">0.0342011723296839</Data></Cell>
    <Cell><Data ss:Type="String">Inf</Data></Cell>
    <Cell><Data ss:Type="String">0.370067372473532</Data></Cell>
    <Cell><Data ss:Type="Number">2</Data></Cell>
    <Cell><Data ss:Type="Number">2</Data></Cell>
    <Cell><Data ss:Type="String">glial cell-derived neurotrophic factor receptor signaling pathway</Data></Cell>
    <Cell><Data ss:Type="String">GFRA1, GFRA2</Data></Cell>
   </Row>
   <Row>
    <Cell><Data ss:Type="String">GO:0035999</Data></Cell>
    <Cell><Data ss:Type="String">0.0342011723296839</Data></Cell>
    <Cell><Data ss:Type="String">Inf</Data></Cell>
    <Cell><Data ss:Type="String">0.370067372473532</Data></Cell>
    <Cell><Data ss:Type="Number">2</Data></Cell>
    <Cell><Data ss:Type="Number">2</Data></Cell>
    <Cell><Data ss:Type="String">tetrahydrofolate interconversion</Data></Cell>
    <Cell><Data ss:Type="String">MTHFD1L, MTHFD1</Data></Cell>
   </Row>
   <Row>
    <Cell><Data ss:Type="String">GO:0038034</Data></Cell>
    <Cell><Data ss:Type="String">0.0342011723296839</Data></Cell>
    <Cell><Data ss:Type="String">Inf</Data></Cell>
    <Cell><Data ss:Type="String">0.370067372473532</Data></Cell>
    <Cell><Data ss:Type="Number">2</Data></Cell>
    <Cell><Data ss:Type="Number">2</Data></Cell>
    <Cell><Data ss:Type="String">signal transduction in absence of ligand</Data></Cell>
    <Cell><Data ss:Type="String">GDNF, MCL1</Data></Cell>
   </Row>
   <Row>
    <Cell><Data ss:Type="String">GO:0045110</Data></Cell>
    <Cell><Data ss:Type="String">0.0342011723296839</Data></Cell>
    <Cell><Data ss:Type="String">Inf</Data></Cell>
    <Cell><Data ss:Type="String">0.370067372473532</Data></Cell>
    <Cell><Data ss:Type="Number">2</Data></Cell>
    <Cell><Data ss:Type="Number">2</Data></Cell>
    <Cell><Data ss:Type="String">intermediate filament bundle assembly</Data></Cell>
    <Cell><Data ss:Type="String">KRT14, NEFL</Data></Cell>
   </Row>
   <Row>
    <Cell><Data ss:Type="String">GO:0050855</Data></Cell>
    <Cell><Data ss:Type="String">0.0342011723296839</Data></Cell>
    <Cell><Data ss:Type="String">Inf</Data></Cell>
    <Cell><Data ss:Type="String">0.370067372473532</Data></Cell>
    <Cell><Data ss:Type="Number">2</Data></Cell>
    <Cell><Data ss:Type="Number">2</Data></Cell>
    <Cell><Data ss:Type="String">regulation of B cell receptor signaling pathway</Data></Cell>
    <Cell><Data ss:Type="String">LYN, PRKCB</Data></Cell>
   </Row>
   <Row>
    <Cell><Data ss:Type="String">GO:0051005</Data></Cell>
    <Cell><Data ss:Type="String">0.0342011723296839</Data></Cell>
    <Cell><Data ss:Type="String">Inf</Data></Cell>
    <Cell><Data ss:Type="String">0.370067372473532</Data></Cell>
    <Cell><Data ss:Type="Number">2</Data></Cell>
    <Cell><Data ss:Type="Number">2</Data></Cell>
    <Cell><Data ss:Type="String">negative regulation of lipoprotein lipase activity</Data></Cell>
    <Cell><Data ss:Type="String">APOC1, SORT1</Data></Cell>
   </Row>
   <Row>
    <Cell><Data ss:Type="String">GO:0051124</Data></Cell>
    <Cell><Data ss:Type="String">0.0342011723296839</Data></Cell>
    <Cell><Data ss:Type="String">Inf</Data></Cell>
    <Cell><Data ss:Type="String">0.370067372473532</Data></Cell>
    <Cell><Data ss:Type="Number">2</Data></Cell>
    <Cell><Data ss:Type="Number">2</Data></Cell>
    <Cell><Data ss:Type="String">synaptic growth at neuromuscular junction</Data></Cell>
    <Cell><Data ss:Type="String">APP, LRP4</Data></Cell>
   </Row>
   <Row>
    <Cell><Data ss:Type="String">GO:0051177</Data></Cell>
    <Cell><Data ss:Type="String">0.0342011723296839</Data></Cell>
    <Cell><Data ss:Type="String">Inf</Data></Cell>
    <Cell><Data ss:Type="String">0.370067372473532</Data></Cell>
    <Cell><Data ss:Type="Number">2</Data></Cell>
    <Cell><Data ss:Type="Number">2</Data></Cell>
    <Cell><Data ss:Type="String">meiotic sister chromatid cohesion</Data></Cell>
    <Cell><Data ss:Type="String">SGOL2, HORMAD1</Data></Cell>
   </Row>
   <Row>
    <Cell><Data ss:Type="String">GO:0051295</Data></Cell>
    <Cell><Data ss:Type="String">0.0342011723296839</Data></Cell>
    <Cell><Data ss:Type="String">Inf</Data></Cell>
    <Cell><Data ss:Type="String">0.370067372473532</Data></Cell>
    <Cell><Data ss:Type="Number">2</Data></Cell>
    <Cell><Data ss:Type="Number">2</Data></Cell>
    <Cell><Data ss:Type="String">establishment of meiotic spindle localization</Data></Cell>
    <Cell><Data ss:Type="String">MYH9, FMN2</Data></Cell>
   </Row>
   <Row>
    <Cell><Data ss:Type="String">GO:0060287</Data></Cell>
    <Cell><Data ss:Type="String">0.0342011723296839</Data></Cell>
    <Cell><Data ss:Type="String">Inf</Data></Cell>
    <Cell><Data ss:Type="String">0.370067372473532</Data></Cell>
    <Cell><Data ss:Type="Number">2</Data></Cell>
    <Cell><Data ss:Type="Number">2</Data></Cell>
    <Cell><Data ss:Type="String">epithelial cilium movement involved in determination of left/right asymmetry</Data></Cell>
    <Cell><Data ss:Type="String">CCDC39, RFX3</Data></Cell>
   </Row>
   <Row>
    <Cell><Data ss:Type="String">GO:0060431</Data></Cell>
    <Cell><Data ss:Type="String">0.0342011723296839</Data></Cell>
    <Cell><Data ss:Type="String">Inf</Data></Cell>
    <Cell><Data ss:Type="String">0.370067372473532</Data></Cell>
    <Cell><Data ss:Type="Number">2</Data></Cell>
    <Cell><Data ss:Type="Number">2</Data></Cell>
    <Cell><Data ss:Type="String">primary lung bud formation</Data></Cell>
    <Cell><Data ss:Type="String">CTNNB1, RDH10</Data></Cell>
   </Row>
   <Row>
    <Cell><Data ss:Type="String">GO:0061046</Data></Cell>
    <Cell><Data ss:Type="String">0.0342011723296839</Data></Cell>
    <Cell><Data ss:Type="String">Inf</Data></Cell>
    <Cell><Data ss:Type="String">0.370067372473532</Data></Cell>
    <Cell><Data ss:Type="Number">2</Data></Cell>
    <Cell><Data ss:Type="Number">2</Data></Cell>
    <Cell><Data ss:Type="String">regulation of branching involved in lung morphogenesis</Data></Cell>
    <Cell><Data ss:Type="String">CTNNB1, TNF</Data></Cell>
   </Row>
   <Row>
    <Cell><Data ss:Type="String">GO:0070601</Data></Cell>
    <Cell><Data ss:Type="String">0.0342011723296839</Data></Cell>
    <Cell><Data ss:Type="String">Inf</Data></Cell>
    <Cell><Data ss:Type="String">0.370067372473532</Data></Cell>
    <Cell><Data ss:Type="Number">2</Data></Cell>
    <Cell><Data ss:Type="Number">2</Data></Cell>
    <Cell><Data ss:Type="String">centromeric sister chromatid cohesion</Data></Cell>
    <Cell><Data ss:Type="String">CTNNB1, SGOL2</Data></Cell>
   </Row>
   <Row>
    <Cell><Data ss:Type="String">GO:0070633</Data></Cell>
    <Cell><Data ss:Type="String">0.0342011723296839</Data></Cell>
    <Cell><Data ss:Type="String">Inf</Data></Cell>
    <Cell><Data ss:Type="String">0.370067372473532</Data></Cell>
    <Cell><Data ss:Type="Number">2</Data></Cell>
    <Cell><Data ss:Type="Number">2</Data></Cell>
    <Cell><Data ss:Type="String">transepithelial transport</Data></Cell>
    <Cell><Data ss:Type="String">CXADR, SLC12A2</Data></Cell>
   </Row>
   <Row>
    <Cell><Data ss:Type="String">GO:0072578</Data></Cell>
    <Cell><Data ss:Type="String">0.0342011723296839</Data></Cell>
    <Cell><Data ss:Type="String">Inf</Data></Cell>
    <Cell><Data ss:Type="String">0.370067372473532</Data></Cell>
    <Cell><Data ss:Type="Number">2</Data></Cell>
    <Cell><Data ss:Type="Number">2</Data></Cell>
    <Cell><Data ss:Type="String">neurotransmitter-gated ion channel clustering</Data></Cell>
    <Cell><Data ss:Type="String">NLGN1, NRXN1</Data></Cell>
   </Row>
   <Row>
    <Cell><Data ss:Type="String">GO:0097118</Data></Cell>
    <Cell><Data ss:Type="String">0.0342011723296839</Data></Cell>
    <Cell><Data ss:Type="String">Inf</Data></Cell>
    <Cell><Data ss:Type="String">0.370067372473532</Data></Cell>
    <Cell><Data ss:Type="Number">2</Data></Cell>
    <Cell><Data ss:Type="Number">2</Data></Cell>
    <Cell><Data ss:Type="String">neuroligin clustering</Data></Cell>
    <Cell><Data ss:Type="String">NRXN1, NRXN2</Data></Cell>
   </Row>
   <Row>
    <Cell><Data ss:Type="String">GO:0097120</Data></Cell>
    <Cell><Data ss:Type="String">0.0342011723296839</Data></Cell>
    <Cell><Data ss:Type="String">Inf</Data></Cell>
    <Cell><Data ss:Type="String">0.370067372473532</Data></Cell>
    <Cell><Data ss:Type="Number">2</Data></Cell>
    <Cell><Data ss:Type="Number">2</Data></Cell>
    <Cell><Data ss:Type="String">receptor localization to synapse</Data></Cell>
    <Cell><Data ss:Type="String">NLGN1, NRXN1</Data></Cell>
   </Row>
   <Row>
    <Cell><Data ss:Type="String">GO:0097192</Data></Cell>
    <Cell><Data ss:Type="String">0.0342011723296839</Data></Cell>
    <Cell><Data ss:Type="String">Inf</Data></Cell>
    <Cell><Data ss:Type="String">0.370067372473532</Data></Cell>
    <Cell><Data ss:Type="Number">2</Data></Cell>
    <Cell><Data ss:Type="Number">2</Data></Cell>
    <Cell><Data ss:Type="String">extrinsic apoptotic signaling pathway in absence of ligand</Data></Cell>
    <Cell><Data ss:Type="String">GDNF, MCL1</Data></Cell>
   </Row>
   <Row>
    <Cell><Data ss:Type="String">GO:1901099</Data></Cell>
    <Cell><Data ss:Type="String">0.0342011723296839</Data></Cell>
    <Cell><Data ss:Type="String">Inf</Data></Cell>
    <Cell><Data ss:Type="String">0.370067372473532</Data></Cell>
    <Cell><Data ss:Type="Number">2</Data></Cell>
    <Cell><Data ss:Type="Number">2</Data></Cell>
    <Cell><Data ss:Type="String">negative regulation of signal transduction in absence of ligand</Data></Cell>
    <Cell><Data ss:Type="String">GDNF, MCL1</Data></Cell>
   </Row>
   <Row>
    <Cell><Data ss:Type="String">GO:2000171</Data></Cell>
    <Cell><Data ss:Type="String">0.0342011723296839</Data></Cell>
    <Cell><Data ss:Type="String">Inf</Data></Cell>
    <Cell><Data ss:Type="String">0.370067372473532</Data></Cell>
    <Cell><Data ss:Type="Number">2</Data></Cell>
    <Cell><Data ss:Type="Number">2</Data></Cell>
    <Cell><Data ss:Type="String">negative regulation of dendrite development</Data></Cell>
    <Cell><Data ss:Type="String">DCC, BCL11A</Data></Cell>
   </Row>
   <Row>
    <Cell><Data ss:Type="String">GO:2001239</Data></Cell>
    <Cell><Data ss:Type="String">0.0342011723296839</Data></Cell>
    <Cell><Data ss:Type="String">Inf</Data></Cell>
    <Cell><Data ss:Type="String">0.370067372473532</Data></Cell>
    <Cell><Data ss:Type="Number">2</Data></Cell>
    <Cell><Data ss:Type="Number">2</Data></Cell>
    <Cell><Data ss:Type="String">regulation of extrinsic apoptotic signaling pathway in absence of ligand</Data></Cell>
    <Cell><Data ss:Type="String">GDNF, MCL1</Data></Cell>
   </Row>
   <Row>
    <Cell><Data ss:Type="String">GO:2001240</Data></Cell>
    <Cell><Data ss:Type="String">0.0342011723296839</Data></Cell>
    <Cell><Data ss:Type="String">Inf</Data></Cell>
    <Cell><Data ss:Type="String">0.370067372473532</Data></Cell>
    <Cell><Data ss:Type="Number">2</Data></Cell>
    <Cell><Data ss:Type="Number">2</Data></Cell>
    <Cell><Data ss:Type="String">negative regulation of extrinsic apoptotic signaling pathway in absence of ligand</Data></Cell>
    <Cell><Data ss:Type="String">GDNF, MCL1</Data></Cell>
   </Row>
   <Row>
    <Cell><Data ss:Type="String">GO:0032386</Data></Cell>
    <Cell><Data ss:Type="String">0.0346483874256058</Data></Cell>
    <Cell ss:StyleID="s63"><Data ss:Type="Number">180043693009119</Data></Cell>
    <Cell ss:StyleID="s63"><Data ss:Type="Number">109169874879692</Data></Cell>
    <Cell><Data ss:Type="Number">17</Data></Cell>
    <Cell><Data ss:Type="Number">59</Data></Cell>
    <Cell><Data ss:Type="String">regulation of intracellular transport</Data></Cell>
    <Cell><Data ss:Type="String">FAF1, NUDT4, UHMK1, CSK, WWTR1, GSK3B, LCP1, MAP1B, NFKBIA, NFKBIL1, PPP1CC, MAPK1, MAP2K2, BMPR1A, TNF, CALM3, GCC2</Data></Cell>
   </Row>
   <Row>
    <Cell><Data ss:Type="String">GO:0007215</Data></Cell>
    <Cell><Data ss:Type="String">0.034775240841456</Data></Cell>
    <Cell ss:StyleID="s63"><Data ss:Type="Number">281937485087091</Data></Cell>
    <Cell ss:StyleID="s63"><Data ss:Type="Number">333060635226179</Data></Cell>
    <Cell><Data ss:Type="Number">7</Data></Cell>
    <Cell><Data ss:Type="Number">18</Data></Cell>
    <Cell><Data ss:Type="String">glutamate receptor signaling pathway</Data></Cell>
    <Cell><Data ss:Type="String">NLGN1, GRIA2, GRIN2A, GRIN2C, APP, NRXN1, HOMER2</Data></Cell>
   </Row>
   <Row>
    <Cell><Data ss:Type="String">GO:0070665</Data></Cell>
    <Cell><Data ss:Type="String">0.034775240841456</Data></Cell>
    <Cell ss:StyleID="s63"><Data ss:Type="Number">281937485087091</Data></Cell>
    <Cell ss:StyleID="s63"><Data ss:Type="Number">333060635226179</Data></Cell>
    <Cell><Data ss:Type="Number">7</Data></Cell>
    <Cell><Data ss:Type="Number">18</Data></Cell>
    <Cell><Data ss:Type="String">positive regulation of leukocyte proliferation</Data></Cell>
    <Cell><Data ss:Type="String">CD24, LYN, MEF2C, MYD88, TNFRSF4, ZAP70, CARD11</Data></Cell>
   </Row>
   <Row>
    <Cell><Data ss:Type="String">GO:0048585</Data></Cell>
    <Cell><Data ss:Type="String">0.0351041666256072</Data></Cell>
    <Cell ss:StyleID="s63"><Data ss:Type="Number">136686091311886</Data></Cell>
    <Cell ss:StyleID="s63"><Data ss:Type="Number">420026467757459</Data></Cell>
    <Cell><Data ss:Type="Number">53</Data></Cell>
    <Cell><Data ss:Type="Number">227</Data></Cell>
    <Cell><Data ss:Type="String">negative regulation of response to stimulus</Data></Cell>
    <Cell><Data ss:Type="String">FAF1, CNR2, COL3A1, DUSP19, CTNNA2, CTNND1, ADRBK1, AGT, PEG10, WWTR1, RGS22, GDNF, GLG1, GRK4, GRK5, ABR, GSK3B, SOCS7, HP, RGSL1, INPP5D, IRF4, RHOH, LRP4, LRPAP1, LYN, MCL1, MYH9, NFKBIA, NFKBIL1, PDPK1, PPM1A, PRKAA1, TMEM127, PRKCB, MESP1, SMURF1, SNX14, PTEN, RGS10, ROBO2, RPS27A, RYK, TAP1, UBA52, UBB, UBC, PXDN, CXXC4, ARHGEF1, KLF4, NRXN1, SOCS5</Data></Cell>
   </Row>
   <Row>
    <Cell><Data ss:Type="String">GO:0048870</Data></Cell>
    <Cell><Data ss:Type="String">0.035448797653786</Data></Cell>
    <Cell ss:StyleID="s63"><Data ss:Type="Number">133345966175565</Data></Cell>
    <Cell ss:StyleID="s63"><Data ss:Type="Number">501441289701636</Data></Cell>
    <Cell><Data ss:Type="Number">62</Data></Cell>
    <Cell><Data ss:Type="Number">271</Data></Cell>
    <Cell><Data ss:Type="String">cell motility</Data></Cell>
    <Cell><Data ss:Type="String">CD24, ABI2, ABHD2, JMY, DNAH2, CTNNA2, CXADR, DCC, DNAH8, AGER, DRD5, AGT, EPHA3, PTK2B, VASH1, FLT1, PPIL2, CATSPERD, GAS8, GDNF, ABL2, LAMA1, ABR, MNX1, CCDC39, SHROOM2, IL16, INPP5D, LAMA2, LYN, MSN, MSX2, ASTN1, MYH9, ATP1B1, NRD1, PAFAH1B1, DCDC2, PDGFRA, PDPK1, PEX7, SPA17, MESP1, PRKG1, MAPK1, MAP2K2, PTEN, PTPN6, JAM2, RFX3, NEUROG2, TGFBR3, TNF, ZAP70, ZFAND5, CXCR4, JAM3, ROPN1L, CDC42BPA, DNAH17, ADAM9, KLF4</Data></Cell>
   </Row>
   <Row>
    <Cell><Data ss:Type="String">GO:0051674</Data></Cell>
    <Cell><Data ss:Type="String">0.035448797653786</Data></Cell>
    <Cell ss:StyleID="s63"><Data ss:Type="Number">133345966175565</Data></Cell>
    <Cell ss:StyleID="s63"><Data ss:Type="Number">501441289701636</Data></Cell>
    <Cell><Data ss:Type="Number">62</Data></Cell>
    <Cell><Data ss:Type="Number">271</Data></Cell>
    <Cell><Data ss:Type="String">localization of cell</Data></Cell>
    <Cell><Data ss:Type="String">CD24, ABI2, ABHD2, JMY, DNAH2, CTNNA2, CXADR, DCC, DNAH8, AGER, DRD5, AGT, EPHA3, PTK2B, VASH1, FLT1, PPIL2, CATSPERD, GAS8, GDNF, ABL2, LAMA1, ABR, MNX1, CCDC39, SHROOM2, IL16, INPP5D, LAMA2, LYN, MSN, MSX2, ASTN1, MYH9, ATP1B1, NRD1, PAFAH1B1, DCDC2, PDGFRA, PDPK1, PEX7, SPA17, MESP1, PRKG1, MAPK1, MAP2K2, PTEN, PTPN6, JAM2, RFX3, NEUROG2, TGFBR3, TNF, ZAP70, ZFAND5, CXCR4, JAM3, ROPN1L, CDC42BPA, DNAH17, ADAM9, KLF4</Data></Cell>
   </Row>
   <Row>
    <Cell><Data ss:Type="String">GO:0007346</Data></Cell>
    <Cell><Data ss:Type="String">0.0361865444861122</Data></Cell>
    <Cell ss:StyleID="s63"><Data ss:Type="Number">15922619047619</Data></Cell>
    <Cell ss:StyleID="s63"><Data ss:Type="Number">175782001924928</Data></Cell>
    <Cell><Data ss:Type="Number">25</Data></Cell>
    <Cell><Data ss:Type="Number">95</Data></Cell>
    <Cell><Data ss:Type="String">regulation of mitotic cell cycle</Data></Cell>
    <Cell><Data ss:Type="String">UBD, PSMA8, CSNK2A1, CSNK2A2, PPP1R1C, EIF4E, APP, IL1A, PAFAH1B1, CHMP1A, AURKAIP1, PHIP, PSMB8, PSMB9, PTEN, PTPN3, PTPN6, RPS27A, BID, TNF, UBA52, UBB, UBC, MAD1L1, PSMD6</Data></Cell>
   </Row>
   <Row>
    <Cell><Data ss:Type="String">GO:0006977</Data></Cell>
    <Cell><Data ss:Type="String">0.0369105443802155</Data></Cell>
    <Cell ss:StyleID="s63"><Data ss:Type="Number">253275764970903</Data></Cell>
    <Cell ss:StyleID="s63"><Data ss:Type="Number">407074109720885</Data></Cell>
    <Cell><Data ss:Type="Number">8</Data></Cell>
    <Cell><Data ss:Type="Number">22</Data></Cell>
    <Cell><Data ss:Type="String">DNA damage response, signal transduction by p53 class mediator resulting in cell cycle arrest</Data></Cell>
    <Cell><Data ss:Type="String">PSMA8, PSMB8, PSMB9, RPS27A, UBA52, UBB, UBC, PSMD6</Data></Cell>
   </Row>
   <Row>
    <Cell><Data ss:Type="String">GO:0042552</Data></Cell>
    <Cell><Data ss:Type="String">0.0369105443802155</Data></Cell>
    <Cell ss:StyleID="s63"><Data ss:Type="Number">253275764970903</Data></Cell>
    <Cell ss:StyleID="s63"><Data ss:Type="Number">407074109720885</Data></Cell>
    <Cell><Data ss:Type="Number">8</Data></Cell>
    <Cell><Data ss:Type="Number">22</Data></Cell>
    <Cell><Data ss:Type="String">myelination</Data></Cell>
    <Cell><Data ss:Type="String">NDRG1, CTNNB1, ID4, PLP1, PTEN, CXCR4, JAM3, NKX6-2</Data></Cell>
   </Row>
   <Row>
    <Cell><Data ss:Type="String">GO:0072401</Data></Cell>
    <Cell><Data ss:Type="String">0.0369105443802155</Data></Cell>
    <Cell ss:StyleID="s63"><Data ss:Type="Number">253275764970903</Data></Cell>
    <Cell ss:StyleID="s63"><Data ss:Type="Number">407074109720885</Data></Cell>
    <Cell><Data ss:Type="Number">8</Data></Cell>
    <Cell><Data ss:Type="Number">22</Data></Cell>
    <Cell><Data ss:Type="String">signal transduction involved in DNA integrity checkpoint</Data></Cell>
    <Cell><Data ss:Type="String">PSMA8, PSMB8, PSMB9, RPS27A, UBA52, UBB, UBC, PSMD6</Data></Cell>
   </Row>
   <Row>
    <Cell><Data ss:Type="String">GO:0072413</Data></Cell>
    <Cell><Data ss:Type="String">0.0369105443802155</Data></Cell>
    <Cell ss:StyleID="s63"><Data ss:Type="Number">253275764970903</Data></Cell>
    <Cell ss:StyleID="s63"><Data ss:Type="Number">407074109720885</Data></Cell>
    <Cell><Data ss:Type="Number">8</Data></Cell>
    <Cell><Data ss:Type="Number">22</Data></Cell>
    <Cell><Data ss:Type="String">signal transduction involved in mitotic cell cycle checkpoint</Data></Cell>
    <Cell><Data ss:Type="String">PSMA8, PSMB8, PSMB9, RPS27A, UBA52, UBB, UBC, PSMD6</Data></Cell>
   </Row>
   <Row>
    <Cell><Data ss:Type="String">GO:0072422</Data></Cell>
    <Cell><Data ss:Type="String">0.0369105443802155</Data></Cell>
    <Cell ss:StyleID="s63"><Data ss:Type="Number">253275764970903</Data></Cell>
    <Cell ss:StyleID="s63"><Data ss:Type="Number">407074109720885</Data></Cell>
    <Cell><Data ss:Type="Number">8</Data></Cell>
    <Cell><Data ss:Type="Number">22</Data></Cell>
    <Cell><Data ss:Type="String">signal transduction involved in DNA damage checkpoint</Data></Cell>
    <Cell><Data ss:Type="String">PSMA8, PSMB8, PSMB9, RPS27A, UBA52, UBB, UBC, PSMD6</Data></Cell>
   </Row>
   <Row>
    <Cell><Data ss:Type="String">GO:0072431</Data></Cell>
    <Cell><Data ss:Type="String">0.0369105443802155</Data></Cell>
    <Cell ss:StyleID="s63"><Data ss:Type="Number">253275764970903</Data></Cell>
    <Cell ss:StyleID="s63"><Data ss:Type="Number">407074109720885</Data></Cell>
    <Cell><Data ss:Type="Number">8</Data></Cell>
    <Cell><Data ss:Type="Number">22</Data></Cell>
    <Cell><Data ss:Type="String">signal transduction involved in mitotic cell cycle G1/S transition DNA damage checkpoint</Data></Cell>
    <Cell><Data ss:Type="String">PSMA8, PSMB8, PSMB9, RPS27A, UBA52, UBB, UBC, PSMD6</Data></Cell>
   </Row>
   <Row>
    <Cell><Data ss:Type="String">GO:0072474</Data></Cell>
    <Cell><Data ss:Type="String">0.0369105443802155</Data></Cell>
    <Cell ss:StyleID="s63"><Data ss:Type="Number">253275764970903</Data></Cell>
    <Cell ss:StyleID="s63"><Data ss:Type="Number">407074109720885</Data></Cell>
    <Cell><Data ss:Type="Number">8</Data></Cell>
    <Cell><Data ss:Type="Number">22</Data></Cell>
    <Cell><Data ss:Type="String">signal transduction involved in mitotic cell cycle G1/S checkpoint</Data></Cell>
    <Cell><Data ss:Type="String">PSMA8, PSMB8, PSMB9, RPS27A, UBA52, UBB, UBC, PSMD6</Data></Cell>
   </Row>
   <Row>
    <Cell><Data ss:Type="String">GO:0001709</Data></Cell>
    <Cell><Data ss:Type="String">0.0370323650067371</Data></Cell>
    <Cell ss:StyleID="s63"><Data ss:Type="Number">368782722513089</Data></Cell>
    <Cell ss:StyleID="s63"><Data ss:Type="Number">203537054860443</Data></Cell>
    <Cell><Data ss:Type="Number">5</Data></Cell>
    <Cell><Data ss:Type="Number">11</Data></Cell>
    <Cell><Data ss:Type="String">cell fate determination</Data></Cell>
    <Cell><Data ss:Type="String">CTNNB1, MCL1, MEF2C, MESP1, KLF4</Data></Cell>
   </Row>
   <Row>
    <Cell><Data ss:Type="String">GO:0002285</Data></Cell>
    <Cell><Data ss:Type="String">0.0370323650067371</Data></Cell>
    <Cell ss:StyleID="s63"><Data ss:Type="Number">368782722513089</Data></Cell>
    <Cell ss:StyleID="s63"><Data ss:Type="Number">203537054860443</Data></Cell>
    <Cell><Data ss:Type="Number">5</Data></Cell>
    <Cell><Data ss:Type="Number">11</Data></Cell>
    <Cell><Data ss:Type="String">lymphocyte activation involved in immune response</Data></Cell>
    <Cell><Data ss:Type="String">EXOSC6, PTK2B, IRF4, LCP1, SOCS5</Data></Cell>
   </Row>
   <Row>
    <Cell><Data ss:Type="String">GO:0042108</Data></Cell>
    <Cell><Data ss:Type="String">0.0370323650067371</Data></Cell>
    <Cell ss:StyleID="s63"><Data ss:Type="Number">368782722513089</Data></Cell>
    <Cell ss:StyleID="s63"><Data ss:Type="Number">203537054860443</Data></Cell>
    <Cell><Data ss:Type="Number">5</Data></Cell>
    <Cell><Data ss:Type="Number">11</Data></Cell>
    <Cell><Data ss:Type="String">positive regulation of cytokine biosynthetic process</Data></Cell>
    <Cell><Data ss:Type="String">IL1A, IRF4, MYD88, TNF, CARD11</Data></Cell>
   </Row>
   <Row>
    <Cell><Data ss:Type="String">GO:0051145</Data></Cell>
    <Cell><Data ss:Type="String">0.0370323650067371</Data></Cell>
    <Cell ss:StyleID="s63"><Data ss:Type="Number">368782722513089</Data></Cell>
    <Cell ss:StyleID="s63"><Data ss:Type="Number">203537054860443</Data></Cell>
    <Cell><Data ss:Type="Number">5</Data></Cell>
    <Cell><Data ss:Type="Number">11</Data></Cell>
    <Cell><Data ss:Type="String">smooth muscle cell differentiation</Data></Cell>
    <Cell><Data ss:Type="String">CTNNB1, AGT, MEF2C, MESP1, TSHZ3</Data></Cell>
   </Row>
   <Row>
    <Cell><Data ss:Type="String">GO:0007163</Data></Cell>
    <Cell><Data ss:Type="String">0.0372578053084779</Data></Cell>
    <Cell ss:StyleID="s63"><Data ss:Type="Number">212251921532637</Data></Cell>
    <Cell ss:StyleID="s63"><Data ss:Type="Number">629114533205005</Data></Cell>
    <Cell><Data ss:Type="Number">11</Data></Cell>
    <Cell><Data ss:Type="Number">34</Data></Cell>
    <Cell><Data ss:Type="String">establishment or maintenance of cell polarity</Data></Cell>
    <Cell><Data ss:Type="String">MPP7, DOCK2, PTK2B, LAMA1, MAP1B, MYH9, NUMA1, PAFAH1B1, DYNLT1, JAM3, DOCK7</Data></Cell>
   </Row>
   <Row>
    <Cell><Data ss:Type="String">GO:0030307</Data></Cell>
    <Cell><Data ss:Type="String">0.0377757703850825</Data></Cell>
    <Cell ss:StyleID="s63"><Data ss:Type="Number">234752321981424</Data></Cell>
    <Cell ss:StyleID="s63"><Data ss:Type="Number">481087584215592</Data></Cell>
    <Cell><Data ss:Type="Number">9</Data></Cell>
    <Cell><Data ss:Type="Number">26</Data></Cell>
    <Cell><Data ss:Type="String">positive regulation of cell growth</Data></Cell>
    <Cell><Data ss:Type="String">C6orf108, PPP1R1C, PTK2B, MAP1B, PAFAH1B1, BCL11A, RPS6KA1, RPS6KA3, TAF9</Data></Cell>
   </Row>
   <Row>
    <Cell><Data ss:Type="String">GO:0050920</Data></Cell>
    <Cell><Data ss:Type="String">0.0377757703850825</Data></Cell>
    <Cell ss:StyleID="s63"><Data ss:Type="Number">234752321981424</Data></Cell>
    <Cell ss:StyleID="s63"><Data ss:Type="Number">481087584215592</Data></Cell>
    <Cell><Data ss:Type="Number">9</Data></Cell>
    <Cell><Data ss:Type="Number">26</Data></Cell>
    <Cell><Data ss:Type="String">regulation of chemotaxis</Data></Cell>
    <Cell><Data ss:Type="String">AGER, PTK2B, IL16, LYN, PDGFRA, ROBO2, RYK, CXCR4, JAM3</Data></Cell>
   </Row>
   <Row>
    <Cell><Data ss:Type="String">GO:0051437</Data></Cell>
    <Cell><Data ss:Type="String">0.0377757703850825</Data></Cell>
    <Cell ss:StyleID="s63"><Data ss:Type="Number">234752321981424</Data></Cell>
    <Cell ss:StyleID="s63"><Data ss:Type="Number">481087584215592</Data></Cell>
    <Cell><Data ss:Type="Number">9</Data></Cell>
    <Cell><Data ss:Type="Number">26</Data></Cell>
    <Cell><Data ss:Type="String">positive regulation of ubiquitin-protein ligase activity involved in mitotic cell cycle</Data></Cell>
    <Cell><Data ss:Type="String">PSMA8, PSMB8, PSMB9, PTEN, RPS27A, UBA52, UBB, UBC, PSMD6</Data></Cell>
   </Row>
   <Row>
    <Cell><Data ss:Type="String">GO:0008154</Data></Cell>
    <Cell><Data ss:Type="String">0.0377977291922293</Data></Cell>
    <Cell ss:StyleID="s63"><Data ss:Type="Number">221805006587615</Data></Cell>
    <Cell ss:StyleID="s63"><Data ss:Type="Number">555101058710298</Data></Cell>
    <Cell><Data ss:Type="Number">10</Data></Cell>
    <Cell><Data ss:Type="Number">30</Data></Cell>
    <Cell><Data ss:Type="String">actin polymerization or depolymerization</Data></Cell>
    <Cell><Data ss:Type="String">ARPC1B, ABI2, JMY, DIAPH2, PTK2B, SHROOM2, EVL, ENAH, ACTR3B, TMSB10</Data></Cell>
   </Row>
   <Row>
    <Cell><Data ss:Type="String">GO:0070371</Data></Cell>
    <Cell><Data ss:Type="String">0.0377977291922293</Data></Cell>
    <Cell ss:StyleID="s63"><Data ss:Type="Number">221805006587615</Data></Cell>
    <Cell ss:StyleID="s63"><Data ss:Type="Number">555101058710298</Data></Cell>
    <Cell><Data ss:Type="Number">10</Data></Cell>
    <Cell><Data ss:Type="Number">30</Data></Cell>
    <Cell><Data ss:Type="String">ERK1 and ERK2 cascade</Data></Cell>
    <Cell><Data ss:Type="String">DCC, AGT, PTK2B, IL1A, LYN, PDGFRA, MAPK1, MAP2K2, PTPN6, TNF</Data></Cell>
   </Row>
   <Row>
    <Cell><Data ss:Type="String">GO:0019226</Data></Cell>
    <Cell><Data ss:Type="String">0.0379205115627706</Data></Cell>
    <Cell ss:StyleID="s63"><Data ss:Type="Number">138545159644263</Data></Cell>
    <Cell ss:StyleID="s63"><Data ss:Type="Number">368217035611165</Data></Cell>
    <Cell><Data ss:Type="Number">47</Data></Cell>
    <Cell><Data ss:Type="Number">199</Data></Cell>
    <Cell><Data ss:Type="String">transmission of nerve impulse</Data></Cell>
    <Cell><Data ss:Type="String">NDRG1, ADCY2, ADCY8, CNR2, CREB1, CTNNA2, CTNNB1, CTNND2, DRD5, AGT, EPB41L1, NLGN1, GABRA4, GDNF, AMPH, GRIA2, GRIN2A, GRIN2C, ID4, APP, KCNH2, LAMA2, ASIC2, MAP1B, MEF2C, NEFL, PAFAH1B1, PDPK1, PLP1, PXK, PRKCB, MAPK1, PTEN, JPH3, ROBO2, RPS6KA1, RPS6KA3, BDNF, TNF, SLC30A1, CXCR4, CALM3, CAMK4, JAM3, NKX6-2, BSN, NRXN1</Data></Cell>
   </Row>
   <Row>
    <Cell><Data ss:Type="String">GO:0044087</Data></Cell>
    <Cell><Data ss:Type="String">0.0386455038379661</Data></Cell>
    <Cell ss:StyleID="s63"><Data ss:Type="Number">159631373334669</Data></Cell>
    <Cell ss:StyleID="s63"><Data ss:Type="Number">168380654475457</Data></Cell>
    <Cell><Data ss:Type="Number">24</Data></Cell>
    <Cell><Data ss:Type="Number">91</Data></Cell>
    <Cell><Data ss:Type="String">regulation of cellular component biogenesis</Data></Cell>
    <Cell><Data ss:Type="String">ARPC1B, FAF1, JMY, MPP7, EPHA3, PTK2B, PPM1E, NLGN1, PPP1R16B, GSK3B, MAP1B, PFN1, BCL11A, PPM1A, PRKAA1, ACTR3B, PTEN, SLAIN2, ROBO2, BDNF, BID, TNF, SUMO1, TMSB10</Data></Cell>
   </Row>
   <Row>
    <Cell><Data ss:Type="String">GO:0051403</Data></Cell>
    <Cell><Data ss:Type="String">0.0387885313408793</Data></Cell>
    <Cell ss:StyleID="s63"><Data ss:Type="Number">16797239086077</Data></Cell>
    <Cell ss:StyleID="s63"><Data ss:Type="Number">135074590952839</Data></Cell>
    <Cell><Data ss:Type="Number">20</Data></Cell>
    <Cell><Data ss:Type="Number">73</Data></Cell>
    <Cell><Data ss:Type="String">stress-activated MAPK cascade</Data></Cell>
    <Cell><Data ss:Type="String">CREB1, DUSP19, AGT, PTK2B, MAPKBP1, IL1A, MEF2C, MYD88, STRADB, MAPK1, MAP2K2, RPS6KA1, RPS6KA3, RPS27A, TNF, UBA52, UBB, UBC, MAP4K3, MAPKAPK2</Data></Cell>
   </Row>
   <Row>
    <Cell><Data ss:Type="String">GO:0000904</Data></Cell>
    <Cell><Data ss:Type="String">0.0399140560339196</Data></Cell>
    <Cell ss:StyleID="s63"><Data ss:Type="Number">136099781138082</Data></Cell>
    <Cell ss:StyleID="s63"><Data ss:Type="Number">405223772858518</Data></Cell>
    <Cell><Data ss:Type="Number">51</Data></Cell>
    <Cell><Data ss:Type="Number">219</Data></Cell>
    <Cell><Data ss:Type="String">cell morphogenesis involved in differentiation</Data></Cell>
    <Cell><Data ss:Type="String">CD24, TUBB3, BASP1, BVES, FOXN4, COL3A1, CREB1, CSNK2A1, CSNK2A2, CTNNA2, CTNNB1, DCC, EPHA3, EPHA5, WWTR1, GDNF, GFRA1, ABL2, LAMA1, GSK3B, MNX1, APP, KAL1, KIF5C, ARHGDIA, CAPRIN1, MAP1B, MSX2, MYH9, NEFM, PAFAH1B1, PAK2, EVL, BCL11A, ENAH, MAPK1, MAP2K2, PTEN, PTPRD, ROBO2, RPS6KA1, RPS6KA3, RYK, BDNF, NEUROG2, TGFBR3, YWHAB, DOCK7, ARHGEF1, NRXN1, LPPR4</Data></Cell>
   </Row>
   <Row>
    <Cell><Data ss:Type="String">GO:0060562</Data></Cell>
    <Cell><Data ss:Type="String">0.0403335371795886</Data></Cell>
    <Cell ss:StyleID="s63"><Data ss:Type="Number">175804057397328</Data></Cell>
    <Cell ss:StyleID="s63"><Data ss:Type="Number">11102021174206</Data></Cell>
    <Cell><Data ss:Type="Number">17</Data></Cell>
    <Cell><Data ss:Type="Number">60</Data></Cell>
    <Cell><Data ss:Type="String">epithelial tube morphogenesis</Data></Cell>
    <Cell><Data ss:Type="String">DEAF1, BBS5, CTNNB1, RDH10, AGT, COBL, IFT172, GDNF, LAMA1, MEF2C, MSX2, PFN1, PGR, ENAH, MESP1, SLC12A2, TNF</Data></Cell>
   </Row>
   <Row>
    <Cell><Data ss:Type="String">GO:0007275</Data></Cell>
    <Cell><Data ss:Type="String">0.0406811216758973</Data></Cell>
    <Cell ss:StyleID="s63"><Data ss:Type="Number">117147295351877</Data></Cell>
    <Cell ss:StyleID="s63"><Data ss:Type="Number">207052694898941</Data></Cell>
    <Cell><Data ss:Type="Number">227</Data></Cell>
    <Cell><Data ss:Type="Number">1119</Data></Cell>
    <Cell><Data ss:Type="String">multicellular organismal development</Data></Cell>
    <Cell><Data ss:Type="String">CD24, DNAJB6, TUBB3, NDRG1, BASP1, DEAF1, UBD, TACC2, NCKAP1, FOXN3, BVES, WIF1, CHRM2, SCRG1, EXOSC6, FOXN4, TDRD9, TTC8, UHMK1, COL3A1, BBS5, UBR3, MTERFD2, DNAJC19, CPE, CPS1, CREB1, SLC2A14, CSNK2A1, CSNK2A2, UNC45B, CTNNA2, CTNNB1, CTNND1, CTNND2, CXADR, ADRBK1, RDH10, DCC, TDRD5, DIAPH2, AGER, DOCK2, AGT, TUBB, EPHA3, EPHA5, ESRRA, ETV1, EXT2, PTK2B, SPATA19, C6orf170, SEMA3D, VASH1, NLGN1, PDZRN3, FLT1, COBL, ACSL6, OBSL1, PSD4, DDAH1, ALK, SPDYA, GABRA4, CATSPERD, WWTR1, SS18L1, IFT172, NPHP4, GDNF, GFRA1, GGCX, ABL2, NGFRAP1, STK36, INTU, PRELID1, GLG1, BIN1, GNA11, AQP11, DPY19L2, PRTG, LAMA1, ABR, GRIN2A, GSK3B, GTF2I, MNX1, HLA-DOA, CCDC39, ID4, H1FNT, APP, IL1A, SHROOM2, INPP5D, IRF4, ITGB8, KAL1, HILS1, SPEM1, KIF5C, KRT14, LAMA2, LCP1, ARHGDIA, RHOH, ASIC2, LRCH4, LRP4, LTA, LYN, CAPRIN1, MAP1B, MBNL1, MCL1, MEF2C, MSX2, MYH9, DRG1, NEFM, NFKBIA, NHS, NPHP1, ATP2A2, NRD1, YBX1, NUMA1, ATP2B4, PAFAH1B1, PAK2, CRIM1, THEG, HOOK1, EVL, DCDC2, PDGFRA, PDPK1, PEX7, PFN1, PGR, BCL11A, PLN, PLP1, SNTG2, MOV10L1, TAF7L, CCHCR1, SPATA6, PPP1R9A, PRKAR1A, ENAH, PRKCB, MBNL3, BEX1, MESP1, PRKG1, MAPK1, NXF5, MAP2K2, FMN2, PTEN, ALPK3, TSHZ3, PTPRD, CTDSP1, ACTA2, SENP2, RCN1, RFX3, ROBO2, RPS6KA1, RPS6KA3, RYK, BDNF, SORT1, BID, NEUROG2, GMCL1P1, TSPY2, SLC12A2, BMPR1A, BOLL, SPARC, DYNLT1, TGFBR3, TNF, TUBB2A, TYR, UTRN, YWHAB, ZAP70, ZFAND5, SLC30A1, CSDE1, CXCR4, LST1, TFEB, DYNC2H1, KAT6A, CXXC4, ESX1, CAMK4, JAM3, SPATA16, TSSK1B, HORMAD1, KIAA1109, CARD11, NKX6-2, ST6GAL2, CSDA, DOCK7, EDF1, ADAM9, DLK1, ARHGEF1, MAPKAPK2, KLF4, NRXN1, NRXN2, SOCS5, LPPR4, ARNT2</Data></Cell>
   </Row>
   <Row>
    <Cell><Data ss:Type="String">GO:0007268</Data></Cell>
    <Cell><Data ss:Type="String">0.0412121945009617</Data></Cell>
    <Cell ss:StyleID="s63"><Data ss:Type="Number">140247182245581</Data></Cell>
    <Cell ss:StyleID="s63"><Data ss:Type="Number">325659287776708</Data></Cell>
    <Cell><Data ss:Type="Number">42</Data></Cell>
    <Cell><Data ss:Type="Number">176</Data></Cell>
    <Cell><Data ss:Type="String">synaptic transmission</Data></Cell>
    <Cell><Data ss:Type="String">ADCY2, ADCY8, CNR2, CREB1, CTNNA2, CTNNB1, CTNND2, DRD5, AGT, EPB41L1, NLGN1, GABRA4, GDNF, AMPH, GRIA2, GRIN2A, GRIN2C, APP, KCNH2, LAMA2, ASIC2, MAP1B, MEF2C, NEFL, PAFAH1B1, PDPK1, PLP1, PXK, PRKCB, MAPK1, PTEN, JPH3, ROBO2, RPS6KA1, RPS6KA3, BDNF, TNF, SLC30A1, CALM3, CAMK4, BSN, NRXN1</Data></Cell>
   </Row>
   <Row>
    <Cell><Data ss:Type="String">GO:0001816</Data></Cell>
    <Cell><Data ss:Type="String">0.041275094467403</Data></Cell>
    <Cell ss:StyleID="s63"><Data ss:Type="Number">160080847855228</Data></Cell>
    <Cell ss:StyleID="s63"><Data ss:Type="Number">160979307025987</Data></Cell>
    <Cell><Data ss:Type="Number">23</Data></Cell>
    <Cell><Data ss:Type="Number">87</Data></Cell>
    <Cell><Data ss:Type="String">cytokine production</Data></Cell>
    <Cell><Data ss:Type="String">CD24, IGF2BP1, CREB1, AGT, IL1A, INPP5D, IRF4, LTA, LYN, MYD88, NFKBIA, NFKBIL1, LURAP1, OTUD5, RPS27A, TNF, TNFRSF4, UBA52, UBB, UBC, CARD11, MAPKAPK2, KLF4</Data></Cell>
   </Row>
   <Row>
    <Cell><Data ss:Type="String">GO:0070887</Data></Cell>
    <Cell><Data ss:Type="String">0.0419822833161822</Data></Cell>
    <Cell ss:StyleID="s63"><Data ss:Type="Number">125336041685066</Data></Cell>
    <Cell ss:StyleID="s63"><Data ss:Type="Number">791944177093359</Data></Cell>
    <Cell><Data ss:Type="Number">93</Data></Cell>
    <Cell><Data ss:Type="Number">428</Data></Cell>
    <Cell><Data ss:Type="String">cellular response to chemical stimulus</Data></Cell>
    <Cell><Data ss:Type="String">CD24, NDRG1, PGRMC2, SORBS1, ADCY2, USP18, ADCY8, COL3A1, CPS1, CREB1, CTNNB1, COMMD7, CXADR, KLB, ADRBK1, DRD5, EIF4A2, EIF4E, EPHA3, EPHA5, PTK2B, PPM1E, FLT1, ALOX5AP, PRDX5, ABL2, GRIN2A, GSK3B, SOCS7, HLA-A, HLA-DMB, HLA-DOA, HLA-DOB, HLA-DQB1, HLA-DQB2, HLA-DRA, HLA-E, HP, IL1A, IL16, IRF4, KRT18, LYN, MEF2C, CIITA, MSX2, MYD88, ATF4, CHMP1A, PDGFRA, SRRT, PDPK1, PFN1, PGR, PPM1A, PHIP, YOD1, STRADB, PRKAA1, PRKAR1A, CNDP2, PRKAR2A, PRKCB, MAPK1, MAP2K2, PSMB8, BACH1, PTEN, PTPN2, PTPN6, RANBP2, ROBO2, RPS27A, SPARC, TNF, TNFRSF4, TYK2, UBA52, UBB, UBC, SUMO1, YWHAB, PXDN, CXCR4, CALM3, CAMK4, JAM3, TNFRSF14, MAPKAPK2, KLF4, PRDX6, SOCS5, TATDN2</Data></Cell>
   </Row>
   <Row>
    <Cell><Data ss:Type="String">GO:0051128</Data></Cell>
    <Cell><Data ss:Type="String">0.0425171630009547</Data></Cell>
    <Cell ss:StyleID="s63"><Data ss:Type="Number">126988700310629</Data></Cell>
    <Cell ss:StyleID="s63"><Data ss:Type="Number">690175649663138</Data></Cell>
    <Cell><Data ss:Type="Number">82</Data></Cell>
    <Cell><Data ss:Type="Number">373</Data></Cell>
    <Cell><Data ss:Type="String">regulation of cellular component organization</Data></Cell>
    <Cell><Data ss:Type="String">ARPC1B, UBD, SORBS1, C6orf108, FERMT2, FAF1, BVES, C1orf88, JMY, MPP7, CTNNA2, CTNNB1, PPP1R1C, DCC, AGT, EPHA3, EPHA5, PTK2B, PPM1E, NLGN1, EID1, WWTR1, PPP1R16B, GDNF, ABL2, AMPH, TMEM97, BIN1, ABR, GSK3B, HIP1, APOC1, IL1A, SHROOM2, ARHGDIA, LYN, CAPRIN1, MAP1B, MYH9, NEFM, NPM1, PAFAH1B1, CRIM1, PDGFRA, PDPK1, PFN1, BCL11A, ST7L, PPM1A, AURKAIP1, PHIP, CENPJ, MAPK1, MAP2K2, CDC42SE1, ACTR3B, PTEN, SLAIN2, PTPRD, ROBO2, RPS6KA1, RPS6KA3, RYK, BDNF, BID, WNK3, TAF9, DYNLT1, TNF, SUMO1, LST1, CEP76, JAM3, MAD1L1, KIAA1109, TNKS, ADAM9, TMEM67, ARHGEF1, TMSB10, NRXN1, SNX17</Data></Cell>
   </Row>
   <Row>
    <Cell><Data ss:Type="String">GO:0007632</Data></Cell>
    <Cell><Data ss:Type="String">0.0433936373436978</Data></Cell>
    <Cell ss:StyleID="s63"><Data ss:Type="Number">295150720838794</Data></Cell>
    <Cell ss:StyleID="s63"><Data ss:Type="Number">277550529355149</Data></Cell>
    <Cell><Data ss:Type="Number">6</Data></Cell>
    <Cell><Data ss:Type="Number">15</Data></Cell>
    <Cell><Data ss:Type="String">visual behavior</Data></Cell>
    <Cell><Data ss:Type="String">DRD5, ADAM2, NPHP4, GRIN2A, APP, NPHP1</Data></Cell>
   </Row>
   <Row>
    <Cell><Data ss:Type="String">GO:0021766</Data></Cell>
    <Cell><Data ss:Type="String">0.0433936373436978</Data></Cell>
    <Cell ss:StyleID="s63"><Data ss:Type="Number">295150720838794</Data></Cell>
    <Cell ss:StyleID="s63"><Data ss:Type="Number">277550529355149</Data></Cell>
    <Cell><Data ss:Type="Number">6</Data></Cell>
    <Cell><Data ss:Type="Number">15</Data></Cell>
    <Cell><Data ss:Type="String">hippocampus development</Data></Cell>
    <Cell><Data ss:Type="String">EPHA5, GRIN2A, GSK3B, ID4, PAFAH1B1, PTEN</Data></Cell>
   </Row>
   <Row>
    <Cell><Data ss:Type="String">GO:0006730</Data></Cell>
    <Cell><Data ss:Type="String">0.0434059791403048</Data></Cell>
    <Cell ss:StyleID="s63"><Data ss:Type="Number">442222222222222</Data></Cell>
    <Cell ss:StyleID="s63"><Data ss:Type="Number">148026948989413</Data></Cell>
    <Cell><Data ss:Type="Number">4</Data></Cell>
    <Cell><Data ss:Type="Number">8</Data></Cell>
    <Cell><Data ss:Type="String">one-carbon metabolic process</Data></Cell>
    <Cell><Data ss:Type="String">ALDH1L2, MTHFD1L, MTHFD1, CA8</Data></Cell>
   </Row>
   <Row>
    <Cell><Data ss:Type="String">GO:0006893</Data></Cell>
    <Cell><Data ss:Type="String">0.0434059791403048</Data></Cell>
    <Cell ss:StyleID="s63"><Data ss:Type="Number">442222222222222</Data></Cell>
    <Cell ss:StyleID="s63"><Data ss:Type="Number">148026948989413</Data></Cell>
    <Cell><Data ss:Type="Number">4</Data></Cell>
    <Cell><Data ss:Type="Number">8</Data></Cell>
    <Cell><Data ss:Type="String">Golgi to plasma membrane transport</Data></Cell>
    <Cell><Data ss:Type="String">RAB3IP, CSK, STEAP2, KRT18</Data></Cell>
   </Row>
   <Row>
    <Cell><Data ss:Type="String">GO:0009950</Data></Cell>
    <Cell><Data ss:Type="String">0.0434059791403048</Data></Cell>
    <Cell ss:StyleID="s63"><Data ss:Type="Number">442222222222222</Data></Cell>
    <Cell ss:StyleID="s63"><Data ss:Type="Number">148026948989413</Data></Cell>
    <Cell><Data ss:Type="Number">4</Data></Cell>
    <Cell><Data ss:Type="Number">8</Data></Cell>
    <Cell><Data ss:Type="String">dorsal/ventral axis specification</Data></Cell>
    <Cell><Data ss:Type="String">CTNNB1, SENP2, BMPR1A, CXXC4</Data></Cell>
   </Row>
   <Row>
    <Cell><Data ss:Type="String">GO:0010453</Data></Cell>
    <Cell><Data ss:Type="String">0.0434059791403048</Data></Cell>
    <Cell ss:StyleID="s63"><Data ss:Type="Number">442222222222222</Data></Cell>
    <Cell ss:StyleID="s63"><Data ss:Type="Number">148026948989413</Data></Cell>
    <Cell><Data ss:Type="Number">4</Data></Cell>
    <Cell><Data ss:Type="Number">8</Data></Cell>
    <Cell><Data ss:Type="String">regulation of cell fate commitment</Data></Cell>
    <Cell><Data ss:Type="String">CTNNB1, MESP1, BMPR1A, NKX6-2</Data></Cell>
   </Row>
   <Row>
    <Cell><Data ss:Type="String">GO:0010824</Data></Cell>
    <Cell><Data ss:Type="String">0.0434059791403048</Data></Cell>
    <Cell ss:StyleID="s63"><Data ss:Type="Number">442222222222222</Data></Cell>
    <Cell ss:StyleID="s63"><Data ss:Type="Number">148026948989413</Data></Cell>
    <Cell><Data ss:Type="Number">4</Data></Cell>
    <Cell><Data ss:Type="Number">8</Data></Cell>
    <Cell><Data ss:Type="String">regulation of centrosome duplication</Data></Cell>
    <Cell><Data ss:Type="String">NPM1, CENPJ, CEP76, TMEM67</Data></Cell>
   </Row>
   <Row>
    <Cell><Data ss:Type="String">GO:0032964</Data></Cell>
    <Cell><Data ss:Type="String">0.0434059791403048</Data></Cell>
    <Cell ss:StyleID="s63"><Data ss:Type="Number">442222222222222</Data></Cell>
    <Cell ss:StyleID="s63"><Data ss:Type="Number">148026948989413</Data></Cell>
    <Cell><Data ss:Type="Number">4</Data></Cell>
    <Cell><Data ss:Type="Number">8</Data></Cell>
    <Cell><Data ss:Type="String">collagen biosynthetic process</Data></Cell>
    <Cell><Data ss:Type="String">COL3A1, PRDX5, CIITA, TRAM2</Data></Cell>
   </Row>
   <Row>
    <Cell><Data ss:Type="String">GO:0042177</Data></Cell>
    <Cell><Data ss:Type="String">0.0434059791403048</Data></Cell>
    <Cell ss:StyleID="s63"><Data ss:Type="Number">442222222222222</Data></Cell>
    <Cell ss:StyleID="s63"><Data ss:Type="Number">148026948989413</Data></Cell>
    <Cell><Data ss:Type="Number">4</Data></Cell>
    <Cell><Data ss:Type="Number">8</Data></Cell>
    <Cell><Data ss:Type="String">negative regulation of protein catabolic process</Data></Cell>
    <Cell><Data ss:Type="String">GRIN2A, GRIN2C, PTPN3, TAF9</Data></Cell>
   </Row>
   <Row>
    <Cell><Data ss:Type="String">GO:0043550</Data></Cell>
    <Cell><Data ss:Type="String">0.0434059791403048</Data></Cell>
    <Cell ss:StyleID="s63"><Data ss:Type="Number">442222222222222</Data></Cell>
    <Cell ss:StyleID="s63"><Data ss:Type="Number">148026948989413</Data></Cell>
    <Cell><Data ss:Type="Number">4</Data></Cell>
    <Cell><Data ss:Type="Number">8</Data></Cell>
    <Cell><Data ss:Type="String">regulation of lipid kinase activity</Data></Cell>
    <Cell><Data ss:Type="String">PTK2B, FLT1, LYN, PDGFRA</Data></Cell>
   </Row>
   <Row>
    <Cell><Data ss:Type="String">GO:0045022</Data></Cell>
    <Cell><Data ss:Type="String">0.0434059791403048</Data></Cell>
    <Cell ss:StyleID="s63"><Data ss:Type="Number">442222222222222</Data></Cell>
    <Cell ss:StyleID="s63"><Data ss:Type="Number">148026948989413</Data></Cell>
    <Cell><Data ss:Type="Number">4</Data></Cell>
    <Cell><Data ss:Type="Number">8</Data></Cell>
    <Cell><Data ss:Type="String">early endosome to late endosome transport</Data></Cell>
    <Cell><Data ss:Type="String">HOOK1, MAPK1, MAP2K2, AKTIP</Data></Cell>
   </Row>
   <Row>
    <Cell><Data ss:Type="String">GO:0045576</Data></Cell>
    <Cell><Data ss:Type="String">0.0434059791403048</Data></Cell>
    <Cell ss:StyleID="s63"><Data ss:Type="Number">442222222222222</Data></Cell>
    <Cell ss:StyleID="s63"><Data ss:Type="Number">148026948989413</Data></Cell>
    <Cell><Data ss:Type="Number">4</Data></Cell>
    <Cell><Data ss:Type="Number">8</Data></Cell>
    <Cell><Data ss:Type="String">mast cell activation</Data></Cell>
    <Cell><Data ss:Type="String">NDRG1, CNR2, LYN, PDPK1</Data></Cell>
   </Row>
   <Row>
    <Cell><Data ss:Type="String">GO:0051952</Data></Cell>
    <Cell><Data ss:Type="String">0.0434059791403048</Data></Cell>
    <Cell ss:StyleID="s63"><Data ss:Type="Number">442222222222222</Data></Cell>
    <Cell ss:StyleID="s63"><Data ss:Type="Number">148026948989413</Data></Cell>
    <Cell><Data ss:Type="Number">4</Data></Cell>
    <Cell><Data ss:Type="Number">8</Data></Cell>
    <Cell><Data ss:Type="String">regulation of amine transport</Data></Cell>
    <Cell><Data ss:Type="String">ADRBK1, AGT, GDNF, TNF</Data></Cell>
   </Row>
   <Row>
    <Cell><Data ss:Type="String">GO:0060441</Data></Cell>
    <Cell><Data ss:Type="String">0.0434059791403048</Data></Cell>
    <Cell ss:StyleID="s63"><Data ss:Type="Number">442222222222222</Data></Cell>
    <Cell ss:StyleID="s63"><Data ss:Type="Number">148026948989413</Data></Cell>
    <Cell><Data ss:Type="Number">4</Data></Cell>
    <Cell><Data ss:Type="Number">8</Data></Cell>
    <Cell><Data ss:Type="String">epithelial tube branching involved in lung morphogenesis</Data></Cell>
    <Cell><Data ss:Type="String">CTNNB1, RDH10, LAMA1, TNF</Data></Cell>
   </Row>
   <Row>
    <Cell><Data ss:Type="String">GO:0070301</Data></Cell>
    <Cell><Data ss:Type="String">0.0434059791403048</Data></Cell>
    <Cell ss:StyleID="s63"><Data ss:Type="Number">442222222222222</Data></Cell>
    <Cell ss:StyleID="s63"><Data ss:Type="Number">148026948989413</Data></Cell>
    <Cell><Data ss:Type="Number">4</Data></Cell>
    <Cell><Data ss:Type="Number">8</Data></Cell>
    <Cell><Data ss:Type="String">cellular response to hydrogen peroxide</Data></Cell>
    <Cell><Data ss:Type="String">PRDX5, HP, PXDN, PRDX6</Data></Cell>
   </Row>
   <Row>
    <Cell><Data ss:Type="String">GO:0030031</Data></Cell>
    <Cell><Data ss:Type="String">0.0438951586376832</Data></Cell>
    <Cell ss:StyleID="s63"><Data ss:Type="Number">17032609003598</Data></Cell>
    <Cell ss:StyleID="s63"><Data ss:Type="Number">120271896053898</Data></Cell>
    <Cell><Data ss:Type="Number">18</Data></Cell>
    <Cell><Data ss:Type="Number">65</Data></Cell>
    <Cell><Data ss:Type="String">cell projection assembly</Data></Cell>
    <Cell><Data ss:Type="String">RAB3IP, TTC8, BBS5, DZIP1L, TMEM17, RSPH9, NLGN1, PPP1R16B, IFT172, STK36, INTU, RSPH4A, NEK1, ARHGEF4, RFX3, DNAI2, SPAG16, TMEM67</Data></Cell>
   </Row>
   <Row>
    <Cell><Data ss:Type="String">GO:0010498</Data></Cell>
    <Cell><Data ss:Type="String">0.0442802484723726</Data></Cell>
    <Cell ss:StyleID="s63"><Data ss:Type="Number">164812342382436</Data></Cell>
    <Cell ss:StyleID="s63"><Data ss:Type="Number">136924927815207</Data></Cell>
    <Cell><Data ss:Type="Number">20</Data></Cell>
    <Cell><Data ss:Type="Number">74</Data></Cell>
    <Cell><Data ss:Type="String">proteasomal protein catabolic process</Data></Cell>
    <Cell><Data ss:Type="String">TRIM13, ERLIN1, FAF1, PSMA8, DDB1, NHLRC1, YOD1, PSMB8, PSMB9, SMURF1, PTEN, RPS27A, TAF9, UBA52, UBB, UBC, SUMO1, TMEM67, SOCS5, PSMD6</Data></Cell>
   </Row>
   <Row>
    <Cell><Data ss:Type="String">GO:0000165</Data></Cell>
    <Cell><Data ss:Type="String">0.0445548221886656</Data></Cell>
    <Cell ss:StyleID="s63"><Data ss:Type="Number">14871447902571</Data></Cell>
    <Cell ss:StyleID="s63"><Data ss:Type="Number">222040423484119</Data></Cell>
    <Cell><Data ss:Type="Number">30</Data></Cell>
    <Cell><Data ss:Type="Number">120</Data></Cell>
    <Cell><Data ss:Type="String">MAPK cascade</Data></Cell>
    <Cell><Data ss:Type="String">CD24, CREB1, DUSP19, CTNNB1, DCC, AGT, PTK2B, MAPKBP1, FLT1, IL1A, LYN, MEF2C, MYD88, PDGFRA, STRADB, MAPK1, MAPK6, MAP2K2, PTPN6, RPS6KA1, RPS6KA3, RPS27A, RYK, TNF, UBA52, UBB, UBC, YWHAB, MAP4K3, MAPKAPK2</Data></Cell>
   </Row>
   <Row>
    <Cell><Data ss:Type="String">GO:0001508</Data></Cell>
    <Cell><Data ss:Type="String">0.0455846416486494</Data></Cell>
    <Cell ss:StyleID="s63"><Data ss:Type="Number">203347625329815</Data></Cell>
    <Cell ss:StyleID="s63"><Data ss:Type="Number">647617901828681</Data></Cell>
    <Cell><Data ss:Type="Number">11</Data></Cell>
    <Cell><Data ss:Type="Number">35</Data></Cell>
    <Cell><Data ss:Type="String">regulation of action potential</Data></Cell>
    <Cell><Data ss:Type="String">NDRG1, CNR2, CTNNB1, GNA11, GRIN2A, ID4, PLP1, PTEN, CXCR4, JAM3, NKX6-2</Data></Cell>
   </Row>
   <Row>
    <Cell><Data ss:Type="String">GO:0045787</Data></Cell>
    <Cell><Data ss:Type="String">0.0455846416486494</Data></Cell>
    <Cell ss:StyleID="s63"><Data ss:Type="Number">203347625329815</Data></Cell>
    <Cell ss:StyleID="s63"><Data ss:Type="Number">647617901828681</Data></Cell>
    <Cell><Data ss:Type="Number">11</Data></Cell>
    <Cell><Data ss:Type="Number">35</Data></Cell>
    <Cell><Data ss:Type="String">positive regulation of cell cycle</Data></Cell>
    <Cell><Data ss:Type="String">EIF4E, CCNY, C6orf89, SPDYA, APP, IL1A, PAFAH1B1, PHIP, PTEN, TNF, CCND3</Data></Cell>
   </Row>
   <Row>
    <Cell><Data ss:Type="String">GO:0006917</Data></Cell>
    <Cell><Data ss:Type="String">0.0460922421879408</Data></Cell>
    <Cell ss:StyleID="s63"><Data ss:Type="Number">150418678763638</Data></Cell>
    <Cell ss:StyleID="s63"><Data ss:Type="Number">20538739172281</Data></Cell>
    <Cell><Data ss:Type="Number">28</Data></Cell>
    <Cell><Data ss:Type="Number">111</Data></Cell>
    <Cell><Data ss:Type="String">induction of apoptosis</Data></Cell>
    <Cell><Data ss:Type="String">CD24, CTSC, AKAP13, JMY, DCC, AGT, TUBB, NGFRAP1, ABR, HIP1, APP, LTA, ARHGEF4, MAPK1, DIABLO, PTEN, RPS27A, SORT1, BID, TAP1, TNF, UBA52, UBB, UBC, YWHAB, APH1B, DYNLL1, TNFRSF10A</Data></Cell>
   </Row>
   <Row>
    <Cell><Data ss:Type="String">GO:0008037</Data></Cell>
    <Cell><Data ss:Type="String">0.0465413560258231</Data></Cell>
    <Cell ss:StyleID="s63"><Data ss:Type="Number">258366141732283</Data></Cell>
    <Cell ss:StyleID="s63"><Data ss:Type="Number">351564003849856</Data></Cell>
    <Cell><Data ss:Type="Number">7</Data></Cell>
    <Cell><Data ss:Type="Number">19</Data></Cell>
    <Cell><Data ss:Type="String">cell recognition</Data></Cell>
    <Cell><Data ss:Type="String">ZPBP, DOCK2, EPHA3, APP, SPA17, ROBO2, BDNF</Data></Cell>
   </Row>
   <Row>
    <Cell><Data ss:Type="String">GO:0009799</Data></Cell>
    <Cell><Data ss:Type="String">0.0465413560258231</Data></Cell>
    <Cell ss:StyleID="s63"><Data ss:Type="Number">258366141732283</Data></Cell>
    <Cell ss:StyleID="s63"><Data ss:Type="Number">351564003849856</Data></Cell>
    <Cell><Data ss:Type="Number">7</Data></Cell>
    <Cell><Data ss:Type="Number">19</Data></Cell>
    <Cell><Data ss:Type="String">specification of symmetry</Data></Cell>
    <Cell><Data ss:Type="String">BBS5, CTNNB1, IFT172, CCDC39, MEF2C, MESP1, RFX3</Data></Cell>
   </Row>
   <Row>
    <Cell><Data ss:Type="String">GO:0009855</Data></Cell>
    <Cell><Data ss:Type="String">0.0465413560258231</Data></Cell>
    <Cell ss:StyleID="s63"><Data ss:Type="Number">258366141732283</Data></Cell>
    <Cell ss:StyleID="s63"><Data ss:Type="Number">351564003849856</Data></Cell>
    <Cell><Data ss:Type="Number">7</Data></Cell>
    <Cell><Data ss:Type="Number">19</Data></Cell>
    <Cell><Data ss:Type="String">determination of bilateral symmetry</Data></Cell>
    <Cell><Data ss:Type="String">BBS5, CTNNB1, IFT172, CCDC39, MEF2C, MESP1, RFX3</Data></Cell>
   </Row>
   <Row>
    <Cell><Data ss:Type="String">GO:0018107</Data></Cell>
    <Cell><Data ss:Type="String">0.0465413560258231</Data></Cell>
    <Cell ss:StyleID="s63"><Data ss:Type="Number">258366141732283</Data></Cell>
    <Cell ss:StyleID="s63"><Data ss:Type="Number">351564003849856</Data></Cell>
    <Cell><Data ss:Type="Number">7</Data></Cell>
    <Cell><Data ss:Type="Number">19</Data></Cell>
    <Cell><Data ss:Type="String">peptidyl-threonine phosphorylation</Data></Cell>
    <Cell><Data ss:Type="String">ADRBK1, PDPK1, PHIP, PRKCB, MAPK1, WNK3, TNKS</Data></Cell>
   </Row>
   <Row>
    <Cell><Data ss:Type="String">GO:0021782</Data></Cell>
    <Cell><Data ss:Type="String">0.0465413560258231</Data></Cell>
    <Cell ss:StyleID="s63"><Data ss:Type="Number">258366141732283</Data></Cell>
    <Cell ss:StyleID="s63"><Data ss:Type="Number">351564003849856</Data></Cell>
    <Cell><Data ss:Type="Number">7</Data></Cell>
    <Cell><Data ss:Type="Number">19</Data></Cell>
    <Cell><Data ss:Type="String">glial cell development</Data></Cell>
    <Cell><Data ss:Type="String">NDRG1, AGT, ID4, LYN, PLP1, PTEN, NKX6-2</Data></Cell>
   </Row>
   <Row>
    <Cell><Data ss:Type="String">GO:0030705</Data></Cell>
    <Cell><Data ss:Type="String">0.0465413560258231</Data></Cell>
    <Cell ss:StyleID="s63"><Data ss:Type="Number">258366141732283</Data></Cell>
    <Cell ss:StyleID="s63"><Data ss:Type="Number">351564003849856</Data></Cell>
    <Cell><Data ss:Type="Number">7</Data></Cell>
    <Cell><Data ss:Type="Number">19</Data></Cell>
    <Cell><Data ss:Type="String">cytoskeleton-dependent intracellular transport</Data></Cell>
    <Cell><Data ss:Type="String">TUBB, APP, MAP1B, NEFM, NEFL, PAFAH1B1, ARHGAP21</Data></Cell>
   </Row>
   <Row>
    <Cell><Data ss:Type="String">GO:0043154</Data></Cell>
    <Cell><Data ss:Type="String">0.0465413560258231</Data></Cell>
    <Cell ss:StyleID="s63"><Data ss:Type="Number">258366141732283</Data></Cell>
    <Cell ss:StyleID="s63"><Data ss:Type="Number">351564003849856</Data></Cell>
    <Cell><Data ss:Type="Number">7</Data></Cell>
    <Cell><Data ss:Type="Number">19</Data></Cell>
    <Cell><Data ss:Type="String">negative regulation of cysteine-type endopeptidase activity involved in apoptotic process</Data></Cell>
    <Cell><Data ss:Type="String">DNAJB6, CSNK2A1, TNFAIP8, PRDX5, RPS6KA1, RPS6KA3, KLF4</Data></Cell>
   </Row>
   <Row>
    <Cell><Data ss:Type="String">GO:0043487</Data></Cell>
    <Cell><Data ss:Type="String">0.0465413560258231</Data></Cell>
    <Cell ss:StyleID="s63"><Data ss:Type="Number">258366141732283</Data></Cell>
    <Cell ss:StyleID="s63"><Data ss:Type="Number">351564003849856</Data></Cell>
    <Cell><Data ss:Type="Number">7</Data></Cell>
    <Cell><Data ss:Type="Number">19</Data></Cell>
    <Cell><Data ss:Type="String">regulation of RNA stability</Data></Cell>
    <Cell><Data ss:Type="String">PAIP1, IGF2BP1, GDNF, PABPC1, MYD88, YBX1, MAPKAPK2</Data></Cell>
   </Row>
   <Row>
    <Cell><Data ss:Type="String">GO:0043488</Data></Cell>
    <Cell><Data ss:Type="String">0.0465413560258231</Data></Cell>
    <Cell ss:StyleID="s63"><Data ss:Type="Number">258366141732283</Data></Cell>
    <Cell ss:StyleID="s63"><Data ss:Type="Number">351564003849856</Data></Cell>
    <Cell><Data ss:Type="Number">7</Data></Cell>
    <Cell><Data ss:Type="Number">19</Data></Cell>
    <Cell><Data ss:Type="String">regulation of mRNA stability</Data></Cell>
    <Cell><Data ss:Type="String">PAIP1, IGF2BP1, GDNF, PABPC1, MYD88, YBX1, MAPKAPK2</Data></Cell>
   </Row>
   <Row>
    <Cell><Data ss:Type="String">GO:0023051</Data></Cell>
    <Cell><Data ss:Type="String">0.0469224841134776</Data></Cell>
    <Cell ss:StyleID="s63"><Data ss:Type="Number">12101971689907</Data></Cell>
    <Cell ss:StyleID="s63"><Data ss:Type="Number">110650144369586</Data></Cell>
    <Cell><Data ss:Type="Number">126</Data></Cell>
    <Cell><Data ss:Type="Number">598</Data></Cell>
    <Cell><Data ss:Type="String">regulation of signaling</Data></Cell>
    <Cell><Data ss:Type="String">CD24, RASGRP1, TRIM13, UBD, FAF1, BVES, AKAP13, USP18, AGAP1, AGAP4, CNR2, CREB1, DUSP19, MPP7, CSNK2A1, CTNNB1, CTNND1, CTNND2, ADRBK1, DCC, DRD5, AGT, EPHA3, EPHA5, PTK2B, CCNY, NLGN1, PEG10, FLT1, PSD4, ALK, PLEKHG4, WWTR1, ARHGEF26, GAPVD1, RGS22, GDI2, GDNF, STK36, INTU, GLG1, GRK4, GRK5, ABR, GRIN2A, GSK3B, SOCS7, APP, RGSL1, IL1A, INPP5D, IRF4, LAMA2, ARHGDIA, RHOH, LRP4, LRPAP1, LYN, MAP1B, MCL1, MEF2C, MSX2, MYD88, MYH9, MYO9A, NFKBIA, NFKBIL1, PAFAH1B1, PAK2, ARHGEF4, PDGFRA, PDPK1, LURAP1, PXK, PPM1A, PHIP, PRKAA1, TMEM127, PRKAR1A, PRKAR2A, DEPDC1B, PRKCB, MESP1, MAPK1, MAP2K2, SMURF1, SNX14, PTEN, JPH3, ARHGAP20, PTPN2, PTPN6, SENP2, RFX3, RGS10, RPS27A, RYK, BDNF, BID, BMPR1A, DYNLT1, TNF, TYK2, UBA52, UBB, UBC, SUMO1, ZAP70, SLC30A1, PXDN, CXCR4, ARHGAP28, CXXC4, CARD11, DOCK7, TNKS, TNFRSF10A, ARHGEF1, MAPKAPK2, CYTH3, NRXN1, ARHGAP29, AKAP12, RNF14, SOCS5, RABGAP1L</Data></Cell>
   </Row>
   <Row>
    <Cell><Data ss:Type="String">GO:0001578</Data></Cell>
    <Cell><Data ss:Type="String">0.0469657150471962</Data></Cell>
    <Cell ss:StyleID="s63"><Data ss:Type="Number">662859007832898</Data></Cell>
    <Cell><Data ss:Type="String">0.925168431183831</Data></Cell>
    <Cell><Data ss:Type="Number">3</Data></Cell>
    <Cell><Data ss:Type="Number">5</Data></Cell>
    <Cell><Data ss:Type="String">microtubule bundle formation</Data></Cell>
    <Cell><Data ss:Type="String">RSPH9, RSPH4A, MAP1B</Data></Cell>
   </Row>
   <Row>
    <Cell><Data ss:Type="String">GO:0007128</Data></Cell>
    <Cell><Data ss:Type="String">0.0469657150471962</Data></Cell>
    <Cell ss:StyleID="s63"><Data ss:Type="Number">662859007832898</Data></Cell>
    <Cell><Data ss:Type="String">0.925168431183831</Data></Cell>
    <Cell><Data ss:Type="Number">3</Data></Cell>
    <Cell><Data ss:Type="Number">5</Data></Cell>
    <Cell><Data ss:Type="String">meiotic prophase I</Data></Cell>
    <Cell><Data ss:Type="String">HORMAD1, FKBP6, SYCE1</Data></Cell>
   </Row>
   <Row>
    <Cell><Data ss:Type="String">GO:0009994</Data></Cell>
    <Cell><Data ss:Type="String">0.0469657150471962</Data></Cell>
    <Cell ss:StyleID="s63"><Data ss:Type="Number">662859007832898</Data></Cell>
    <Cell><Data ss:Type="String">0.925168431183831</Data></Cell>
    <Cell><Data ss:Type="Number">3</Data></Cell>
    <Cell><Data ss:Type="Number">5</Data></Cell>
    <Cell><Data ss:Type="String">oocyte differentiation</Data></Cell>
    <Cell><Data ss:Type="String">CTNNB1, TDRD5, PTK2B</Data></Cell>
   </Row>
   <Row>
    <Cell><Data ss:Type="String">GO:0010454</Data></Cell>
    <Cell><Data ss:Type="String">0.0469657150471962</Data></Cell>
    <Cell ss:StyleID="s63"><Data ss:Type="Number">662859007832898</Data></Cell>
    <Cell><Data ss:Type="String">0.925168431183831</Data></Cell>
    <Cell><Data ss:Type="Number">3</Data></Cell>
    <Cell><Data ss:Type="Number">5</Data></Cell>
    <Cell><Data ss:Type="String">negative regulation of cell fate commitment</Data></Cell>
    <Cell><Data ss:Type="String">CTNNB1, MESP1, NKX6-2</Data></Cell>
   </Row>
   <Row>
    <Cell><Data ss:Type="String">GO:0010800</Data></Cell>
    <Cell><Data ss:Type="String">0.0469657150471962</Data></Cell>
    <Cell ss:StyleID="s63"><Data ss:Type="Number">662859007832898</Data></Cell>
    <Cell><Data ss:Type="String">0.925168431183831</Data></Cell>
    <Cell><Data ss:Type="Number">3</Data></Cell>
    <Cell><Data ss:Type="Number">5</Data></Cell>
    <Cell><Data ss:Type="String">positive regulation of peptidyl-threonine phosphorylation</Data></Cell>
    <Cell><Data ss:Type="String">PHIP, MAPK1, WNK3</Data></Cell>
   </Row>
   <Row>
    <Cell><Data ss:Type="String">GO:0010893</Data></Cell>
    <Cell><Data ss:Type="String">0.0469657150471962</Data></Cell>
    <Cell ss:StyleID="s63"><Data ss:Type="Number">662859007832898</Data></Cell>
    <Cell><Data ss:Type="String">0.925168431183831</Data></Cell>
    <Cell><Data ss:Type="Number">3</Data></Cell>
    <Cell><Data ss:Type="Number">5</Data></Cell>
    <Cell><Data ss:Type="String">positive regulation of steroid biosynthetic process</Data></Cell>
    <Cell><Data ss:Type="String">IL1A, PRKAA1, TNF</Data></Cell>
   </Row>
   <Row>
    <Cell><Data ss:Type="String">GO:0023019</Data></Cell>
    <Cell><Data ss:Type="String">0.0469657150471962</Data></Cell>
    <Cell ss:StyleID="s63"><Data ss:Type="Number">662859007832898</Data></Cell>
    <Cell><Data ss:Type="String">0.925168431183831</Data></Cell>
    <Cell><Data ss:Type="Number">3</Data></Cell>
    <Cell><Data ss:Type="Number">5</Data></Cell>
    <Cell><Data ss:Type="String">signal transduction involved in regulation of gene expression</Data></Cell>
    <Cell><Data ss:Type="String">MSX2, PDGFRA, MESP1</Data></Cell>
   </Row>
   <Row>
    <Cell><Data ss:Type="String">GO:0032755</Data></Cell>
    <Cell><Data ss:Type="String">0.0469657150471962</Data></Cell>
    <Cell ss:StyleID="s63"><Data ss:Type="Number">662859007832898</Data></Cell>
    <Cell><Data ss:Type="String">0.925168431183831</Data></Cell>
    <Cell><Data ss:Type="Number">3</Data></Cell>
    <Cell><Data ss:Type="Number">5</Data></Cell>
    <Cell><Data ss:Type="String">positive regulation of interleukin-6 production</Data></Cell>
    <Cell><Data ss:Type="String">IL1A, MYD88, TNF</Data></Cell>
   </Row>
   <Row>
    <Cell><Data ss:Type="String">GO:0040001</Data></Cell>
    <Cell><Data ss:Type="String">0.0469657150471962</Data></Cell>
    <Cell ss:StyleID="s63"><Data ss:Type="Number">662859007832898</Data></Cell>
    <Cell><Data ss:Type="String">0.925168431183831</Data></Cell>
    <Cell><Data ss:Type="Number">3</Data></Cell>
    <Cell><Data ss:Type="Number">5</Data></Cell>
    <Cell><Data ss:Type="String">establishment of mitotic spindle localization</Data></Cell>
    <Cell><Data ss:Type="String">NUMA1, PAFAH1B1, DYNLT1</Data></Cell>
   </Row>
   <Row>
    <Cell><Data ss:Type="String">GO:0042659</Data></Cell>
    <Cell><Data ss:Type="String">0.0469657150471962</Data></Cell>
    <Cell ss:StyleID="s63"><Data ss:Type="Number">662859007832898</Data></Cell>
    <Cell><Data ss:Type="String">0.925168431183831</Data></Cell>
    <Cell><Data ss:Type="Number">3</Data></Cell>
    <Cell><Data ss:Type="Number">5</Data></Cell>
    <Cell><Data ss:Type="String">regulation of cell fate specification</Data></Cell>
    <Cell><Data ss:Type="String">CTNNB1, MESP1, BMPR1A</Data></Cell>
   </Row>
   <Row>
    <Cell><Data ss:Type="String">GO:0042994</Data></Cell>
    <Cell><Data ss:Type="String">0.0469657150471962</Data></Cell>
    <Cell ss:StyleID="s63"><Data ss:Type="Number">662859007832898</Data></Cell>
    <Cell><Data ss:Type="String">0.925168431183831</Data></Cell>
    <Cell><Data ss:Type="Number">3</Data></Cell>
    <Cell><Data ss:Type="Number">5</Data></Cell>
    <Cell><Data ss:Type="String">cytoplasmic sequestering of transcription factor</Data></Cell>
    <Cell><Data ss:Type="String">FAF1, NFKBIA, NFKBIL1</Data></Cell>
   </Row>
   <Row>
    <Cell><Data ss:Type="String">GO:0043300</Data></Cell>
    <Cell><Data ss:Type="String">0.0469657150471962</Data></Cell>
    <Cell ss:StyleID="s63"><Data ss:Type="Number">662859007832898</Data></Cell>
    <Cell><Data ss:Type="String">0.925168431183831</Data></Cell>
    <Cell><Data ss:Type="Number">3</Data></Cell>
    <Cell><Data ss:Type="Number">5</Data></Cell>
    <Cell><Data ss:Type="String">regulation of leukocyte degranulation</Data></Cell>
    <Cell><Data ss:Type="String">ABR, LYN, PDPK1</Data></Cell>
   </Row>
   <Row>
    <Cell><Data ss:Type="String">GO:0044110</Data></Cell>
    <Cell><Data ss:Type="String">0.0469657150471962</Data></Cell>
    <Cell ss:StyleID="s63"><Data ss:Type="Number">662859007832898</Data></Cell>
    <Cell><Data ss:Type="String">0.925168431183831</Data></Cell>
    <Cell><Data ss:Type="Number">3</Data></Cell>
    <Cell><Data ss:Type="Number">5</Data></Cell>
    <Cell><Data ss:Type="String">growth involved in symbiotic interaction</Data></Cell>
    <Cell><Data ss:Type="String">LTA, MYD88, TNF</Data></Cell>
   </Row>
   <Row>
    <Cell><Data ss:Type="String">GO:0044116</Data></Cell>
    <Cell><Data ss:Type="String">0.0469657150471962</Data></Cell>
    <Cell ss:StyleID="s63"><Data ss:Type="Number">662859007832898</Data></Cell>
    <Cell><Data ss:Type="String">0.925168431183831</Data></Cell>
    <Cell><Data ss:Type="Number">3</Data></Cell>
    <Cell><Data ss:Type="Number">5</Data></Cell>
    <Cell><Data ss:Type="String">growth of symbiont involved in interaction with host</Data></Cell>
    <Cell><Data ss:Type="String">LTA, MYD88, TNF</Data></Cell>
   </Row>
   <Row>
    <Cell><Data ss:Type="String">GO:0044117</Data></Cell>
    <Cell><Data ss:Type="String">0.0469657150471962</Data></Cell>
    <Cell ss:StyleID="s63"><Data ss:Type="Number">662859007832898</Data></Cell>
    <Cell><Data ss:Type="String">0.925168431183831</Data></Cell>
    <Cell><Data ss:Type="Number">3</Data></Cell>
    <Cell><Data ss:Type="Number">5</Data></Cell>
    <Cell><Data ss:Type="String">growth of symbiont in host</Data></Cell>
    <Cell><Data ss:Type="String">LTA, MYD88, TNF</Data></Cell>
   </Row>
   <Row>
    <Cell><Data ss:Type="String">GO:0044126</Data></Cell>
    <Cell><Data ss:Type="String">0.0469657150471962</Data></Cell>
    <Cell ss:StyleID="s63"><Data ss:Type="Number">662859007832898</Data></Cell>
    <Cell><Data ss:Type="String">0.925168431183831</Data></Cell>
    <Cell><Data ss:Type="Number">3</Data></Cell>
    <Cell><Data ss:Type="Number">5</Data></Cell>
    <Cell><Data ss:Type="String">regulation of growth of symbiont in host</Data></Cell>
    <Cell><Data ss:Type="String">LTA, MYD88, TNF</Data></Cell>
   </Row>
   <Row>
    <Cell><Data ss:Type="String">GO:0044130</Data></Cell>
    <Cell><Data ss:Type="String">0.0469657150471962</Data></Cell>
    <Cell ss:StyleID="s63"><Data ss:Type="Number">662859007832898</Data></Cell>
    <Cell><Data ss:Type="String">0.925168431183831</Data></Cell>
    <Cell><Data ss:Type="Number">3</Data></Cell>
    <Cell><Data ss:Type="Number">5</Data></Cell>
    <Cell><Data ss:Type="String">negative regulation of growth of symbiont in host</Data></Cell>
    <Cell><Data ss:Type="String">LTA, MYD88, TNF</Data></Cell>
   </Row>
   <Row>
    <Cell><Data ss:Type="String">GO:0044144</Data></Cell>
    <Cell><Data ss:Type="String">0.0469657150471962</Data></Cell>
    <Cell ss:StyleID="s63"><Data ss:Type="Number">662859007832898</Data></Cell>
    <Cell><Data ss:Type="String">0.925168431183831</Data></Cell>
    <Cell><Data ss:Type="Number">3</Data></Cell>
    <Cell><Data ss:Type="Number">5</Data></Cell>
    <Cell><Data ss:Type="String">modulation of growth of symbiont involved in interaction with host</Data></Cell>
    <Cell><Data ss:Type="String">LTA, MYD88, TNF</Data></Cell>
   </Row>
   <Row>
    <Cell><Data ss:Type="String">GO:0044146</Data></Cell>
    <Cell><Data ss:Type="String">0.0469657150471962</Data></Cell>
    <Cell ss:StyleID="s63"><Data ss:Type="Number">662859007832898</Data></Cell>
    <Cell><Data ss:Type="String">0.925168431183831</Data></Cell>
    <Cell><Data ss:Type="Number">3</Data></Cell>
    <Cell><Data ss:Type="Number">5</Data></Cell>
    <Cell><Data ss:Type="String">negative regulation of growth of symbiont involved in interaction with host</Data></Cell>
    <Cell><Data ss:Type="String">LTA, MYD88, TNF</Data></Cell>
   </Row>
   <Row>
    <Cell><Data ss:Type="String">GO:0045058</Data></Cell>
    <Cell><Data ss:Type="String">0.0469657150471962</Data></Cell>
    <Cell ss:StyleID="s63"><Data ss:Type="Number">662859007832898</Data></Cell>
    <Cell><Data ss:Type="String">0.925168431183831</Data></Cell>
    <Cell><Data ss:Type="Number">3</Data></Cell>
    <Cell><Data ss:Type="Number">5</Data></Cell>
    <Cell><Data ss:Type="String">T cell selection</Data></Cell>
    <Cell><Data ss:Type="String">DOCK2, ZAP70, CARD11</Data></Cell>
   </Row>
   <Row>
    <Cell><Data ss:Type="String">GO:0046599</Data></Cell>
    <Cell><Data ss:Type="String">0.0469657150471962</Data></Cell>
    <Cell ss:StyleID="s63"><Data ss:Type="Number">662859007832898</Data></Cell>
    <Cell><Data ss:Type="String">0.925168431183831</Data></Cell>
    <Cell><Data ss:Type="Number">3</Data></Cell>
    <Cell><Data ss:Type="Number">5</Data></Cell>
    <Cell><Data ss:Type="String">regulation of centriole replication</Data></Cell>
    <Cell><Data ss:Type="String">NPM1, CENPJ, CEP76</Data></Cell>
   </Row>
   <Row>
    <Cell><Data ss:Type="String">GO:0046622</Data></Cell>
    <Cell><Data ss:Type="String">0.0469657150471962</Data></Cell>
    <Cell ss:StyleID="s63"><Data ss:Type="Number">662859007832898</Data></Cell>
    <Cell><Data ss:Type="String">0.925168431183831</Data></Cell>
    <Cell><Data ss:Type="Number">3</Data></Cell>
    <Cell><Data ss:Type="Number">5</Data></Cell>
    <Cell><Data ss:Type="String">positive regulation of organ growth</Data></Cell>
    <Cell><Data ss:Type="String">BASP1, AGT, CSDA</Data></Cell>
   </Row>
   <Row>
    <Cell><Data ss:Type="String">GO:0048599</Data></Cell>
    <Cell><Data ss:Type="String">0.0469657150471962</Data></Cell>
    <Cell ss:StyleID="s63"><Data ss:Type="Number">662859007832898</Data></Cell>
    <Cell><Data ss:Type="String">0.925168431183831</Data></Cell>
    <Cell><Data ss:Type="Number">3</Data></Cell>
    <Cell><Data ss:Type="Number">5</Data></Cell>
    <Cell><Data ss:Type="String">oocyte development</Data></Cell>
    <Cell><Data ss:Type="String">CTNNB1, TDRD5, PTK2B</Data></Cell>
   </Row>
   <Row>
    <Cell><Data ss:Type="String">GO:0048668</Data></Cell>
    <Cell><Data ss:Type="String">0.0469657150471962</Data></Cell>
    <Cell ss:StyleID="s63"><Data ss:Type="Number">662859007832898</Data></Cell>
    <Cell><Data ss:Type="String">0.925168431183831</Data></Cell>
    <Cell><Data ss:Type="Number">3</Data></Cell>
    <Cell><Data ss:Type="Number">5</Data></Cell>
    <Cell><Data ss:Type="String">collateral sprouting</Data></Cell>
    <Cell><Data ss:Type="String">DCC, APP, BCL11A</Data></Cell>
   </Row>
   <Row>
    <Cell><Data ss:Type="String">GO:0050433</Data></Cell>
    <Cell><Data ss:Type="String">0.0469657150471962</Data></Cell>
    <Cell ss:StyleID="s63"><Data ss:Type="Number">662859007832898</Data></Cell>
    <Cell><Data ss:Type="String">0.925168431183831</Data></Cell>
    <Cell><Data ss:Type="Number">3</Data></Cell>
    <Cell><Data ss:Type="Number">5</Data></Cell>
    <Cell><Data ss:Type="String">regulation of catecholamine secretion</Data></Cell>
    <Cell><Data ss:Type="String">ADRBK1, AGT, GDNF</Data></Cell>
   </Row>
   <Row>
    <Cell><Data ss:Type="String">GO:0051324</Data></Cell>
    <Cell><Data ss:Type="String">0.0469657150471962</Data></Cell>
    <Cell ss:StyleID="s63"><Data ss:Type="Number">662859007832898</Data></Cell>
    <Cell><Data ss:Type="String">0.925168431183831</Data></Cell>
    <Cell><Data ss:Type="Number">3</Data></Cell>
    <Cell><Data ss:Type="Number">5</Data></Cell>
    <Cell><Data ss:Type="String">prophase</Data></Cell>
    <Cell><Data ss:Type="String">HORMAD1, FKBP6, SYCE1</Data></Cell>
   </Row>
   <Row>
    <Cell><Data ss:Type="String">GO:0051354</Data></Cell>
    <Cell><Data ss:Type="String">0.0469657150471962</Data></Cell>
    <Cell ss:StyleID="s63"><Data ss:Type="Number">662859007832898</Data></Cell>
    <Cell><Data ss:Type="String">0.925168431183831</Data></Cell>
    <Cell><Data ss:Type="Number">3</Data></Cell>
    <Cell><Data ss:Type="Number">5</Data></Cell>
    <Cell><Data ss:Type="String">negative regulation of oxidoreductase activity</Data></Cell>
    <Cell><Data ss:Type="String">CNR2, DRD5, HP</Data></Cell>
   </Row>
   <Row>
    <Cell><Data ss:Type="String">GO:0060134</Data></Cell>
    <Cell><Data ss:Type="String">0.0469657150471962</Data></Cell>
    <Cell ss:StyleID="s63"><Data ss:Type="Number">662859007832898</Data></Cell>
    <Cell><Data ss:Type="String">0.925168431183831</Data></Cell>
    <Cell><Data ss:Type="Number">3</Data></Cell>
    <Cell><Data ss:Type="Number">5</Data></Cell>
    <Cell><Data ss:Type="String">prepulse inhibition</Data></Cell>
    <Cell><Data ss:Type="String">CTNNA2, PTEN, NRXN1</Data></Cell>
   </Row>
   <Row>
    <Cell><Data ss:Type="String">GO:0072160</Data></Cell>
    <Cell><Data ss:Type="String">0.0469657150471962</Data></Cell>
    <Cell ss:StyleID="s63"><Data ss:Type="Number">662859007832898</Data></Cell>
    <Cell><Data ss:Type="String">0.925168431183831</Data></Cell>
    <Cell><Data ss:Type="Number">3</Data></Cell>
    <Cell><Data ss:Type="Number">5</Data></Cell>
    <Cell><Data ss:Type="String">nephron tubule epithelial cell differentiation</Data></Cell>
    <Cell><Data ss:Type="String">CD24, CTNNB1, MEF2C</Data></Cell>
   </Row>
   <Row>
    <Cell><Data ss:Type="String">GO:0072676</Data></Cell>
    <Cell><Data ss:Type="String">0.0469657150471962</Data></Cell>
    <Cell ss:StyleID="s63"><Data ss:Type="Number">662859007832898</Data></Cell>
    <Cell><Data ss:Type="String">0.925168431183831</Data></Cell>
    <Cell><Data ss:Type="Number">3</Data></Cell>
    <Cell><Data ss:Type="Number">5</Data></Cell>
    <Cell><Data ss:Type="String">lymphocyte migration</Data></Cell>
    <Cell><Data ss:Type="String">PTK2B, MSN, ZAP70</Data></Cell>
   </Row>
   <Row>
    <Cell><Data ss:Type="String">GO:2000463</Data></Cell>
    <Cell><Data ss:Type="String">0.0469657150471962</Data></Cell>
    <Cell ss:StyleID="s63"><Data ss:Type="Number">662859007832898</Data></Cell>
    <Cell><Data ss:Type="String">0.925168431183831</Data></Cell>
    <Cell><Data ss:Type="Number">3</Data></Cell>
    <Cell><Data ss:Type="Number">5</Data></Cell>
    <Cell><Data ss:Type="String">positive regulation of excitatory postsynaptic membrane potential</Data></Cell>
    <Cell><Data ss:Type="String">NLGN1, PTEN, NRXN1</Data></Cell>
   </Row>
   <Row>
    <Cell><Data ss:Type="String">GO:0001934</Data></Cell>
    <Cell><Data ss:Type="String">0.0470442620769461</Data></Cell>
    <Cell ss:StyleID="s63"><Data ss:Type="Number">139703360768176</Data></Cell>
    <Cell ss:StyleID="s63"><Data ss:Type="Number">310856592877767</Data></Cell>
    <Cell><Data ss:Type="Number">40</Data></Cell>
    <Cell><Data ss:Type="Number">168</Data></Cell>
    <Cell><Data ss:Type="String">positive regulation of protein phosphorylation</Data></Cell>
    <Cell><Data ss:Type="String">CD24, ADCY2, ADCY8, DUSP19, AGT, PTK2B, CCNY, MAPKBP1, FLT1, ALK, SPDYA, LYN, ATF4, PAK2, PDPK1, PHIP, STRADB, PRKAA1, PRKAR1A, PRKAR2A, MAPK1, MAP2K2, SENP2, RPS27A, AKTIP, WNK3, BMPR1A, TNF, UBA52, UBB, UBC, YWHAB, CXCR4, DOCK7, ADAM9, TNFRSF14, TNFRSF10A, CCND3, MAPKAPK2, TATDN2</Data></Cell>
   </Row>
   <Row>
    <Cell><Data ss:Type="String">GO:0002274</Data></Cell>
    <Cell><Data ss:Type="String">0.0476892715303623</Data></Cell>
    <Cell ss:StyleID="s63"><Data ss:Type="Number">221644736842105</Data></Cell>
    <Cell ss:StyleID="s63"><Data ss:Type="Number">499590952839269</Data></Cell>
    <Cell><Data ss:Type="Number">9</Data></Cell>
    <Cell><Data ss:Type="Number">27</Data></Cell>
    <Cell><Data ss:Type="String">myeloid leukocyte activation</Data></Cell>
    <Cell><Data ss:Type="String">NDRG1, UBD, CNR2, ABR, IRF4, LYN, PDPK1, CAMK4, ADAM9</Data></Cell>
   </Row>
   <Row>
    <Cell><Data ss:Type="String">GO:0032319</Data></Cell>
    <Cell><Data ss:Type="String">0.0476892715303623</Data></Cell>
    <Cell ss:StyleID="s63"><Data ss:Type="Number">221644736842105</Data></Cell>
    <Cell ss:StyleID="s63"><Data ss:Type="Number">499590952839269</Data></Cell>
    <Cell><Data ss:Type="Number">9</Data></Cell>
    <Cell><Data ss:Type="Number">27</Data></Cell>
    <Cell><Data ss:Type="String">regulation of Rho GTPase activity</Data></Cell>
    <Cell><Data ss:Type="String">BVES, EPHA3, EPHA5, PTK2B, GSK3B, PAFAH1B1, DYNLT1, DOCK7, ARHGAP29</Data></Cell>
   </Row>
   <Row>
    <Cell><Data ss:Type="String">GO:0051439</Data></Cell>
    <Cell><Data ss:Type="String">0.0476892715303623</Data></Cell>
    <Cell ss:StyleID="s63"><Data ss:Type="Number">221644736842105</Data></Cell>
    <Cell ss:StyleID="s63"><Data ss:Type="Number">499590952839269</Data></Cell>
    <Cell><Data ss:Type="Number">9</Data></Cell>
    <Cell><Data ss:Type="Number">27</Data></Cell>
    <Cell><Data ss:Type="String">regulation of ubiquitin-protein ligase activity involved in mitotic cell cycle</Data></Cell>
    <Cell><Data ss:Type="String">PSMA8, PSMB8, PSMB9, PTEN, RPS27A, UBA52, UBB, UBC, PSMD6</Data></Cell>
   </Row>
   <Row>
    <Cell><Data ss:Type="String">GO:0051056</Data></Cell>
    <Cell><Data ss:Type="String">0.0476913261631494</Data></Cell>
    <Cell ss:StyleID="s63"><Data ss:Type="Number">148648648648649</Data></Cell>
    <Cell ss:StyleID="s63"><Data ss:Type="Number">214639076034649</Data></Cell>
    <Cell><Data ss:Type="Number">29</Data></Cell>
    <Cell><Data ss:Type="Number">116</Data></Cell>
    <Cell><Data ss:Type="String">regulation of small GTPase mediated signal transduction</Data></Cell>
    <Cell><Data ss:Type="String">RASGRP1, BVES, AKAP13, AGAP1, AGAP4, EPHA3, EPHA5, PTK2B, PSD4, PLEKHG4, ARHGEF26, GAPVD1, GDI2, ABR, GSK3B, ARHGDIA, RHOH, MYO9A, PAFAH1B1, ARHGEF4, DEPDC1B, ARHGAP20, DYNLT1, ARHGAP28, DOCK7, ARHGEF1, CYTH3, ARHGAP29, RABGAP1L</Data></Cell>
   </Row>
   <Row>
    <Cell><Data ss:Type="String">GO:0072006</Data></Cell>
    <Cell><Data ss:Type="String">0.0477267793070176</Data></Cell>
    <Cell ss:StyleID="s63"><Data ss:Type="Number">236320630749014</Data></Cell>
    <Cell ss:StyleID="s63"><Data ss:Type="Number">425577478344562</Data></Cell>
    <Cell><Data ss:Type="Number">8</Data></Cell>
    <Cell><Data ss:Type="Number">23</Data></Cell>
    <Cell><Data ss:Type="String">nephron development</Data></Cell>
    <Cell><Data ss:Type="String">CD24, BASP1, CTNNB1, WWTR1, GDNF, MEF2C, PDGFRA, ACTA2</Data></Cell>
   </Row>
   <Row>
    <Cell><Data ss:Type="String">GO:0072395</Data></Cell>
    <Cell><Data ss:Type="String">0.0477267793070176</Data></Cell>
    <Cell ss:StyleID="s63"><Data ss:Type="Number">236320630749014</Data></Cell>
    <Cell ss:StyleID="s63"><Data ss:Type="Number">425577478344562</Data></Cell>
    <Cell><Data ss:Type="Number">8</Data></Cell>
    <Cell><Data ss:Type="Number">23</Data></Cell>
    <Cell><Data ss:Type="String">signal transduction involved in cell cycle checkpoint</Data></Cell>
    <Cell><Data ss:Type="String">PSMA8, PSMB8, PSMB9, RPS27A, UBA52, UBB, UBC, PSMD6</Data></Cell>
   </Row>
   <Row>
    <Cell><Data ss:Type="String">GO:0072404</Data></Cell>
    <Cell><Data ss:Type="String">0.0477267793070176</Data></Cell>
    <Cell ss:StyleID="s63"><Data ss:Type="Number">236320630749014</Data></Cell>
    <Cell ss:StyleID="s63"><Data ss:Type="Number">425577478344562</Data></Cell>
    <Cell><Data ss:Type="Number">8</Data></Cell>
    <Cell><Data ss:Type="Number">23</Data></Cell>
    <Cell><Data ss:Type="String">signal transduction involved in G1/S transition checkpoint</Data></Cell>
    <Cell><Data ss:Type="String">PSMA8, PSMB8, PSMB9, RPS27A, UBA52, UBB, UBC, PSMD6</Data></Cell>
   </Row>
   <Row>
    <Cell><Data ss:Type="String">GO:0035637</Data></Cell>
    <Cell><Data ss:Type="String">0.0478739730066066</Data></Cell>
    <Cell ss:StyleID="s63"><Data ss:Type="Number">135737646322938</Data></Cell>
    <Cell ss:StyleID="s63"><Data ss:Type="Number">373768046198268</Data></Cell>
    <Cell><Data ss:Type="Number">47</Data></Cell>
    <Cell><Data ss:Type="Number">202</Data></Cell>
    <Cell><Data ss:Type="String">multicellular organismal signaling</Data></Cell>
    <Cell><Data ss:Type="String">NDRG1, ADCY2, ADCY8, CNR2, CREB1, CTNNA2, CTNNB1, CTNND2, DRD5, AGT, EPB41L1, NLGN1, GABRA4, GDNF, AMPH, GRIA2, GRIN2A, GRIN2C, ID4, APP, KCNH2, LAMA2, ASIC2, MAP1B, MEF2C, NEFL, PAFAH1B1, PDPK1, PLP1, PXK, PRKCB, MAPK1, PTEN, JPH3, ROBO2, RPS6KA1, RPS6KA3, BDNF, TNF, SLC30A1, CXCR4, CALM3, CAMK4, JAM3, NKX6-2, BSN, NRXN1</Data></Cell>
   </Row>
   <Row>
    <Cell><Data ss:Type="String">GO:0048666</Data></Cell>
    <Cell><Data ss:Type="String">0.0483587264765218</Data></Cell>
    <Cell ss:StyleID="s63"><Data ss:Type="Number">131762568052821</Data></Cell>
    <Cell ss:StyleID="s63"><Data ss:Type="Number">464434552454283</Data></Cell>
    <Cell><Data ss:Type="Number">57</Data></Cell>
    <Cell><Data ss:Type="Number">251</Data></Cell>
    <Cell><Data ss:Type="String">neuron development</Data></Cell>
    <Cell><Data ss:Type="String">CD24, TUBB3, FOXN4, UHMK1, COL3A1, CREB1, CSNK2A1, CSNK2A2, CTNNA2, DCC, AGER, EPHA3, EPHA5, ETV1, PTK2B, NLGN1, ALK, SS18L1, GDNF, GFRA1, ABL2, LAMA1, GSK3B, MNX1, APP, KAL1, KIF5C, ARHGDIA, LYN, CAPRIN1, MAP1B, MEF2C, MYH9, NEFM, PAFAH1B1, PAK2, EVL, BCL11A, ENAH, PRKG1, MAPK1, MAP2K2, PTEN, PTPRD, ROBO2, RPS6KA1, RPS6KA3, RYK, BDNF, NEUROG2, DYNLT1, YWHAB, LST1, DOCK7, ARHGEF1, NRXN1, LPPR4</Data></Cell>
   </Row>
   <Row>
    <Cell><Data ss:Type="String">GO:0060341</Data></Cell>
    <Cell><Data ss:Type="String">0.0484793826202419</Data></Cell>
    <Cell ss:StyleID="s63"><Data ss:Type="Number">141270842090514</Data></Cell>
    <Cell ss:StyleID="s63"><Data ss:Type="Number">28495187680462</Data></Cell>
    <Cell><Data ss:Type="Number">37</Data></Cell>
    <Cell><Data ss:Type="Number">154</Data></Cell>
    <Cell><Data ss:Type="String">regulation of cellular localization</Data></Cell>
    <Cell><Data ss:Type="String">SORBS1, FAF1, NUDT4, UHMK1, CREB1, CSK, CTNNB1, ADRBK1, AGT, EPHA5, NLGN1, WWTR1, GDNF, ABR, GSK3B, IL1A, LCP1, LYN, MAP1B, NFKBIA, NFKBIL1, PDPK1, PPP1CC, PRKAR1A, PRKAR2A, MAPK1, MAP2K2, RFX3, WNK3, BMPR1A, TNF, TNFRSF4, SLC30A1, CALM3, ADAM9, NRXN1, GCC2</Data></Cell>
   </Row>
   <Row>
    <Cell><Data ss:Type="String">GO:0007243</Data></Cell>
    <Cell><Data ss:Type="String">0.0493197539751164</Data></Cell>
    <Cell ss:StyleID="s63"><Data ss:Type="Number">134085098231909</Data></Cell>
    <Cell ss:StyleID="s63"><Data ss:Type="Number">401523099133782</Data></Cell>
    <Cell><Data ss:Type="Number">50</Data></Cell>
    <Cell><Data ss:Type="Number">217</Data></Cell>
    <Cell><Data ss:Type="String">intracellular protein kinase cascade</Data></Cell>
    <Cell><Data ss:Type="String">CD24, TRIM13, UBD, FAF1, CREB1, DUSP19, CTNNB1, DCC, AGER, AGT, PTK2B, NLGN1, MAPKBP1, FLT1, IL1A, RHOH, LYN, MEF2C, MYD88, NFKBIA, PDGFRA, PDPK1, LURAP1, PPM1A, STRADB, PRKCB, MAPK1, MAPK6, MAP2K2, PTEN, PTPN6, RPS6KA1, RPS6KA3, RPS27A, RYK, WNK3, TGFBR3, TNF, TYK2, UBA52, UBB, UBC, YWHAB, ZAP70, CARD11, MAP4K3, NMI, MAPKAPK2, TIFA, AKAP12</Data></Cell>
   </Row>
  </Table>
  <WorksheetOptions xmlns="urn:schemas-microsoft-com:office:excel">
   <PageLayoutZoom>0</PageLayoutZoom>
   <Selected/>
   <ProtectObjects>False</ProtectObjects>
   <ProtectScenarios>False</ProtectScenarios>
  </WorksheetOptions>
 </Worksheet>
</Workbook>
