# Supplementary material for: The ion channels and transporters gene expression profile indicates a shift in excitability and metabolisms during malignant progression of Follicular Lymphoma
Source: Sci Rep. 2019 Jun 13;9:8586. doi: 10.1038/s41598-019-44661-x (PMC6565741; doi:10.1038/s41598-019-44661-x)
Supplement: Supplementary file 3 — Supplementary Dataset 2 [file 41598_2019_44661_MOESM3_ESM.xml]

<?xml version="1.0" encoding="UTF-8"?>
<Workbook xmlns:o="urn:schemas-microsoft-com:office:office" xmlns:x="urn:schemas-microsoft-com:office:excel" xmlns:html="http://www.w3.org/TR/REC-html40" xmlns:ss="urn:schemas-microsoft-com:office:spreadsheet">
 <DocumentProperties xmlns="urn:schemas-microsoft-com:office:office">
  <Author>Angela</Author>
  <LastAuthor>Angela</LastAuthor>
  <Created>2016-09-10T09:57:51Z</Created>
  <Version>14.0</Version>
 </DocumentProperties>
 <OfficeDocumentSettings xmlns="urn:schemas-microsoft-com:office:office">
  <AllowPNG/>
 </OfficeDocumentSettings>
 <ExcelWorkbook xmlns="urn:schemas-microsoft-com:office:excel">
  <WindowHeight>10020</WindowHeight>
  <WindowWidth>25040</WindowWidth>
  <WindowTopX>560</WindowTopX>
  <WindowTopY>560</WindowTopY>
  <Date1904/>
  <ProtectStructure>False</ProtectStructure>
  <ProtectWindows>False</ProtectWindows>
 </ExcelWorkbook>
 <Styles>
  <Style ss:ID="Default" ss:Name="Normal">
   <Alignment ss:Vertical="Bottom"/>
   <Borders/>
   <Font ss:FontName="Calibri" x:Family="Swiss" ss:Size="12" ss:Color="#000000"/>
   <Interior/>
   <NumberFormat/>
   <Protection/>
  </Style>
  <Style ss:ID="s62">
   <NumberFormat ss:Format="#,##0"/>
  </Style>
  <Style ss:ID="s63">
   <NumberFormat ss:Format="Scientific"/>
  </Style>
 </Styles>
 <Worksheet ss:Name="TableS3_overexpressedDEgenes.tx">
  <Table ss:ExpandedColumnCount="8" ss:ExpandedRowCount="924" x:FullColumns="1" x:FullRows="1" ss:DefaultColumnWidth="65" ss:DefaultRowHeight="15">
   <Row>
    <Cell><Data ss:Type="String">GOBPID</Data></Cell>
    <Cell><Data ss:Type="String">Pvalue</Data></Cell>
    <Cell><Data ss:Type="String">OddsRatio</Data></Cell>
    <Cell><Data ss:Type="String">ExpCount</Data></Cell>
    <Cell><Data ss:Type="String">Count</Data></Cell>
    <Cell><Data ss:Type="String">Size</Data></Cell>
    <Cell><Data ss:Type="String">Term</Data></Cell>
    <Cell><Data ss:Type="String">GeneSymbol</Data></Cell>
   </Row>
   <Row>
    <Cell><Data ss:Type="String">GO:0009987</Data></Cell>
    <Cell><Data ss:Type="String">0.0174343255508711</Data></Cell>
    <Cell ss:StyleID="s62"><Data ss:Type="Number">205022321428571</Data></Cell>
    <Cell ss:StyleID="s62"><Data ss:Type="Number">158848893166506</Data></Cell>
    <Cell><Data ss:Type="Number">167</Data></Cell>
    <Cell><Data ss:Type="Number">3751</Data></Cell>
    <Cell><Data ss:Type="String">cellular process</Data></Cell>
    <Cell><Data ss:Type="String">CD24, ARPC1B, RASGRP1, TRIM13, BASP1, DEAF1, UBD, C6orf108, MXD4, CTSC, BLCAP, RAB35, AKAP13, ARL11, EXOSC6, NR2C2AP, CNR2, UHMK1, CHMP4B, MTERFD2, DNAJC19, TAMM41, CSK, CTNNB1, COMMD7, ADRBK1, DARS, DOCK2, ENSA, ESRRA, PTK2B, GGA2, ZFYVE26, PSD4, PPIL2, ALOX5AP, FTH1, TNFAIP8, PPP1R16B, B3GAT3, OSTF1, GDI2, GGCX, CYFIP2, BIN1, SLC9A9, GRK5, ABR, CHMP4A, HLA-A, HLA-DMB, HLA-DOA, HLA-DOB, HLA-DQB1, HLA-DQB2, HLA-DRA, HLA-E, HNRNPL, ICAM3, APOC1, IL16, INPP5D, ABCC6, ZNF710, LCP1, ARHGDIA, RHOH, LSP1, LTA, LYN, MBNL1, MCM5, MEF2C, CIITA, CCDC88C, MSN, MTHFD1, MYD88, MYH9, NAP1L1, ATF4, NFKBIA, NFKBIL1, NPM1, NUMA1, PAK2, SEPSECS, CHMP1A, EVL, PFN1, PGK1, SERPINA1, BCL11A, PRR13, PXK, AURKAIP1, WDR33, OTUD5, TMEM127, CNDP2, DEPDC1B, PRKCB, PAG1, RCC2, MAP2K2, ALG1, CDC42SE1, PSMB8, PSMB9, PLSCR3, PTEN, PTPN2, PTPN6, CTDSP1, RGS10, RPL9, RPL34, RPL39, RPS2, RPS6KA1, RPS6KA3, BID, GPSM3, UBE2Z, NCF1, SNRNP70, TAP1, TAPBP, TDG, TNF, TUBB2A, TNFRSF4, TYK2, UBA52, UBB, YWHAB, ZAP70, CXCR4, BRCC3, LST1, TFEB, SNX22, KAT6A, DCAF11, UNC93B1, CAPN1, MAD1L1, CARD11, SYTL1, ALDH4A1, EDF1, TNFRSF14, TNFRSF10A, CCND3, NMI, ARHGEF1, TMSB10, FAM58A, TIFA, MARCH9, H2AFY, WTAP, SNX17, PTDSS1, MED24, RABGAP1L, HNRPDL</Data></Cell>
   </Row>
   <Row>
    <Cell><Data ss:Type="String">GO:0065007</Data></Cell>
    <Cell><Data ss:Type="String">0.000264745162109377</Data></Cell>
    <Cell ss:StyleID="s62"><Data ss:Type="Number">181071105353752</Data></Cell>
    <Cell ss:StyleID="s62"><Data ss:Type="Number">107014436958614</Data></Cell>
    <Cell><Data ss:Type="Number">129</Data></Cell>
    <Cell><Data ss:Type="Number">2527</Data></Cell>
    <Cell><Data ss:Type="String">biological regulation</Data></Cell>
    <Cell><Data ss:Type="String">CD24, ARPC1B, RASGRP1, TRIM13, BASP1, DEAF1, UBD, C6orf108, MXD4, CTSC, RAB35, AKAP13, ARL11, CNR2, UHMK1, CSK, CTNNB1, COMMD7, ADRBK1, DOCK2, ESRRA, PTK2B, PSD4, PPIL2, FTH1, TNFAIP8, PPP1R16B, OSTF1, GDI2, GGCX, BIN1, SLC9A9, GRK5, ABR, HLA-A, HLA-DMB, HLA-DOA, HLA-DOB, HLA-DQB1, HLA-DQB2, HLA-DRA, HLA-E, ICAM3, APOC1, IL16, INPP5D, ZNF710, LCP1, ARHGDIA, RHOH, LTA, LYN, MBNL1, MCM5, MEF2C, CIITA, CCDC88C, MSN, MYD88, MYH9, NAP1L1, ATF4, NFKBIA, NFKBIL1, NPM1, PAK2, SEPSECS, CHMP1A, EVL, PFN1, SERPINA1, BCL11A, PRR13, PXK, AURKAIP1, OTUD5, TMEM127, DEPDC1B, PRKCB, PAG1, MAP2K2, CDC42SE1, PSMB8, PSMB9, PLSCR3, PTEN, PTPN2, PTPN6, CTDSP1, RGS10, RPS6KA1, RPS6KA3, BID, GPSM3, NCF1, SNRNP70, TAP1, TNF, TNFRSF4, TYK2, UBA52, UBB, YWHAB, ZAP70, CXCR4, BRCC3, LST1, TFEB, KAT6A, UNC93B1, DOCK8, CAPN1, MAD1L1, CARD11, EDF1, TNFRSF14, TNFRSF10A, CCND3, NMI, ARHGEF1, TMSB10, FAM58A, TIFA, NAPSA, H2AFY, SNX17, MED24, RABGAP1L, HNRPDL</Data></Cell>
   </Row>
   <Row>
    <Cell><Data ss:Type="String">GO:0050789</Data></Cell>
    <Cell><Data ss:Type="String">0.000463903122831279</Data></Cell>
    <Cell ss:StyleID="s62"><Data ss:Type="Number">173750704645688</Data></Cell>
    <Cell ss:StyleID="s62"><Data ss:Type="Number">101593840230991</Data></Cell>
    <Cell><Data ss:Type="Number">123</Data></Cell>
    <Cell><Data ss:Type="Number">2399</Data></Cell>
    <Cell><Data ss:Type="String">regulation of biological process</Data></Cell>
    <Cell><Data ss:Type="String">CD24, ARPC1B, RASGRP1, TRIM13, BASP1, DEAF1, UBD, C6orf108, MXD4, CTSC, RAB35, AKAP13, ARL11, CNR2, UHMK1, CSK, CTNNB1, COMMD7, ADRBK1, DOCK2, ESRRA, PTK2B, PSD4, FTH1, TNFAIP8, PPP1R16B, OSTF1, GDI2, BIN1, GRK5, ABR, HLA-A, HLA-DMB, HLA-DOA, HLA-DOB, HLA-DQB1, HLA-DQB2, HLA-DRA, HLA-E, ICAM3, APOC1, IL16, INPP5D, ZNF710, LCP1, ARHGDIA, RHOH, LTA, LYN, MBNL1, MCM5, MEF2C, CIITA, CCDC88C, MSN, MYD88, MYH9, NAP1L1, ATF4, NFKBIA, NFKBIL1, NPM1, PAK2, SEPSECS, CHMP1A, EVL, PFN1, SERPINA1, BCL11A, PRR13, PXK, AURKAIP1, OTUD5, TMEM127, DEPDC1B, PRKCB, PAG1, MAP2K2, CDC42SE1, PSMB8, PSMB9, PTEN, PTPN2, PTPN6, CTDSP1, RGS10, RPS6KA1, RPS6KA3, BID, GPSM3, NCF1, SNRNP70, TAP1, TNF, TNFRSF4, TYK2, UBA52, UBB, YWHAB, ZAP70, CXCR4, BRCC3, LST1, TFEB, KAT6A, UNC93B1, CAPN1, MAD1L1, CARD11, EDF1, TNFRSF14, TNFRSF10A, CCND3, NMI, ARHGEF1, TMSB10, FAM58A, TIFA, H2AFY, SNX17, MED24, RABGAP1L, HNRPDL</Data></Cell>
   </Row>
   <Row>
    <Cell><Data ss:Type="String">GO:0050794</Data></Cell>
    <Cell><Data ss:Type="String">0.00105549401252748</Data></Cell>
    <Cell ss:StyleID="s62"><Data ss:Type="Number">165406545340936</Data></Cell>
    <Cell ss:StyleID="s62"><Data ss:Type="Number">968508180943215</Data></Cell>
    <Cell><Data ss:Type="Number">117</Data></Cell>
    <Cell><Data ss:Type="Number">2287</Data></Cell>
    <Cell><Data ss:Type="String">regulation of cellular process</Data></Cell>
    <Cell><Data ss:Type="String">CD24, ARPC1B, RASGRP1, TRIM13, BASP1, DEAF1, UBD, C6orf108, MXD4, CTSC, RAB35, AKAP13, ARL11, CNR2, UHMK1, CSK, CTNNB1, COMMD7, ADRBK1, ESRRA, PTK2B, PSD4, FTH1, TNFAIP8, PPP1R16B, OSTF1, GDI2, BIN1, GRK5, ABR, HLA-A, HLA-DMB, HLA-DOA, HLA-DOB, HLA-DQB1, HLA-DQB2, HLA-DRA, HLA-E, APOC1, IL16, INPP5D, ZNF710, LCP1, ARHGDIA, RHOH, LTA, LYN, MBNL1, MCM5, MEF2C, CIITA, CCDC88C, MSN, MYD88, MYH9, NAP1L1, ATF4, NFKBIA, NFKBIL1, NPM1, PAK2, SEPSECS, CHMP1A, EVL, PFN1, BCL11A, PRR13, PXK, AURKAIP1, TMEM127, DEPDC1B, PRKCB, PAG1, MAP2K2, CDC42SE1, PSMB8, PSMB9, PTEN, PTPN2, PTPN6, CTDSP1, RGS10, RPS6KA1, RPS6KA3, BID, GPSM3, SNRNP70, TAP1, TNF, TNFRSF4, TYK2, UBA52, UBB, YWHAB, ZAP70, CXCR4, BRCC3, LST1, TFEB, KAT6A, UNC93B1, CAPN1, MAD1L1, CARD11, EDF1, TNFRSF14, TNFRSF10A, CCND3, NMI, ARHGEF1, TMSB10, FAM58A, TIFA, SNX17, MED24, RABGAP1L, HNRPDL</Data></Cell>
   </Row>
   <Row>
    <Cell><Data ss:Type="String">GO:0050896</Data></Cell>
    <Cell ss:StyleID="s63"><Data ss:Type="Number">607000</Data></Cell>
    <Cell ss:StyleID="s62"><Data ss:Type="Number">231159532365919</Data></Cell>
    <Cell ss:StyleID="s62"><Data ss:Type="Number">763118383060635</Data></Cell>
    <Cell><Data ss:Type="Number">111</Data></Cell>
    <Cell><Data ss:Type="Number">1802</Data></Cell>
    <Cell><Data ss:Type="String">response to stimulus</Data></Cell>
    <Cell><Data ss:Type="String">CD24, RASGRP1, TRIM13, UBD, CTSC, HCP5, RAB35, AKAP13, ARL11, EXOSC6, CNR2, CSK, CTNNB1, COMMD7, ADRBK1, DOCK2, ENSA, ESRRA, PTK2B, COTL1, ZFYVE26, PSD4, PPIL2, ALOX5AP, FTH1, PPP1R16B, OSTF1, GDI2, GGCX, PRELID1, GRK5, ABR, HLA-A, HLA-DMB, HLA-DOA, HLA-DOB, HLA-DQB1, HLA-DQB2, HLA-DRA, HLA-E, ICAM3, IL16, INPP5D, ABCC6, LCP1, ARHGDIA, RHOH, LSP1, LTA, LYN, MEF2C, CIITA, CCDC88C, MYD88, MYH9, ATF4, NFKBIA, NFKBIL1, NPM1, PAK2, CHMP1A, EVL, PFN1, SERPINA1, PXK, WDR33, OTUD5, TMEM127, CNDP2, DEPDC1B, PRKCB, PAG1, MAP2K2, CDC42SE1, PSMB8, PSMB9, PLSCR3, PTEN, PTPN2, PTPN6, RGS10, RPS6KA1, RPS6KA3, BID, GPSM3, NCF1, TAP1, TAPBP, TDG, TNF, TNFRSF4, TYK2, UBA52, UBB, YWHAB, ZAP70, CXCR4, BRCC3, LST1, TFEB, UNC93B1, DOCK8, CARD11, TNFRSF14, TNFRSF10A, CCND3, NMI, ARHGEF1, TIFA, SNX17, MED24</Data></Cell>
   </Row>
   <Row>
    <Cell><Data ss:Type="String">GO:0051716</Data></Cell>
    <Cell ss:StyleID="s63"><Data ss:Type="Number">382000000</Data></Cell>
    <Cell ss:StyleID="s62"><Data ss:Type="Number">203122619954303</Data></Cell>
    <Cell ss:StyleID="s62"><Data ss:Type="Number">59330125120308</Data></Cell>
    <Cell><Data ss:Type="Number">88</Data></Cell>
    <Cell><Data ss:Type="Number">1401</Data></Cell>
    <Cell><Data ss:Type="String">cellular response to stimulus</Data></Cell>
    <Cell><Data ss:Type="String">CD24, RASGRP1, TRIM13, UBD, RAB35, AKAP13, ARL11, CNR2, CSK, CTNNB1, COMMD7, ADRBK1, ESRRA, PTK2B, ZFYVE26, PSD4, ALOX5AP, PPP1R16B, OSTF1, GDI2, GRK5, ABR, HLA-A, HLA-DMB, HLA-DOA, HLA-DOB, HLA-DQB1, HLA-DQB2, HLA-DRA, HLA-E, IL16, INPP5D, ARHGDIA, RHOH, LTA, LYN, MEF2C, CIITA, CCDC88C, MYD88, MYH9, ATF4, NFKBIA, NFKBIL1, NPM1, PAK2, CHMP1A, EVL, PFN1, WDR33, TMEM127, CNDP2, DEPDC1B, PRKCB, PAG1, MAP2K2, CDC42SE1, PSMB8, PSMB9, PLSCR3, PTEN, PTPN2, PTPN6, RGS10, RPS6KA1, RPS6KA3, BID, GPSM3, TDG, TNF, TNFRSF4, TYK2, UBA52, UBB, YWHAB, ZAP70, CXCR4, BRCC3, UNC93B1, CARD11, TNFRSF14, TNFRSF10A, CCND3, NMI, ARHGEF1, TIFA, SNX17, MED24</Data></Cell>
   </Row>
   <Row>
    <Cell><Data ss:Type="String">GO:0007154</Data></Cell>
    <Cell ss:StyleID="s63"><Data ss:Type="Number">1210000000</Data></Cell>
    <Cell ss:StyleID="s62"><Data ss:Type="Number">196419135029898</Data></Cell>
    <Cell ss:StyleID="s62"><Data ss:Type="Number">553070259865255</Data></Cell>
    <Cell><Data ss:Type="Number">82</Data></Cell>
    <Cell><Data ss:Type="Number">1306</Data></Cell>
    <Cell><Data ss:Type="String">cell communication</Data></Cell>
    <Cell><Data ss:Type="String">CD24, RASGRP1, TRIM13, UBD, RAB35, AKAP13, ARL11, CNR2, CSK, CTNNB1, COMMD7, ADRBK1, ESRRA, PTK2B, PSD4, PPP1R16B, OSTF1, GDI2, GRK5, ABR, HLA-A, HLA-DMB, HLA-DOA, HLA-DOB, HLA-DQB1, HLA-DQB2, HLA-DRA, HLA-E, INPP5D, ARHGDIA, RHOH, LTA, LYN, MEF2C, CIITA, CCDC88C, MYD88, MYH9, ATF4, NFKBIA, NFKBIL1, NPM1, PAK2, CHMP1A, EVL, PXK, TMEM127, DEPDC1B, PRKCB, PAG1, MAP2K2, CDC42SE1, PSMB8, PSMB9, PTEN, PTPN2, PTPN6, RGS10, RPS6KA1, RPS6KA3, BID, GPSM3, NCF1, TNF, TNFRSF4, TYK2, UBA52, UBB, YWHAB, ZAP70, CXCR4, SNX22, UNC93B1, CARD11, TNFRSF14, TNFRSF10A, CCND3, NMI, ARHGEF1, TIFA, SNX17, MED24</Data></Cell>
   </Row>
   <Row>
    <Cell><Data ss:Type="String">GO:0023052</Data></Cell>
    <Cell ss:StyleID="s63"><Data ss:Type="Number">3300000000</Data></Cell>
    <Cell ss:StyleID="s62"><Data ss:Type="Number">190034364261168</Data></Cell>
    <Cell ss:StyleID="s62"><Data ss:Type="Number">539095283926853</Data></Cell>
    <Cell><Data ss:Type="Number">79</Data></Cell>
    <Cell><Data ss:Type="Number">1273</Data></Cell>
    <Cell><Data ss:Type="String">signaling</Data></Cell>
    <Cell><Data ss:Type="String">CD24, RASGRP1, TRIM13, UBD, RAB35, AKAP13, ARL11, CNR2, CSK, CTNNB1, COMMD7, ADRBK1, ESRRA, PTK2B, PSD4, PPP1R16B, OSTF1, GDI2, GRK5, ABR, HLA-A, HLA-DMB, HLA-DOA, HLA-DOB, HLA-DQB1, HLA-DQB2, HLA-DRA, HLA-E, INPP5D, ARHGDIA, RHOH, LTA, LYN, MEF2C, CIITA, CCDC88C, MYD88, MYH9, ATF4, NFKBIA, NFKBIL1, NPM1, PAK2, EVL, PXK, TMEM127, DEPDC1B, PRKCB, PAG1, MAP2K2, CDC42SE1, PSMB8, PSMB9, PTEN, PTPN2, PTPN6, RGS10, RPS6KA1, RPS6KA3, BID, GPSM3, TNF, TNFRSF4, TYK2, UBA52, UBB, YWHAB, ZAP70, CXCR4, UNC93B1, CARD11, TNFRSF14, TNFRSF10A, CCND3, NMI, ARHGEF1, TIFA, SNX17, MED24</Data></Cell>
   </Row>
   <Row>
    <Cell><Data ss:Type="String">GO:0007165</Data></Cell>
    <Cell ss:StyleID="s63"><Data ss:Type="Number">95100000</Data></Cell>
    <Cell ss:StyleID="s62"><Data ss:Type="Number">216183616303664</Data></Cell>
    <Cell ss:StyleID="s62"><Data ss:Type="Number">486583253128008</Data></Cell>
    <Cell><Data ss:Type="Number">78</Data></Cell>
    <Cell><Data ss:Type="Number">1149</Data></Cell>
    <Cell><Data ss:Type="String">signal transduction</Data></Cell>
    <Cell><Data ss:Type="String">CD24, RASGRP1, TRIM13, UBD, RAB35, AKAP13, ARL11, CNR2, CSK, CTNNB1, COMMD7, ADRBK1, ESRRA, PTK2B, PSD4, PPP1R16B, OSTF1, GDI2, GRK5, ABR, HLA-A, HLA-DMB, HLA-DOA, HLA-DOB, HLA-DQB1, HLA-DQB2, HLA-DRA, HLA-E, INPP5D, ARHGDIA, RHOH, LTA, LYN, MEF2C, CIITA, CCDC88C, MYD88, MYH9, ATF4, NFKBIA, NFKBIL1, NPM1, PAK2, EVL, TMEM127, DEPDC1B, PRKCB, PAG1, MAP2K2, CDC42SE1, PSMB8, PSMB9, PTEN, PTPN2, PTPN6, RGS10, RPS6KA1, RPS6KA3, BID, GPSM3, TNF, TNFRSF4, TYK2, UBA52, UBB, YWHAB, ZAP70, CXCR4, UNC93B1, CARD11, TNFRSF14, TNFRSF10A, CCND3, NMI, ARHGEF1, TIFA, SNX17, MED24</Data></Cell>
   </Row>
   <Row>
    <Cell><Data ss:Type="String">GO:0032501</Data></Cell>
    <Cell><Data ss:Type="String">0.0419206608265939</Data></Cell>
    <Cell ss:StyleID="s62"><Data ss:Type="Number">1328173374613</Data></Cell>
    <Cell ss:StyleID="s62"><Data ss:Type="Number">626756496631376</Data></Cell>
    <Cell><Data ss:Type="Number">74</Data></Cell>
    <Cell><Data ss:Type="Number">1480</Data></Cell>
    <Cell><Data ss:Type="String">multicellular organismal process</Data></Cell>
    <Cell><Data ss:Type="String">CD24, RASGRP1, BASP1, DEAF1, UBD, EXOSC6, CNR2, UHMK1, MTERFD2, DNAJC19, CSK, CTNNB1, ADRBK1, DOCK2, ESRRA, PTK2B, PSD4, PPIL2, ALOX5AP, OSTF1, GGCX, PRELID1, BIN1, ABR, HLA-DOA, APOC1, INPP5D, ABCC6, LCP1, ARHGDIA, RHOH, LTA, LYN, MBNL1, MEF2C, CIITA, MYD88, MYH9, NFKBIA, NFKBIL1, NUMA1, PAK2, EVL, PFN1, SERPINA1, BCL11A, PXK, WDR33, OTUD5, PRKCB, MAP2K2, PTEN, PTPN6, CTDSP1, RPS6KA1, RPS6KA3, BID, NCF1, TNF, TUBB2A, TNFRSF4, UBA52, UBB, YWHAB, ZAP70, CXCR4, LST1, TFEB, KAT6A, DOCK8, CARD11, EDF1, ARHGEF1, NAPSA</Data></Cell>
   </Row>
   <Row>
    <Cell><Data ss:Type="String">GO:0048518</Data></Cell>
    <Cell ss:StyleID="s63"><Data ss:Type="Number">1310000000</Data></Cell>
    <Cell ss:StyleID="s62"><Data ss:Type="Number">202439555436794</Data></Cell>
    <Cell ss:StyleID="s62"><Data ss:Type="Number">420943214629451</Data></Cell>
    <Cell><Data ss:Type="Number">67</Data></Cell>
    <Cell><Data ss:Type="Number">994</Data></Cell>
    <Cell><Data ss:Type="String">positive regulation of biological process</Data></Cell>
    <Cell><Data ss:Type="String">CD24, TRIM13, BASP1, UBD, C6orf108, CTSC, AKAP13, UHMK1, CSK, CTNNB1, ADRBK1, ESRRA, PTK2B, BIN1, ABR, HLA-DMB, HLA-DOA, HLA-DOB, HLA-DQB1, HLA-DQB2, HLA-DRA, APOC1, IL16, INPP5D, ARHGDIA, LTA, LYN, MEF2C, CIITA, MYD88, NAP1L1, ATF4, NFKBIA, NFKBIL1, PAK2, PFN1, BCL11A, AURKAIP1, PRKCB, PAG1, MAP2K2, PSMB8, PSMB9, PTEN, PTPN6, RPS6KA1, RPS6KA3, BID, TAP1, TNF, TNFRSF4, UBA52, UBB, YWHAB, ZAP70, CXCR4, BRCC3, TFEB, KAT6A, UNC93B1, CAPN1, CARD11, EDF1, TNFRSF14, TNFRSF10A, CCND3, MED24</Data></Cell>
   </Row>
   <Row>
    <Cell><Data ss:Type="String">GO:0051179</Data></Cell>
    <Cell><Data ss:Type="String">0.00972242868891442</Data></Cell>
    <Cell ss:StyleID="s62"><Data ss:Type="Number">147628009095899</Data></Cell>
    <Cell ss:StyleID="s62"><Data ss:Type="Number">523849855630414</Data></Cell>
    <Cell><Data ss:Type="Number">67</Data></Cell>
    <Cell><Data ss:Type="Number">1237</Data></Cell>
    <Cell><Data ss:Type="String">localization</Data></Cell>
    <Cell><Data ss:Type="String">CD24, RAB35, UHMK1, CHMP4B, MTERFD2, DNAJC19, TAMM41, CSK, CTNNB1, ADRBK1, DOCK2, ENSA, PTK2B, GGA2, PPIL2, FTH1, GDI2, BIN1, SLC9A9, ABR, CHMP4A, APOC1, IL16, INPP5D, ABCC6, LCP1, ARHGDIA, LYN, MSN, MYH9, MYO1C, NFKBIA, NFKBIL1, NPM1, NUMA1, CHMP1A, PFN1, SERPINA1, PXK, PRKCB, MAP2K2, CDC42SE1, PTEN, PTPN6, RPL9, RPL34, RPL39, RPS2, BID, NCF1, TAP1, TAPBP, TNF, TNFRSF4, UBA52, UBB, YWHAB, ZAP70, LAPTM5, CXCR4, SNX22, RAB11FIP1, UNC93B1, SYTL1, TMSB10, SNX17, RABGAP1L</Data></Cell>
   </Row>
   <Row>
    <Cell><Data ss:Type="String">GO:0071840</Data></Cell>
    <Cell><Data ss:Type="String">0.0310295684325439</Data></Cell>
    <Cell ss:StyleID="s62"><Data ss:Type="Number">136622961779891</Data></Cell>
    <Cell ss:StyleID="s62"><Data ss:Type="Number">551376323387873</Data></Cell>
    <Cell><Data ss:Type="Number">67</Data></Cell>
    <Cell><Data ss:Type="Number">1302</Data></Cell>
    <Cell><Data ss:Type="String">cellular component organization or biogenesis</Data></Cell>
    <Cell><Data ss:Type="String">CD24, ARPC1B, BASP1, UBD, C6orf108, EXOSC6, UHMK1, CHMP4B, MTERFD2, DNAJC19, TAMM41, CTNNB1, DARS, DOCK2, ENSA, PTK2B, ALOX5AP, FTH1, PPP1R16B, BIN1, ABR, CHMP4A, APOC1, LCP1, ARHGDIA, LYN, MBNL1, CCDC88C, MYH9, NAP1L1, NPM1, NUMA1, PAK2, CHMP1A, EVL, PFN1, BCL11A, AURKAIP1, PRKCB, RCC2, MAP2K2, CDC42SE1, PLSCR3, PTEN, RPL9, RPL34, RPL39, RPS2, RPS6KA1, RPS6KA3, BID, TAPBP, TNF, TUBB2A, UBA52, UBB, YWHAB, CXCR4, BRCC3, LST1, KAT6A, MAD1L1, ARHGEF1, TMSB10, H2AFY, SNX17, MED24</Data></Cell>
   </Row>
   <Row>
    <Cell><Data ss:Type="String">GO:0002376</Data></Cell>
    <Cell ss:StyleID="s63"><Data ss:Type="Number">1.86E-7</Data></Cell>
    <Cell ss:StyleID="s62"><Data ss:Type="Number">553881748071979</Data></Cell>
    <Cell ss:StyleID="s62"><Data ss:Type="Number">192685274302214</Data></Cell>
    <Cell><Data ss:Type="Number">66</Data></Cell>
    <Cell><Data ss:Type="Number">455</Data></Cell>
    <Cell><Data ss:Type="String">immune system process</Data></Cell>
    <Cell><Data ss:Type="String">CD24, UBD, CTSC, EXOSC6, CNR2, CSK, CTNNB1, DOCK2, ESRRA, PTK2B, PPIL2, FTH1, PRELID1, ABR, HLA-A, HLA-DMB, HLA-DOA, HLA-DOB, HLA-DQB1, HLA-DQB2, HLA-DRA, HLA-E, ICAM3, IL16, INPP5D, LCP1, RHOH, LTA, LYN, MEF2C, CIITA, MSN, MYD88, MYH9, NFKBIA, NFKBIL1, PAK2, BCL11A, OTUD5, PRKCB, PAG1, MAP2K2, PSMB8, PSMB9, PTEN, PTPN2, PTPN6, RPS6KA1, RPS6KA3, NCF1, TAP1, TAPBP, TNF, TNFRSF4, TYK2, UBA52, UBB, ZAP70, CXCR4, LST1, TFEB, KAT6A, UNC93B1, CARD11, TNFRSF14, CCND3</Data></Cell>
   </Row>
   <Row>
    <Cell><Data ss:Type="String">GO:0016043</Data></Cell>
    <Cell><Data ss:Type="String">0.0274013209799275</Data></Cell>
    <Cell ss:StyleID="s62"><Data ss:Type="Number">138009950248756</Data></Cell>
    <Cell ss:StyleID="s62"><Data ss:Type="Number">538671799807507</Data></Cell>
    <Cell><Data ss:Type="Number">66</Data></Cell>
    <Cell><Data ss:Type="Number">1272</Data></Cell>
    <Cell><Data ss:Type="String">cellular component organization</Data></Cell>
    <Cell><Data ss:Type="String">CD24, ARPC1B, BASP1, UBD, C6orf108, UHMK1, CHMP4B, MTERFD2, DNAJC19, TAMM41, CTNNB1, DARS, DOCK2, ENSA, PTK2B, ALOX5AP, FTH1, PPP1R16B, BIN1, ABR, CHMP4A, APOC1, LCP1, ARHGDIA, LYN, MBNL1, CCDC88C, MYH9, NAP1L1, NPM1, NUMA1, PAK2, CHMP1A, EVL, PFN1, BCL11A, AURKAIP1, PRKCB, RCC2, MAP2K2, CDC42SE1, PLSCR3, PTEN, RPL9, RPL34, RPL39, RPS2, RPS6KA1, RPS6KA3, BID, TAPBP, TNF, TUBB2A, UBA52, UBB, YWHAB, CXCR4, BRCC3, LST1, KAT6A, MAD1L1, ARHGEF1, TMSB10, H2AFY, SNX17, MED24</Data></Cell>
   </Row>
   <Row>
    <Cell><Data ss:Type="String">GO:0019538</Data></Cell>
    <Cell><Data ss:Type="String">0.0157477170137666</Data></Cell>
    <Cell ss:StyleID="s62"><Data ss:Type="Number">143765774861181</Data></Cell>
    <Cell ss:StyleID="s62"><Data ss:Type="Number">506487006737247</Data></Cell>
    <Cell><Data ss:Type="Number">64</Data></Cell>
    <Cell><Data ss:Type="Number">1196</Data></Cell>
    <Cell><Data ss:Type="String">protein metabolic process</Data></Cell>
    <Cell><Data ss:Type="String">CD24, TRIM13, UBD, CTSC, UHMK1, DNAJC19, CSK, CTNNB1, ADRBK1, DARS, PTK2B, PPIL2, B3GAT3, GGCX, GRK5, INPP5D, LYN, CCDC88C, MYD88, MYH9, ATF4, NFKBIA, PAK2, SEPSECS, SERPINA1, BCL11A, AURKAIP1, OTUD5, CNDP2, PRKCB, MAP2K2, ALG1, PSMB8, PSMB9, PTEN, PTPN2, PTPN6, CTDSP1, RPL9, RPL34, RPL39, RPS2, RPS6KA1, RPS6KA3, TNF, TUBB2A, TNFRSF4, TYK2, UBA52, UBB, YWHAB, ZAP70, CXCR4, BRCC3, KAT6A, DCAF11, CAPN1, CARD11, TNFRSF14, TNFRSF10A, CCND3, FAM58A, MARCH9, NAPSA</Data></Cell>
   </Row>
   <Row>
    <Cell><Data ss:Type="String">GO:0006950</Data></Cell>
    <Cell ss:StyleID="s63"><Data ss:Type="Number">3500000</Data></Cell>
    <Cell ss:StyleID="s62"><Data ss:Type="Number">236159189921112</Data></Cell>
    <Cell ss:StyleID="s62"><Data ss:Type="Number">341751684311838</Data></Cell>
    <Cell><Data ss:Type="Number">62</Data></Cell>
    <Cell><Data ss:Type="Number">807</Data></Cell>
    <Cell><Data ss:Type="String">response to stress</Data></Cell>
    <Cell><Data ss:Type="String">CD24, RASGRP1, TRIM13, UBD, HCP5, CNR2, CSK, ADRBK1, DOCK2, PTK2B, COTL1, ZFYVE26, PPIL2, ALOX5AP, GGCX, ABR, HLA-A, HLA-DMB, HLA-DOA, HLA-DOB, HLA-DQB1, HLA-DQB2, HLA-DRA, HLA-E, INPP5D, LSP1, LTA, LYN, MEF2C, CIITA, MYD88, ATF4, NFKBIA, NPM1, PAK2, PFN1, SERPINA1, PXK, WDR33, OTUD5, PRKCB, MAP2K2, PSMB8, PSMB9, PTEN, PTPN2, PTPN6, RPS6KA1, RPS6KA3, NCF1, TAP1, TDG, TNF, TNFRSF4, TYK2, UBA52, UBB, CXCR4, BRCC3, UNC93B1, DOCK8, NMI</Data></Cell>
   </Row>
   <Row>
    <Cell><Data ss:Type="String">GO:0048522</Data></Cell>
    <Cell ss:StyleID="s63"><Data ss:Type="Number">2320000000</Data></Cell>
    <Cell ss:StyleID="s62"><Data ss:Type="Number">201170281074587</Data></Cell>
    <Cell ss:StyleID="s62"><Data ss:Type="Number">384947064485082</Data></Cell>
    <Cell><Data ss:Type="Number">62</Data></Cell>
    <Cell><Data ss:Type="Number">909</Data></Cell>
    <Cell><Data ss:Type="String">positive regulation of cellular process</Data></Cell>
    <Cell><Data ss:Type="String">CD24, TRIM13, UBD, C6orf108, CTSC, AKAP13, UHMK1, CSK, CTNNB1, ADRBK1, ESRRA, PTK2B, BIN1, ABR, HLA-DMB, HLA-DOA, HLA-DOB, HLA-DQB1, HLA-DQB2, HLA-DRA, APOC1, INPP5D, ARHGDIA, LTA, LYN, MEF2C, CIITA, MYD88, NAP1L1, ATF4, NFKBIA, PAK2, PFN1, BCL11A, AURKAIP1, PRKCB, MAP2K2, PSMB8, PSMB9, PTEN, PTPN6, RPS6KA1, RPS6KA3, BID, TAP1, TNF, TNFRSF4, UBA52, UBB, YWHAB, ZAP70, CXCR4, BRCC3, TFEB, KAT6A, CAPN1, CARD11, EDF1, TNFRSF14, TNFRSF10A, CCND3, MED24</Data></Cell>
   </Row>
   <Row>
    <Cell><Data ss:Type="String">GO:0048583</Data></Cell>
    <Cell ss:StyleID="s63"><Data ss:Type="Number">60400</Data></Cell>
    <Cell ss:StyleID="s62"><Data ss:Type="Number">29304347826087</Data></Cell>
    <Cell ss:StyleID="s62"><Data ss:Type="Number">284157844080847</Data></Cell>
    <Cell><Data ss:Type="Number">61</Data></Cell>
    <Cell><Data ss:Type="Number">671</Data></Cell>
    <Cell><Data ss:Type="String">regulation of response to stimulus</Data></Cell>
    <Cell><Data ss:Type="String">CD24, RASGRP1, TRIM13, UBD, AKAP13, CNR2, CSK, CTNNB1, ADRBK1, DOCK2, PTK2B, PSD4, GDI2, GRK5, ABR, HLA-A, HLA-DMB, HLA-DOA, HLA-DOB, HLA-DQB1, HLA-DQB2, HLA-DRA, HLA-E, ICAM3, IL16, INPP5D, ARHGDIA, RHOH, LTA, LYN, MEF2C, MYD88, MYH9, NFKBIA, NFKBIL1, PAK2, TMEM127, DEPDC1B, PRKCB, PAG1, MAP2K2, PTEN, PTPN2, PTPN6, RGS10, RPS6KA1, RPS6KA3, BID, TAP1, TNF, TYK2, UBA52, UBB, ZAP70, CXCR4, BRCC3, UNC93B1, CARD11, TNFRSF10A, ARHGEF1, RABGAP1L</Data></Cell>
   </Row>
   <Row>
    <Cell><Data ss:Type="String">GO:0048519</Data></Cell>
    <Cell ss:StyleID="s63"><Data ss:Type="Number">6940000000</Data></Cell>
    <Cell ss:StyleID="s62"><Data ss:Type="Number">193349753694581</Data></Cell>
    <Cell ss:StyleID="s62"><Data ss:Type="Number">381135707410972</Data></Cell>
    <Cell><Data ss:Type="Number">60</Data></Cell>
    <Cell><Data ss:Type="Number">900</Data></Cell>
    <Cell><Data ss:Type="String">negative regulation of biological process</Data></Cell>
    <Cell><Data ss:Type="String">CD24, BASP1, UBD, MXD4, CNR2, UHMK1, CSK, CTNNB1, COMMD7, ADRBK1, PTK2B, FTH1, TNFAIP8, GRK5, ABR, APOC1, INPP5D, ARHGDIA, RHOH, LTA, LYN, MCM5, MEF2C, CIITA, MYD88, MYH9, NFKBIA, NFKBIL1, NPM1, PAK2, CHMP1A, BCL11A, PXK, AURKAIP1, OTUD5, TMEM127, PRKCB, PAG1, PSMB8, PSMB9, PTEN, PTPN6, CTDSP1, RGS10, RPS6KA1, RPS6KA3, NCF1, TAP1, TNF, TNFRSF4, UBA52, UBB, YWHAB, BRCC3, LST1, KAT6A, MAD1L1, TNFRSF14, ARHGEF1, TMSB10</Data></Cell>
   </Row>
   <Row>
    <Cell><Data ss:Type="String">GO:0042221</Data></Cell>
    <Cell ss:StyleID="s63"><Data ss:Type="Number">6870000</Data></Cell>
    <Cell ss:StyleID="s62"><Data ss:Type="Number">254126298587604</Data></Cell>
    <Cell ss:StyleID="s62"><Data ss:Type="Number">304061597690087</Data></Cell>
    <Cell><Data ss:Type="Number">59</Data></Cell>
    <Cell><Data ss:Type="Number">718</Data></Cell>
    <Cell><Data ss:Type="String">response to chemical stimulus</Data></Cell>
    <Cell><Data ss:Type="String">CD24, UBD, CTSC, CNR2, CTNNB1, COMMD7, ADRBK1, DOCK2, ENSA, PTK2B, ALOX5AP, GGCX, GRK5, ABR, HLA-A, HLA-DMB, HLA-DOA, HLA-DOB, HLA-DQB1, HLA-DQB2, HLA-DRA, HLA-E, IL16, ABCC6, LSP1, LTA, LYN, MEF2C, CIITA, MYD88, MYH9, ATF4, NFKBIA, NFKBIL1, PAK2, CHMP1A, EVL, PFN1, SERPINA1, OTUD5, CNDP2, PRKCB, MAP2K2, PSMB8, PLSCR3, PTEN, PTPN2, PTPN6, RPS6KA1, RPS6KA3, BID, TNF, TNFRSF4, TYK2, UBA52, UBB, YWHAB, CXCR4, TNFRSF14</Data></Cell>
   </Row>
   <Row>
    <Cell><Data ss:Type="String">GO:0048523</Data></Cell>
    <Cell><Data ss:Type="String">0.000213451366254693</Data></Cell>
    <Cell ss:StyleID="s62"><Data ss:Type="Number">187076419724235</Data></Cell>
    <Cell ss:StyleID="s62"><Data ss:Type="Number">352762271414822</Data></Cell>
    <Cell><Data ss:Type="Number">55</Data></Cell>
    <Cell><Data ss:Type="Number">833</Data></Cell>
    <Cell><Data ss:Type="String">negative regulation of cellular process</Data></Cell>
    <Cell><Data ss:Type="String">BASP1, UBD, MXD4, CNR2, UHMK1, CSK, CTNNB1, COMMD7, ADRBK1, PTK2B, FTH1, TNFAIP8, GRK5, ABR, APOC1, INPP5D, ARHGDIA, RHOH, LTA, LYN, MCM5, MEF2C, CIITA, MYD88, MYH9, NFKBIA, NFKBIL1, NPM1, PAK2, CHMP1A, BCL11A, AURKAIP1, TMEM127, PRKCB, PAG1, PSMB8, PSMB9, PTEN, PTPN6, CTDSP1, RGS10, RPS6KA1, RPS6KA3, TNF, TNFRSF4, UBA52, UBB, YWHAB, BRCC3, LST1, KAT6A, MAD1L1, TNFRSF14, ARHGEF1, TMSB10</Data></Cell>
   </Row>
   <Row>
    <Cell><Data ss:Type="String">GO:0051234</Data></Cell>
    <Cell><Data ss:Type="String">0.014530117829061</Data></Cell>
    <Cell ss:StyleID="s62"><Data ss:Type="Number">147001934235977</Data></Cell>
    <Cell ss:StyleID="s62"><Data ss:Type="Number">421366698748797</Data></Cell>
    <Cell><Data ss:Type="Number">55</Data></Cell>
    <Cell><Data ss:Type="Number">995</Data></Cell>
    <Cell><Data ss:Type="String">establishment of localization</Data></Cell>
    <Cell><Data ss:Type="String">CD24, RAB35, UHMK1, CHMP4B, MTERFD2, DNAJC19, TAMM41, CSK, CTNNB1, ADRBK1, ENSA, PTK2B, GGA2, FTH1, GDI2, BIN1, SLC9A9, ABR, CHMP4A, APOC1, ABCC6, LCP1, LYN, MYH9, MYO1C, NFKBIA, NFKBIL1, NPM1, NUMA1, CHMP1A, PFN1, SERPINA1, PXK, PRKCB, MAP2K2, CDC42SE1, RPL9, RPL34, RPL39, RPS2, BID, NCF1, TAP1, TAPBP, TNF, TNFRSF4, UBA52, UBB, YWHAB, LAPTM5, SNX22, RAB11FIP1, UNC93B1, SYTL1, SNX17</Data></Cell>
   </Row>
   <Row>
    <Cell><Data ss:Type="String">GO:0044267</Data></Cell>
    <Cell><Data ss:Type="String">0.0417972387385978</Data></Cell>
    <Cell ss:StyleID="s62"><Data ss:Type="Number">1358170887229</Data></Cell>
    <Cell ss:StyleID="s62"><Data ss:Type="Number">445928777670837</Data></Cell>
    <Cell><Data ss:Type="Number">55</Data></Cell>
    <Cell><Data ss:Type="Number">1053</Data></Cell>
    <Cell><Data ss:Type="String">cellular protein metabolic process</Data></Cell>
    <Cell><Data ss:Type="String">CD24, TRIM13, UBD, UHMK1, DNAJC19, CSK, CTNNB1, ADRBK1, DARS, PTK2B, PPIL2, B3GAT3, GGCX, GRK5, LYN, CCDC88C, ATF4, NFKBIA, PAK2, SEPSECS, BCL11A, AURKAIP1, OTUD5, PRKCB, MAP2K2, ALG1, PSMB8, PSMB9, PTEN, PTPN2, PTPN6, CTDSP1, RPL9, RPL34, RPL39, RPS2, RPS6KA1, RPS6KA3, TNF, TUBB2A, TNFRSF4, TYK2, UBA52, UBB, YWHAB, ZAP70, CXCR4, BRCC3, KAT6A, DCAF11, TNFRSF14, TNFRSF10A, CCND3, FAM58A, MARCH9</Data></Cell>
   </Row>
   <Row>
    <Cell><Data ss:Type="String">GO:0006810</Data></Cell>
    <Cell><Data ss:Type="String">0.0165801544738337</Data></Cell>
    <Cell ss:StyleID="s62"><Data ss:Type="Number">145979534751974</Data></Cell>
    <Cell ss:StyleID="s62"><Data ss:Type="Number">415014436958614</Data></Cell>
    <Cell><Data ss:Type="Number">54</Data></Cell>
    <Cell><Data ss:Type="Number">980</Data></Cell>
    <Cell><Data ss:Type="String">transport</Data></Cell>
    <Cell><Data ss:Type="String">CD24, RAB35, UHMK1, CHMP4B, MTERFD2, DNAJC19, TAMM41, CSK, CTNNB1, ADRBK1, ENSA, PTK2B, GGA2, FTH1, GDI2, BIN1, SLC9A9, ABR, CHMP4A, APOC1, ABCC6, LCP1, LYN, MYH9, MYO1C, NFKBIA, NFKBIL1, NPM1, CHMP1A, PFN1, SERPINA1, PXK, PRKCB, MAP2K2, CDC42SE1, RPL9, RPL34, RPL39, RPS2, BID, NCF1, TAP1, TAPBP, TNF, TNFRSF4, UBA52, UBB, YWHAB, LAPTM5, SNX22, RAB11FIP1, UNC93B1, SYTL1, SNX17</Data></Cell>
   </Row>
   <Row>
    <Cell><Data ss:Type="String">GO:0006955</Data></Cell>
    <Cell ss:StyleID="s63"><Data ss:Type="Number">3.6200000000000002E-11</Data></Cell>
    <Cell ss:StyleID="s62"><Data ss:Type="Number">840910233844606</Data></Cell>
    <Cell ss:StyleID="s62"><Data ss:Type="Number">104600577478345</Data></Cell>
    <Cell><Data ss:Type="Number">53</Data></Cell>
    <Cell><Data ss:Type="Number">247</Data></Cell>
    <Cell><Data ss:Type="String">immune response</Data></Cell>
    <Cell><Data ss:Type="String">CD24, UBD, CTSC, EXOSC6, CNR2, CSK, PTK2B, FTH1, PRELID1, ABR, HLA-A, HLA-DMB, HLA-DOA, HLA-DOB, HLA-DQB1, HLA-DQB2, HLA-DRA, HLA-E, ICAM3, IL16, INPP5D, LCP1, LTA, LYN, MEF2C, CIITA, MYD88, NFKBIA, PAK2, OTUD5, PRKCB, PAG1, MAP2K2, PSMB8, PTEN, PTPN2, PTPN6, RPS6KA1, RPS6KA3, NCF1, TAP1, TAPBP, TNF, TNFRSF4, TYK2, UBA52, UBB, ZAP70, LST1, TFEB, UNC93B1, CARD11, TNFRSF14</Data></Cell>
   </Row>
   <Row>
    <Cell><Data ss:Type="String">GO:0007166</Data></Cell>
    <Cell ss:StyleID="s63"><Data ss:Type="Number">80600000</Data></Cell>
    <Cell ss:StyleID="s62"><Data ss:Type="Number">240844236256932</Data></Cell>
    <Cell ss:StyleID="s62"><Data ss:Type="Number">27822906641001</Data></Cell>
    <Cell><Data ss:Type="Number">53</Data></Cell>
    <Cell><Data ss:Type="Number">657</Data></Cell>
    <Cell><Data ss:Type="String">cell surface receptor signaling pathway</Data></Cell>
    <Cell><Data ss:Type="String">CD24, AKAP13, CNR2, CSK, CTNNB1, COMMD7, ADRBK1, PTK2B, GRK5, ABR, HLA-A, HLA-DMB, HLA-DOA, HLA-DOB, HLA-DQB1, HLA-DQB2, HLA-DRA, HLA-E, INPP5D, ARHGDIA, LYN, MEF2C, CIITA, CCDC88C, MYD88, MYH9, NFKBIA, NFKBIL1, PAK2, EVL, PRKCB, PAG1, MAP2K2, PSMB8, PTEN, PTPN2, PTPN6, RGS10, RPS6KA1, RPS6KA3, BID, TNF, TNFRSF4, TYK2, UBA52, UBB, YWHAB, ZAP70, CXCR4, CARD11, TNFRSF14, TNFRSF10A, ARHGEF1</Data></Cell>
   </Row>
   <Row>
    <Cell><Data ss:Type="String">GO:0002682</Data></Cell>
    <Cell ss:StyleID="s63"><Data ss:Type="Number">2.0999999999999998E-6</Data></Cell>
    <Cell ss:StyleID="s62"><Data ss:Type="Number">751381942616478</Data></Cell>
    <Cell ss:StyleID="s62"><Data ss:Type="Number">927430221366699</Data></Cell>
    <Cell><Data ss:Type="Number">45</Data></Cell>
    <Cell><Data ss:Type="Number">219</Data></Cell>
    <Cell><Data ss:Type="String">regulation of immune system process</Data></Cell>
    <Cell><Data ss:Type="String">CD24, CNR2, CSK, CTNNB1, DOCK2, ESRRA, PTK2B, ABR, HLA-A, HLA-DMB, HLA-DOA, HLA-DOB, HLA-DQB1, HLA-DQB2, HLA-DRA, HLA-E, ICAM3, INPP5D, LTA, LYN, MEF2C, MSN, MYD88, NFKBIA, NFKBIL1, PAK2, PRKCB, PAG1, MAP2K2, PTEN, PTPN2, PTPN6, RPS6KA1, RPS6KA3, TAP1, TNF, TNFRSF4, TYK2, UBA52, UBB, ZAP70, LST1, UNC93B1, CARD11, TNFRSF14</Data></Cell>
   </Row>
   <Row>
    <Cell><Data ss:Type="String">GO:0043412</Data></Cell>
    <Cell><Data ss:Type="String">0.0206552425687724</Data></Cell>
    <Cell ss:StyleID="s62"><Data ss:Type="Number">147212676013503</Data></Cell>
    <Cell ss:StyleID="s62"><Data ss:Type="Number">337940327237729</Data></Cell>
    <Cell><Data ss:Type="Number">45</Data></Cell>
    <Cell><Data ss:Type="Number">798</Data></Cell>
    <Cell><Data ss:Type="String">macromolecule modification</Data></Cell>
    <Cell><Data ss:Type="String">CD24, TRIM13, UBD, EXOSC6, UHMK1, CSK, ADRBK1, PTK2B, PPIL2, B3GAT3, GGCX, GRK5, LYN, CCDC88C, ATF4, PAK2, BCL11A, OTUD5, PRKCB, MAP2K2, ALG1, PSMB8, PSMB9, PTEN, PTPN2, PTPN6, CTDSP1, RPS6KA3, TDG, TNF, TNFRSF4, TYK2, UBA52, UBB, YWHAB, ZAP70, CXCR4, BRCC3, KAT6A, DCAF11, TNFRSF14, TNFRSF10A, CCND3, FAM58A, MARCH9</Data></Cell>
   </Row>
   <Row>
    <Cell><Data ss:Type="String">GO:0010033</Data></Cell>
    <Cell ss:StyleID="s63"><Data ss:Type="Number">53900000</Data></Cell>
    <Cell ss:StyleID="s62"><Data ss:Type="Number">263460104399702</Data></Cell>
    <Cell ss:StyleID="s62"><Data ss:Type="Number">207930702598653</Data></Cell>
    <Cell><Data ss:Type="Number">44</Data></Cell>
    <Cell><Data ss:Type="Number">491</Data></Cell>
    <Cell><Data ss:Type="String">response to organic substance</Data></Cell>
    <Cell><Data ss:Type="String">CD24, UBD, CTSC, CNR2, CTNNB1, COMMD7, ADRBK1, PTK2B, ABR, HLA-A, HLA-DMB, HLA-DOA, HLA-DOB, HLA-DQB1, HLA-DQB2, HLA-DRA, HLA-E, LTA, LYN, MEF2C, CIITA, MYD88, ATF4, NFKBIA, NFKBIL1, PFN1, SERPINA1, OTUD5, PRKCB, MAP2K2, PSMB8, PLSCR3, PTEN, PTPN2, PTPN6, RPS6KA3, BID, TNF, TNFRSF4, TYK2, UBA52, UBB, YWHAB, TNFRSF14</Data></Cell>
   </Row>
   <Row>
    <Cell><Data ss:Type="String">GO:0023051</Data></Cell>
    <Cell><Data ss:Type="String">0.000209546120816465</Data></Cell>
    <Cell ss:StyleID="s62"><Data ss:Type="Number">199519067940121</Data></Cell>
    <Cell ss:StyleID="s62"><Data ss:Type="Number">253243503368624</Data></Cell>
    <Cell><Data ss:Type="Number">43</Data></Cell>
    <Cell><Data ss:Type="Number">598</Data></Cell>
    <Cell><Data ss:Type="String">regulation of signaling</Data></Cell>
    <Cell><Data ss:Type="String">CD24, RASGRP1, TRIM13, UBD, AKAP13, CNR2, CTNNB1, ADRBK1, PTK2B, PSD4, GDI2, GRK5, ABR, INPP5D, ARHGDIA, RHOH, LYN, MEF2C, MYD88, MYH9, NFKBIA, NFKBIL1, PAK2, PXK, TMEM127, DEPDC1B, PRKCB, MAP2K2, PTEN, PTPN2, PTPN6, RGS10, BID, TNF, TYK2, UBA52, UBB, ZAP70, CXCR4, CARD11, TNFRSF10A, ARHGEF1, RABGAP1L</Data></Cell>
   </Row>
   <Row>
    <Cell><Data ss:Type="String">GO:0006464</Data></Cell>
    <Cell><Data ss:Type="String">0.0300808832224332</Data></Cell>
    <Cell ss:StyleID="s62"><Data ss:Type="Number">143697478991597</Data></Cell>
    <Cell ss:StyleID="s62"><Data ss:Type="Number">327776708373436</Data></Cell>
    <Cell><Data ss:Type="Number">43</Data></Cell>
    <Cell><Data ss:Type="Number">774</Data></Cell>
    <Cell><Data ss:Type="String">cellular protein modification process</Data></Cell>
    <Cell><Data ss:Type="String">CD24, TRIM13, UBD, UHMK1, CSK, ADRBK1, PTK2B, PPIL2, B3GAT3, GGCX, GRK5, LYN, CCDC88C, ATF4, PAK2, BCL11A, OTUD5, PRKCB, MAP2K2, ALG1, PSMB8, PSMB9, PTEN, PTPN2, PTPN6, CTDSP1, RPS6KA3, TNF, TNFRSF4, TYK2, UBA52, UBB, YWHAB, ZAP70, CXCR4, BRCC3, KAT6A, DCAF11, TNFRSF14, TNFRSF10A, CCND3, FAM58A, MARCH9</Data></Cell>
   </Row>
   <Row>
    <Cell><Data ss:Type="String">GO:0036211</Data></Cell>
    <Cell><Data ss:Type="String">0.0300808832224332</Data></Cell>
    <Cell ss:StyleID="s62"><Data ss:Type="Number">143697478991597</Data></Cell>
    <Cell ss:StyleID="s62"><Data ss:Type="Number">327776708373436</Data></Cell>
    <Cell><Data ss:Type="Number">43</Data></Cell>
    <Cell><Data ss:Type="Number">774</Data></Cell>
    <Cell><Data ss:Type="String">protein modification process</Data></Cell>
    <Cell><Data ss:Type="String">CD24, TRIM13, UBD, UHMK1, CSK, ADRBK1, PTK2B, PPIL2, B3GAT3, GGCX, GRK5, LYN, CCDC88C, ATF4, PAK2, BCL11A, OTUD5, PRKCB, MAP2K2, ALG1, PSMB8, PSMB9, PTEN, PTPN2, PTPN6, CTDSP1, RPS6KA3, TNF, TNFRSF4, TYK2, UBA52, UBB, YWHAB, ZAP70, CXCR4, BRCC3, KAT6A, DCAF11, TNFRSF14, TNFRSF10A, CCND3, FAM58A, MARCH9</Data></Cell>
   </Row>
   <Row>
    <Cell><Data ss:Type="String">GO:0006952</Data></Cell>
    <Cell ss:StyleID="s63"><Data ss:Type="Number">0.14399999999999999</Data></Cell>
    <Cell ss:StyleID="s62"><Data ss:Type="Number">565528815253874</Data></Cell>
    <Cell ss:StyleID="s62"><Data ss:Type="Number">106294513955727</Data></Cell>
    <Cell><Data ss:Type="Number">42</Data></Cell>
    <Cell><Data ss:Type="Number">251</Data></Cell>
    <Cell><Data ss:Type="String">defense response</Data></Cell>
    <Cell><Data ss:Type="String">UBD, HCP5, CNR2, DOCK2, COTL1, ALOX5AP, ABR, HLA-A, HLA-DMB, HLA-DOA, HLA-DOB, HLA-DQB1, HLA-DQB2, HLA-DRA, HLA-E, LSP1, LTA, LYN, MEF2C, CIITA, MYD88, NFKBIA, PAK2, SERPINA1, PXK, OTUD5, MAP2K2, PSMB8, PTPN2, PTPN6, RPS6KA1, RPS6KA3, NCF1, TAP1, TNF, TNFRSF4, TYK2, UBA52, UBB, CXCR4, UNC93B1, NMI</Data></Cell>
   </Row>
   <Row>
    <Cell><Data ss:Type="String">GO:0035556</Data></Cell>
    <Cell ss:StyleID="s63"><Data ss:Type="Number">225000000</Data></Cell>
    <Cell ss:StyleID="s62"><Data ss:Type="Number">225865517771965</Data></Cell>
    <Cell ss:StyleID="s62"><Data ss:Type="Number">223176130895091</Data></Cell>
    <Cell><Data ss:Type="Number">42</Data></Cell>
    <Cell><Data ss:Type="Number">527</Data></Cell>
    <Cell><Data ss:Type="String">intracellular signal transduction</Data></Cell>
    <Cell><Data ss:Type="String">CD24, RASGRP1, TRIM13, UBD, RAB35, AKAP13, ARL11, CTNNB1, PTK2B, PSD4, GDI2, ABR, INPP5D, ARHGDIA, RHOH, LYN, MEF2C, MYD88, NFKBIA, TMEM127, DEPDC1B, PRKCB, PAG1, MAP2K2, PSMB8, PSMB9, PTEN, PTPN6, RPS6KA1, RPS6KA3, TNF, TYK2, UBA52, UBB, YWHAB, ZAP70, CXCR4, CARD11, TNFRSF10A, NMI, ARHGEF1, TIFA</Data></Cell>
   </Row>
   <Row>
    <Cell><Data ss:Type="String">GO:0030154</Data></Cell>
    <Cell><Data ss:Type="String">0.0347241814494912</Data></Cell>
    <Cell ss:StyleID="s62"><Data ss:Type="Number">142398037666819</Data></Cell>
    <Cell ss:StyleID="s62"><Data ss:Type="Number">321847930702599</Data></Cell>
    <Cell><Data ss:Type="Number">42</Data></Cell>
    <Cell><Data ss:Type="Number">760</Data></Cell>
    <Cell><Data ss:Type="String">cell differentiation</Data></Cell>
    <Cell><Data ss:Type="String">CD24, RASGRP1, BASP1, DEAF1, UBD, UHMK1, CTNNB1, DOCK2, ESRRA, PTK2B, PSD4, BIN1, HLA-DOA, INPP5D, ARHGDIA, RHOH, LYN, MBNL1, MEF2C, MYH9, NFKBIA, NUMA1, PAK2, EVL, BCL11A, MAP2K2, PSMB8, PTEN, PTPN6, CTDSP1, RPS6KA1, RPS6KA3, TNF, TUBB2A, YWHAB, ZAP70, CXCR4, LST1, KAT6A, CARD11, EDF1, ARHGEF1</Data></Cell>
   </Row>
   <Row>
    <Cell><Data ss:Type="String">GO:0033036</Data></Cell>
    <Cell><Data ss:Type="String">0.000636325746077884</Data></Cell>
    <Cell ss:StyleID="s62"><Data ss:Type="Number">189800984955812</Data></Cell>
    <Cell ss:StyleID="s62"><Data ss:Type="Number">249855630413859</Data></Cell>
    <Cell><Data ss:Type="Number">41</Data></Cell>
    <Cell><Data ss:Type="Number">590</Data></Cell>
    <Cell><Data ss:Type="String">macromolecule localization</Data></Cell>
    <Cell><Data ss:Type="String">CD24, RAB35, UHMK1, CHMP4B, MTERFD2, DNAJC19, TAMM41, CSK, CTNNB1, GGA2, GDI2, CHMP4A, APOC1, LCP1, ARHGDIA, LYN, MYH9, MYO1C, NFKBIA, NFKBIL1, NPM1, CHMP1A, PRKCB, RPL9, RPL34, RPL39, RPS2, BID, NCF1, TAP1, TNF, TNFRSF4, UBA52, YWHAB, SNX22, RAB11FIP1, UNC93B1, SYTL1, TMSB10, SNX17, RABGAP1L</Data></Cell>
   </Row>
   <Row>
    <Cell><Data ss:Type="String">GO:0051641</Data></Cell>
    <Cell><Data ss:Type="String">0.00190676311118483</Data></Cell>
    <Cell ss:StyleID="s62"><Data ss:Type="Number">177317042128039</Data></Cell>
    <Cell ss:StyleID="s62"><Data ss:Type="Number">263830606352262</Data></Cell>
    <Cell><Data ss:Type="Number">41</Data></Cell>
    <Cell><Data ss:Type="Number">623</Data></Cell>
    <Cell><Data ss:Type="String">cellular localization</Data></Cell>
    <Cell><Data ss:Type="String">CD24, RAB35, UHMK1, CHMP4B, MTERFD2, DNAJC19, TAMM41, CSK, CTNNB1, ADRBK1, DOCK2, GGA2, FTH1, ABR, CHMP4A, LCP1, LYN, MYH9, NFKBIA, NFKBIL1, NPM1, NUMA1, PFN1, SERPINA1, MAP2K2, RPL9, RPL34, RPL39, RPS2, BID, NCF1, TAP1, TAPBP, TNF, TNFRSF4, UBA52, UBB, YWHAB, UNC93B1, SYTL1, SNX17</Data></Cell>
   </Row>
   <Row>
    <Cell><Data ss:Type="String">GO:0008219</Data></Cell>
    <Cell ss:StyleID="s63"><Data ss:Type="Number">1420000000</Data></Cell>
    <Cell ss:StyleID="s62"><Data ss:Type="Number">23542720255523</Data></Cell>
    <Cell ss:StyleID="s62"><Data ss:Type="Number">204119345524543</Data></Cell>
    <Cell><Data ss:Type="Number">40</Data></Cell>
    <Cell><Data ss:Type="Number">482</Data></Cell>
    <Cell><Data ss:Type="String">cell death</Data></Cell>
    <Cell><Data ss:Type="String">CD24, TRIM13, UBD, CTSC, BLCAP, AKAP13, CTNNB1, PTK2B, ZFYVE26, FTH1, TNFAIP8, CYFIP2, GRK5, ABR, INPP5D, ARHGDIA, LTA, LYN, MEF2C, MYD88, NFKBIA, NPM1, PAK2, PRKCB, PSMB8, PSMB9, PTEN, PTPN6, RPS6KA1, RPS6KA3, BID, UBE2Z, TNF, TNFRSF4, UBA52, UBB, YWHAB, CXCR4, CARD11, TNFRSF10A</Data></Cell>
   </Row>
   <Row>
    <Cell><Data ss:Type="String">GO:0016265</Data></Cell>
    <Cell ss:StyleID="s63"><Data ss:Type="Number">1420000000</Data></Cell>
    <Cell ss:StyleID="s62"><Data ss:Type="Number">23542720255523</Data></Cell>
    <Cell ss:StyleID="s62"><Data ss:Type="Number">204119345524543</Data></Cell>
    <Cell><Data ss:Type="Number">40</Data></Cell>
    <Cell><Data ss:Type="Number">482</Data></Cell>
    <Cell><Data ss:Type="String">death</Data></Cell>
    <Cell><Data ss:Type="String">CD24, TRIM13, UBD, CTSC, BLCAP, AKAP13, CTNNB1, PTK2B, ZFYVE26, FTH1, TNFAIP8, CYFIP2, GRK5, ABR, INPP5D, ARHGDIA, LTA, LYN, MEF2C, MYD88, NFKBIA, NPM1, PAK2, PRKCB, PSMB8, PSMB9, PTEN, PTPN6, RPS6KA1, RPS6KA3, BID, UBE2Z, TNF, TNFRSF4, UBA52, UBB, YWHAB, CXCR4, CARD11, TNFRSF10A</Data></Cell>
   </Row>
   <Row>
    <Cell><Data ss:Type="String">GO:0008104</Data></Cell>
    <Cell ss:StyleID="s63"><Data ss:Type="Number">4950000000</Data></Cell>
    <Cell ss:StyleID="s62"><Data ss:Type="Number">22071392659628</Data></Cell>
    <Cell ss:StyleID="s62"><Data ss:Type="Number">215129932627526</Data></Cell>
    <Cell><Data ss:Type="Number">40</Data></Cell>
    <Cell><Data ss:Type="Number">508</Data></Cell>
    <Cell><Data ss:Type="String">protein localization</Data></Cell>
    <Cell><Data ss:Type="String">CD24, RAB35, UHMK1, CHMP4B, MTERFD2, DNAJC19, TAMM41, CSK, CTNNB1, GGA2, GDI2, CHMP4A, LCP1, ARHGDIA, LYN, MYH9, MYO1C, NFKBIA, NFKBIL1, NPM1, CHMP1A, PRKCB, RPL9, RPL34, RPL39, RPS2, BID, NCF1, TAP1, TNF, TNFRSF4, UBA52, YWHAB, SNX22, RAB11FIP1, UNC93B1, SYTL1, TMSB10, SNX17, RABGAP1L</Data></Cell>
   </Row>
   <Row>
    <Cell><Data ss:Type="String">GO:0009966</Data></Cell>
    <Cell><Data ss:Type="String">0.000119391426545682</Data></Cell>
    <Cell ss:StyleID="s62"><Data ss:Type="Number">21046287367406</Data></Cell>
    <Cell ss:StyleID="s62"><Data ss:Type="Number">223599615014437</Data></Cell>
    <Cell><Data ss:Type="Number">40</Data></Cell>
    <Cell><Data ss:Type="Number">528</Data></Cell>
    <Cell><Data ss:Type="String">regulation of signal transduction</Data></Cell>
    <Cell><Data ss:Type="String">CD24, RASGRP1, TRIM13, UBD, AKAP13, CTNNB1, ADRBK1, PTK2B, PSD4, GDI2, GRK5, ABR, INPP5D, ARHGDIA, RHOH, LYN, MYD88, MYH9, NFKBIA, NFKBIL1, PAK2, TMEM127, DEPDC1B, PRKCB, MAP2K2, PTEN, PTPN2, PTPN6, RGS10, BID, TNF, TYK2, UBA52, UBB, ZAP70, CXCR4, CARD11, TNFRSF10A, ARHGEF1, RABGAP1L</Data></Cell>
   </Row>
   <Row>
    <Cell><Data ss:Type="String">GO:0065009</Data></Cell>
    <Cell><Data ss:Type="String">0.000411736356151882</Data></Cell>
    <Cell ss:StyleID="s62"><Data ss:Type="Number">19613510143942</Data></Cell>
    <Cell ss:StyleID="s62"><Data ss:Type="Number">236727622714148</Data></Cell>
    <Cell><Data ss:Type="Number">40</Data></Cell>
    <Cell><Data ss:Type="Number">559</Data></Cell>
    <Cell><Data ss:Type="String">regulation of molecular function</Data></Cell>
    <Cell><Data ss:Type="String">CD24, CNR2, COMMD7, ADRBK1, PTK2B, TNFAIP8, BIN1, ABR, APOC1, LYN, MEF2C, MYD88, ATF4, NFKBIA, NFKBIL1, NPM1, PAK2, SERPINA1, PXK, PRKCB, MAP2K2, PSMB8, PSMB9, PTEN, RGS10, RPS6KA1, RPS6KA3, TNF, TNFRSF4, UBA52, UBB, YWHAB, CXCR4, BRCC3, CARD11, EDF1, TNFRSF10A, CCND3, FAM58A, RABGAP1L</Data></Cell>
   </Row>
   <Row>
    <Cell><Data ss:Type="String">GO:0051649</Data></Cell>
    <Cell><Data ss:Type="String">0.000553605113703721</Data></Cell>
    <Cell ss:StyleID="s62"><Data ss:Type="Number">194124732909813</Data></Cell>
    <Cell ss:StyleID="s62"><Data ss:Type="Number">232069297401347</Data></Cell>
    <Cell><Data ss:Type="Number">39</Data></Cell>
    <Cell><Data ss:Type="Number">548</Data></Cell>
    <Cell><Data ss:Type="String">establishment of localization in cell</Data></Cell>
    <Cell><Data ss:Type="String">CD24, RAB35, UHMK1, CHMP4B, MTERFD2, DNAJC19, TAMM41, CSK, ADRBK1, GGA2, FTH1, ABR, CHMP4A, LCP1, LYN, MYH9, NFKBIA, NFKBIL1, NPM1, NUMA1, PFN1, SERPINA1, MAP2K2, RPL9, RPL34, RPL39, RPS2, BID, NCF1, TAP1, TAPBP, TNF, TNFRSF4, UBA52, UBB, YWHAB, UNC93B1, SYTL1, SNX17</Data></Cell>
   </Row>
   <Row>
    <Cell><Data ss:Type="String">GO:0001775</Data></Cell>
    <Cell ss:StyleID="s63"><Data ss:Type="Number">1.2699999999999999E-2</Data></Cell>
    <Cell ss:StyleID="s62"><Data ss:Type="Number">684114436288349</Data></Cell>
    <Cell ss:StyleID="s62"><Data ss:Type="Number">813089509143407</Data></Cell>
    <Cell><Data ss:Type="Number">38</Data></Cell>
    <Cell><Data ss:Type="Number">192</Data></Cell>
    <Cell><Data ss:Type="String">cell activation</Data></Cell>
    <Cell><Data ss:Type="String">CD24, RASGRP1, UBD, EXOSC6, CNR2, CSK, CTNNB1, DOCK2, PTK2B, ABR, HLA-DMB, HLA-DOA, HLA-DOB, HLA-DQB1, HLA-DQB2, HLA-DRA, INPP5D, LCP1, RHOH, LYN, MEF2C, MYD88, MYH9, PAK2, PFN1, SERPINA1, BCL11A, PRKCB, PAG1, PTPN6, RPS6KA1, TNF, TNFRSF4, ZAP70, LST1, CARD11, TNFRSF14, CCND3</Data></Cell>
   </Row>
   <Row>
    <Cell><Data ss:Type="String">GO:0070887</Data></Cell>
    <Cell ss:StyleID="s63"><Data ss:Type="Number">1280000000</Data></Cell>
    <Cell ss:StyleID="s62"><Data ss:Type="Number">244333842389004</Data></Cell>
    <Cell ss:StyleID="s62"><Data ss:Type="Number">181251203079884</Data></Cell>
    <Cell><Data ss:Type="Number">37</Data></Cell>
    <Cell><Data ss:Type="Number">428</Data></Cell>
    <Cell><Data ss:Type="String">cellular response to chemical stimulus</Data></Cell>
    <Cell><Data ss:Type="String">CD24, CTNNB1, COMMD7, ADRBK1, PTK2B, ALOX5AP, HLA-A, HLA-DMB, HLA-DOA, HLA-DOB, HLA-DQB1, HLA-DQB2, HLA-DRA, HLA-E, IL16, LYN, MEF2C, CIITA, MYD88, ATF4, CHMP1A, PFN1, CNDP2, PRKCB, MAP2K2, PSMB8, PTEN, PTPN2, PTPN6, TNF, TNFRSF4, TYK2, UBA52, UBB, YWHAB, CXCR4, TNFRSF14</Data></Cell>
   </Row>
   <Row>
    <Cell><Data ss:Type="String">GO:0006915</Data></Cell>
    <Cell ss:StyleID="s63"><Data ss:Type="Number">1350000000</Data></Cell>
    <Cell ss:StyleID="s62"><Data ss:Type="Number">243642636910879</Data></Cell>
    <Cell ss:StyleID="s62"><Data ss:Type="Number">18167468719923</Data></Cell>
    <Cell><Data ss:Type="Number">37</Data></Cell>
    <Cell><Data ss:Type="Number">429</Data></Cell>
    <Cell><Data ss:Type="String">apoptotic process</Data></Cell>
    <Cell><Data ss:Type="String">CD24, UBD, CTSC, BLCAP, AKAP13, CTNNB1, PTK2B, TNFAIP8, CYFIP2, GRK5, ABR, INPP5D, ARHGDIA, LTA, LYN, MEF2C, MYD88, NFKBIA, NPM1, PAK2, PRKCB, PSMB8, PSMB9, PTEN, PTPN6, RPS6KA1, RPS6KA3, BID, UBE2Z, TNF, TNFRSF4, UBA52, UBB, YWHAB, CXCR4, CARD11, TNFRSF10A</Data></Cell>
   </Row>
   <Row>
    <Cell><Data ss:Type="String">GO:0012501</Data></Cell>
    <Cell ss:StyleID="s63"><Data ss:Type="Number">176000000</Data></Cell>
    <Cell ss:StyleID="s62"><Data ss:Type="Number">240238841672254</Data></Cell>
    <Cell ss:StyleID="s62"><Data ss:Type="Number">183792107795958</Data></Cell>
    <Cell><Data ss:Type="Number">37</Data></Cell>
    <Cell><Data ss:Type="Number">434</Data></Cell>
    <Cell><Data ss:Type="String">programmed cell death</Data></Cell>
    <Cell><Data ss:Type="String">CD24, UBD, CTSC, BLCAP, AKAP13, CTNNB1, PTK2B, TNFAIP8, CYFIP2, GRK5, ABR, INPP5D, ARHGDIA, LTA, LYN, MEF2C, MYD88, NFKBIA, NPM1, PAK2, PRKCB, PSMB8, PSMB9, PTEN, PTPN6, RPS6KA1, RPS6KA3, BID, UBE2Z, TNF, TNFRSF4, UBA52, UBB, YWHAB, CXCR4, CARD11, TNFRSF10A</Data></Cell>
   </Row>
   <Row>
    <Cell><Data ss:Type="String">GO:0031325</Data></Cell>
    <Cell><Data ss:Type="String">0.00225550543515457</Data></Cell>
    <Cell ss:StyleID="s62"><Data ss:Type="Number">179896784326924</Data></Cell>
    <Cell ss:StyleID="s62"><Data ss:Type="Number">232916265640038</Data></Cell>
    <Cell><Data ss:Type="Number">37</Data></Cell>
    <Cell><Data ss:Type="Number">550</Data></Cell>
    <Cell><Data ss:Type="String">positive regulation of cellular metabolic process</Data></Cell>
    <Cell><Data ss:Type="String">CD24, TRIM13, UHMK1, CTNNB1, ESRRA, PTK2B, APOC1, LYN, MEF2C, CIITA, MYD88, ATF4, NFKBIA, PAK2, PFN1, BCL11A, AURKAIP1, MAP2K2, PSMB8, PSMB9, PTEN, RPS6KA1, RPS6KA3, TNF, UBA52, UBB, YWHAB, CXCR4, BRCC3, TFEB, KAT6A, CARD11, EDF1, TNFRSF14, TNFRSF10A, CCND3, MED24</Data></Cell>
   </Row>
   <Row>
    <Cell><Data ss:Type="String">GO:0009893</Data></Cell>
    <Cell><Data ss:Type="String">0.00434109272905873</Data></Cell>
    <Cell ss:StyleID="s62"><Data ss:Type="Number">171775388677822</Data></Cell>
    <Cell ss:StyleID="s62"><Data ss:Type="Number">241809432146295</Data></Cell>
    <Cell><Data ss:Type="Number">37</Data></Cell>
    <Cell><Data ss:Type="Number">571</Data></Cell>
    <Cell><Data ss:Type="String">positive regulation of metabolic process</Data></Cell>
    <Cell><Data ss:Type="String">CD24, TRIM13, UHMK1, CTNNB1, ESRRA, PTK2B, APOC1, LYN, MEF2C, CIITA, MYD88, ATF4, NFKBIA, PAK2, PFN1, BCL11A, AURKAIP1, MAP2K2, PSMB8, PSMB9, PTEN, RPS6KA1, RPS6KA3, TNF, UBA52, UBB, YWHAB, CXCR4, BRCC3, TFEB, KAT6A, CARD11, EDF1, TNFRSF14, TNFRSF10A, CCND3, MED24</Data></Cell>
   </Row>
   <Row>
    <Cell><Data ss:Type="String">GO:0050776</Data></Cell>
    <Cell ss:StyleID="s63"><Data ss:Type="Number">1.83E-4</Data></Cell>
    <Cell ss:StyleID="s62"><Data ss:Type="Number">856551724137931</Data></Cell>
    <Cell ss:StyleID="s62"><Data ss:Type="Number">643695861405197</Data></Cell>
    <Cell><Data ss:Type="Number">36</Data></Cell>
    <Cell><Data ss:Type="Number">152</Data></Cell>
    <Cell><Data ss:Type="String">regulation of immune response</Data></Cell>
    <Cell><Data ss:Type="String">CD24, CSK, ABR, HLA-A, HLA-DMB, HLA-DOA, HLA-DOB, HLA-DQB1, HLA-DQB2, HLA-DRA, HLA-E, ICAM3, INPP5D, LTA, LYN, MEF2C, MYD88, NFKBIA, NFKBIL1, PAK2, PRKCB, PAG1, MAP2K2, PTEN, PTPN2, PTPN6, RPS6KA1, RPS6KA3, TAP1, TNF, TYK2, UBA52, UBB, ZAP70, UNC93B1, CARD11</Data></Cell>
   </Row>
   <Row>
    <Cell><Data ss:Type="String">GO:0048584</Data></Cell>
    <Cell ss:StyleID="s63"><Data ss:Type="Number">84600</Data></Cell>
    <Cell ss:StyleID="s62"><Data ss:Type="Number">351934633632051</Data></Cell>
    <Cell ss:StyleID="s62"><Data ss:Type="Number">130009624639076</Data></Cell>
    <Cell><Data ss:Type="Number">36</Data></Cell>
    <Cell><Data ss:Type="Number">307</Data></Cell>
    <Cell><Data ss:Type="String">positive regulation of response to stimulus</Data></Cell>
    <Cell><Data ss:Type="String">TRIM13, UBD, CSK, CTNNB1, PTK2B, HLA-DMB, HLA-DOA, HLA-DOB, HLA-DQB1, HLA-DQB2, HLA-DRA, IL16, INPP5D, LTA, LYN, MEF2C, MYD88, NFKBIA, NFKBIL1, PAK2, PRKCB, PAG1, MAP2K2, PTEN, PTPN6, RPS6KA1, RPS6KA3, BID, TAP1, TNF, UBA52, UBB, ZAP70, BRCC3, UNC93B1, CARD11</Data></Cell>
   </Row>
   <Row>
    <Cell><Data ss:Type="String">GO:0015031</Data></Cell>
    <Cell ss:StyleID="s63"><Data ss:Type="Number">967000000</Data></Cell>
    <Cell ss:StyleID="s62"><Data ss:Type="Number">250888030888031</Data></Cell>
    <Cell ss:StyleID="s62"><Data ss:Type="Number">171934552454283</Data></Cell>
    <Cell><Data ss:Type="Number">36</Data></Cell>
    <Cell><Data ss:Type="Number">406</Data></Cell>
    <Cell><Data ss:Type="String">protein transport</Data></Cell>
    <Cell><Data ss:Type="String">CD24, RAB35, UHMK1, CHMP4B, MTERFD2, DNAJC19, TAMM41, CSK, GGA2, GDI2, CHMP4A, LCP1, LYN, MYH9, MYO1C, NFKBIA, NFKBIL1, NPM1, CHMP1A, PRKCB, RPL9, RPL34, RPL39, RPS2, BID, NCF1, TAP1, TNF, TNFRSF4, UBA52, YWHAB, SNX22, RAB11FIP1, UNC93B1, SYTL1, SNX17</Data></Cell>
   </Row>
   <Row>
    <Cell><Data ss:Type="String">GO:0045184</Data></Cell>
    <Cell ss:StyleID="s63"><Data ss:Type="Number">2080000000</Data></Cell>
    <Cell ss:StyleID="s62"><Data ss:Type="Number">240803571428571</Data></Cell>
    <Cell ss:StyleID="s62"><Data ss:Type="Number">17786333012512</Data></Cell>
    <Cell><Data ss:Type="Number">36</Data></Cell>
    <Cell><Data ss:Type="Number">420</Data></Cell>
    <Cell><Data ss:Type="String">establishment of protein localization</Data></Cell>
    <Cell><Data ss:Type="String">CD24, RAB35, UHMK1, CHMP4B, MTERFD2, DNAJC19, TAMM41, CSK, GGA2, GDI2, CHMP4A, LCP1, LYN, MYH9, MYO1C, NFKBIA, NFKBIL1, NPM1, CHMP1A, PRKCB, RPL9, RPL34, RPL39, RPS2, BID, NCF1, TAP1, TNF, TNFRSF4, UBA52, YWHAB, SNX22, RAB11FIP1, UNC93B1, SYTL1, SNX17</Data></Cell>
   </Row>
   <Row>
    <Cell><Data ss:Type="String">GO:0010604</Data></Cell>
    <Cell><Data ss:Type="String">0.00466400341248125</Data></Cell>
    <Cell ss:StyleID="s62"><Data ss:Type="Number">17316192669026</Data></Cell>
    <Cell ss:StyleID="s62"><Data ss:Type="Number">22614051973051</Data></Cell>
    <Cell><Data ss:Type="Number">35</Data></Cell>
    <Cell><Data ss:Type="Number">534</Data></Cell>
    <Cell><Data ss:Type="String">positive regulation of macromolecule metabolic process</Data></Cell>
    <Cell><Data ss:Type="String">CD24, UHMK1, CTNNB1, ESRRA, PTK2B, LYN, MEF2C, CIITA, MYD88, ATF4, NFKBIA, PAK2, PFN1, BCL11A, AURKAIP1, MAP2K2, PSMB8, PSMB9, PTEN, RPS6KA1, RPS6KA3, TNF, UBA52, UBB, YWHAB, CXCR4, BRCC3, TFEB, KAT6A, CARD11, EDF1, TNFRSF14, TNFRSF10A, CCND3, MED24</Data></Cell>
   </Row>
   <Row>
    <Cell><Data ss:Type="String">GO:0010941</Data></Cell>
    <Cell ss:StyleID="s63"><Data ss:Type="Number">221000000</Data></Cell>
    <Cell ss:StyleID="s62"><Data ss:Type="Number">278582606751621</Data></Cell>
    <Cell ss:StyleID="s62"><Data ss:Type="Number">147795957651588</Data></Cell>
    <Cell><Data ss:Type="Number">34</Data></Cell>
    <Cell><Data ss:Type="Number">349</Data></Cell>
    <Cell><Data ss:Type="String">regulation of cell death</Data></Cell>
    <Cell><Data ss:Type="String">CD24, TRIM13, UBD, CTSC, AKAP13, CTNNB1, PTK2B, FTH1, TNFAIP8, GRK5, ABR, INPP5D, ARHGDIA, LTA, LYN, MEF2C, MYD88, NFKBIA, NPM1, PAK2, PSMB8, PSMB9, PTEN, RPS6KA1, RPS6KA3, BID, TAP1, TNF, TNFRSF4, UBA52, UBB, YWHAB, CARD11, TNFRSF10A</Data></Cell>
   </Row>
   <Row>
    <Cell><Data ss:Type="String">GO:0051239</Data></Cell>
    <Cell><Data ss:Type="String">0.00113041166271506</Data></Cell>
    <Cell ss:StyleID="s62"><Data ss:Type="Number">193130995540441</Data></Cell>
    <Cell ss:StyleID="s62"><Data ss:Type="Number">200307988450433</Data></Cell>
    <Cell><Data ss:Type="Number">34</Data></Cell>
    <Cell><Data ss:Type="Number">473</Data></Cell>
    <Cell><Data ss:Type="String">regulation of multicellular organismal process</Data></Cell>
    <Cell><Data ss:Type="String">CD24, BASP1, DEAF1, CNR2, CTNNB1, ADRBK1, ESRRA, PTK2B, HLA-DOA, APOC1, INPP5D, ARHGDIA, LTA, LYN, MEF2C, CIITA, MYD88, NFKBIA, NFKBIL1, BCL11A, PXK, OTUD5, PRKCB, PTEN, CTDSP1, NCF1, TNF, TNFRSF4, UBA52, UBB, ZAP70, CXCR4, CARD11, ARHGEF1</Data></Cell>
   </Row>
   <Row>
    <Cell><Data ss:Type="String">GO:0045321</Data></Cell>
    <Cell ss:StyleID="s63"><Data ss:Type="Number">3.6000000000000001E-5</Data></Cell>
    <Cell ss:StyleID="s62"><Data ss:Type="Number">943724696356275</Data></Cell>
    <Cell ss:StyleID="s62"><Data ss:Type="Number">542059672762271</Data></Cell>
    <Cell><Data ss:Type="Number">33</Data></Cell>
    <Cell><Data ss:Type="Number">128</Data></Cell>
    <Cell><Data ss:Type="String">leukocyte activation</Data></Cell>
    <Cell><Data ss:Type="String">CD24, UBD, EXOSC6, CNR2, CSK, CTNNB1, DOCK2, PTK2B, ABR, HLA-DMB, HLA-DOA, HLA-DOB, HLA-DQB1, HLA-DQB2, HLA-DRA, INPP5D, LCP1, RHOH, LYN, MEF2C, MYD88, MYH9, PAK2, BCL11A, PRKCB, PAG1, PTPN6, TNFRSF4, ZAP70, LST1, CARD11, TNFRSF14, CCND3</Data></Cell>
   </Row>
   <Row>
    <Cell><Data ss:Type="String">GO:0002684</Data></Cell>
    <Cell ss:StyleID="s63"><Data ss:Type="Number">3.3700000000000001E-2</Data></Cell>
    <Cell ss:StyleID="s62"><Data ss:Type="Number">782591093117409</Data></Cell>
    <Cell ss:StyleID="s62"><Data ss:Type="Number">622521655437921</Data></Cell>
    <Cell><Data ss:Type="Number">33</Data></Cell>
    <Cell><Data ss:Type="Number">147</Data></Cell>
    <Cell><Data ss:Type="String">positive regulation of immune system process</Data></Cell>
    <Cell><Data ss:Type="String">CD24, CSK, PTK2B, HLA-DMB, HLA-DOA, HLA-DOB, HLA-DQB1, HLA-DQB2, HLA-DRA, INPP5D, LTA, LYN, MEF2C, MYD88, NFKBIA, NFKBIL1, PAK2, PRKCB, PAG1, MAP2K2, PTEN, PTPN6, RPS6KA1, RPS6KA3, TAP1, TNF, TNFRSF4, UBA52, UBB, ZAP70, UNC93B1, CARD11, TNFRSF14</Data></Cell>
   </Row>
   <Row>
    <Cell><Data ss:Type="String">GO:0008283</Data></Cell>
    <Cell><Data ss:Type="String">0.000142182732427307</Data></Cell>
    <Cell ss:StyleID="s62"><Data ss:Type="Number">223159414312229</Data></Cell>
    <Cell ss:StyleID="s62"><Data ss:Type="Number">171934552454283</Data></Cell>
    <Cell><Data ss:Type="Number">33</Data></Cell>
    <Cell><Data ss:Type="Number">406</Data></Cell>
    <Cell><Data ss:Type="String">cell proliferation</Data></Cell>
    <Cell><Data ss:Type="String">CD24, DEAF1, C6orf108, MXD4, CSK, CTNNB1, DOCK2, ESRRA, PTK2B, FTH1, BIN1, INPP5D, LTA, LYN, MEF2C, MYD88, NAP1L1, NFKBIA, NPM1, TMEM127, PTEN, PTPN6, BID, NCF1, TNF, TNFRSF4, ZAP70, LST1, CAPN1, CARD11, TNFRSF14, CCND3, ARHGEF1</Data></Cell>
   </Row>
   <Row>
    <Cell><Data ss:Type="String">GO:0050790</Data></Cell>
    <Cell><Data ss:Type="String">0.000724011215572865</Data></Cell>
    <Cell ss:StyleID="s62"><Data ss:Type="Number">20093808630394</Data></Cell>
    <Cell ss:StyleID="s62"><Data ss:Type="Number">187603464870067</Data></Cell>
    <Cell><Data ss:Type="Number">33</Data></Cell>
    <Cell><Data ss:Type="Number">443</Data></Cell>
    <Cell><Data ss:Type="String">regulation of catalytic activity</Data></Cell>
    <Cell><Data ss:Type="String">CD24, CNR2, ADRBK1, PTK2B, TNFAIP8, BIN1, ABR, APOC1, LYN, MEF2C, ATF4, NPM1, PAK2, SERPINA1, PXK, MAP2K2, PSMB8, PSMB9, PTEN, RGS10, RPS6KA1, RPS6KA3, TNF, TNFRSF4, UBA52, UBB, YWHAB, CXCR4, BRCC3, TNFRSF10A, CCND3, FAM58A, RABGAP1L</Data></Cell>
   </Row>
   <Row>
    <Cell><Data ss:Type="String">GO:0006793</Data></Cell>
    <Cell><Data ss:Type="String">0.00201504075980212</Data></Cell>
    <Cell ss:StyleID="s62"><Data ss:Type="Number">18709734201725</Data></Cell>
    <Cell ss:StyleID="s62"><Data ss:Type="Number">199037536092397</Data></Cell>
    <Cell><Data ss:Type="Number">33</Data></Cell>
    <Cell><Data ss:Type="Number">470</Data></Cell>
    <Cell><Data ss:Type="String">phosphorus metabolic process</Data></Cell>
    <Cell><Data ss:Type="String">CD24, UHMK1, CSK, ADRBK1, PTK2B, GRK5, INPP5D, RHOH, LYN, MEF2C, CCDC88C, ATF4, PAK2, PGK1, PRKCB, MAP2K2, PTEN, PTPN2, PTPN6, CTDSP1, RPS6KA3, TNF, TNFRSF4, TYK2, UBA52, UBB, YWHAB, ZAP70, CXCR4, TNFRSF14, TNFRSF10A, CCND3, FAM58A</Data></Cell>
   </Row>
   <Row>
    <Cell><Data ss:Type="String">GO:0006796</Data></Cell>
    <Cell><Data ss:Type="String">0.00201504075980212</Data></Cell>
    <Cell ss:StyleID="s62"><Data ss:Type="Number">18709734201725</Data></Cell>
    <Cell ss:StyleID="s62"><Data ss:Type="Number">199037536092397</Data></Cell>
    <Cell><Data ss:Type="Number">33</Data></Cell>
    <Cell><Data ss:Type="Number">470</Data></Cell>
    <Cell><Data ss:Type="String">phosphate-containing compound metabolic process</Data></Cell>
    <Cell><Data ss:Type="String">CD24, UHMK1, CSK, ADRBK1, PTK2B, GRK5, INPP5D, RHOH, LYN, MEF2C, CCDC88C, ATF4, PAK2, PGK1, PRKCB, MAP2K2, PTEN, PTPN2, PTPN6, CTDSP1, RPS6KA3, TNF, TNFRSF4, TYK2, UBA52, UBB, YWHAB, ZAP70, CXCR4, TNFRSF14, TNFRSF10A, CCND3, FAM58A</Data></Cell>
   </Row>
   <Row>
    <Cell><Data ss:Type="String">GO:0042981</Data></Cell>
    <Cell ss:StyleID="s63"><Data ss:Type="Number">757000000</Data></Cell>
    <Cell ss:StyleID="s62"><Data ss:Type="Number">268713450292398</Data></Cell>
    <Cell ss:StyleID="s62"><Data ss:Type="Number">142290664100096</Data></Cell>
    <Cell><Data ss:Type="Number">32</Data></Cell>
    <Cell><Data ss:Type="Number">336</Data></Cell>
    <Cell><Data ss:Type="String">regulation of apoptotic process</Data></Cell>
    <Cell><Data ss:Type="String">CD24, UBD, CTSC, AKAP13, CTNNB1, PTK2B, TNFAIP8, GRK5, ABR, INPP5D, ARHGDIA, LTA, LYN, MEF2C, MYD88, NFKBIA, NPM1, PAK2, PSMB8, PSMB9, PTEN, RPS6KA1, RPS6KA3, BID, TAP1, TNF, TNFRSF4, UBA52, UBB, YWHAB, CARD11, TNFRSF10A</Data></Cell>
   </Row>
   <Row>
    <Cell><Data ss:Type="String">GO:0043067</Data></Cell>
    <Cell ss:StyleID="s63"><Data ss:Type="Number">915000000</Data></Cell>
    <Cell ss:StyleID="s62"><Data ss:Type="Number">265870430691278</Data></Cell>
    <Cell ss:StyleID="s62"><Data ss:Type="Number">143561116458133</Data></Cell>
    <Cell><Data ss:Type="Number">32</Data></Cell>
    <Cell><Data ss:Type="Number">339</Data></Cell>
    <Cell><Data ss:Type="String">regulation of programmed cell death</Data></Cell>
    <Cell><Data ss:Type="String">CD24, UBD, CTSC, AKAP13, CTNNB1, PTK2B, TNFAIP8, GRK5, ABR, INPP5D, ARHGDIA, LTA, LYN, MEF2C, MYD88, NFKBIA, NPM1, PAK2, PSMB8, PSMB9, PTEN, RPS6KA1, RPS6KA3, BID, TAP1, TNF, TNFRSF4, UBA52, UBB, YWHAB, CARD11, TNFRSF10A</Data></Cell>
   </Row>
   <Row>
    <Cell><Data ss:Type="String">GO:0071310</Data></Cell>
    <Cell ss:StyleID="s63"><Data ss:Type="Number">1240000000</Data></Cell>
    <Cell ss:StyleID="s62"><Data ss:Type="Number">261253561253561</Data></Cell>
    <Cell ss:StyleID="s62"><Data ss:Type="Number">14567853705486</Data></Cell>
    <Cell><Data ss:Type="Number">32</Data></Cell>
    <Cell><Data ss:Type="Number">344</Data></Cell>
    <Cell><Data ss:Type="String">cellular response to organic substance</Data></Cell>
    <Cell><Data ss:Type="String">CD24, CTNNB1, COMMD7, ADRBK1, PTK2B, HLA-A, HLA-DMB, HLA-DOA, HLA-DOB, HLA-DQB1, HLA-DQB2, HLA-DRA, HLA-E, LYN, MEF2C, CIITA, MYD88, ATF4, PFN1, PRKCB, MAP2K2, PSMB8, PTEN, PTPN2, PTPN6, TNF, TNFRSF4, TYK2, UBA52, UBB, YWHAB, TNFRSF14</Data></Cell>
   </Row>
   <Row>
    <Cell><Data ss:Type="String">GO:0046907</Data></Cell>
    <Cell><Data ss:Type="String">0.00062294456367609</Data></Cell>
    <Cell ss:StyleID="s62"><Data ss:Type="Number">20735632183908</Data></Cell>
    <Cell ss:StyleID="s62"><Data ss:Type="Number">170664100096246</Data></Cell>
    <Cell><Data ss:Type="Number">31</Data></Cell>
    <Cell><Data ss:Type="Number">403</Data></Cell>
    <Cell><Data ss:Type="String">intracellular transport</Data></Cell>
    <Cell><Data ss:Type="String">CD24, RAB35, UHMK1, CHMP4B, MTERFD2, DNAJC19, TAMM41, CSK, GGA2, FTH1, CHMP4A, LCP1, NFKBIA, NFKBIL1, NPM1, MAP2K2, RPL9, RPL34, RPL39, RPS2, BID, NCF1, TAP1, TAPBP, TNF, UBA52, UBB, YWHAB, UNC93B1, SYTL1, SNX17</Data></Cell>
   </Row>
   <Row>
    <Cell><Data ss:Type="String">GO:0051246</Data></Cell>
    <Cell><Data ss:Type="String">0.00238518795048737</Data></Cell>
    <Cell ss:StyleID="s62"><Data ss:Type="Number">18820112111432</Data></Cell>
    <Cell ss:StyleID="s62"><Data ss:Type="Number">185062560153994</Data></Cell>
    <Cell><Data ss:Type="Number">31</Data></Cell>
    <Cell><Data ss:Type="Number">437</Data></Cell>
    <Cell><Data ss:Type="String">regulation of protein metabolic process</Data></Cell>
    <Cell><Data ss:Type="String">CD24, UHMK1, PTK2B, INPP5D, LYN, CCDC88C, MYD88, ATF4, NFKBIA, PAK2, SEPSECS, SERPINA1, AURKAIP1, MAP2K2, PSMB8, PSMB9, PTEN, PTPN6, RPS6KA1, RPS6KA3, TNF, TNFRSF4, UBA52, UBB, YWHAB, CXCR4, CARD11, TNFRSF14, TNFRSF10A, CCND3, FAM58A</Data></Cell>
   </Row>
   <Row>
    <Cell><Data ss:Type="String">GO:0046649</Data></Cell>
    <Cell ss:StyleID="s63"><Data ss:Type="Number">1.47E-4</Data></Cell>
    <Cell ss:StyleID="s62"><Data ss:Type="Number">102792413066386</Data></Cell>
    <Cell ss:StyleID="s62"><Data ss:Type="Number">457362848893167</Data></Cell>
    <Cell><Data ss:Type="Number">30</Data></Cell>
    <Cell><Data ss:Type="Number">108</Data></Cell>
    <Cell><Data ss:Type="String">lymphocyte activation</Data></Cell>
    <Cell><Data ss:Type="String">CD24, EXOSC6, CSK, CTNNB1, DOCK2, PTK2B, HLA-DMB, HLA-DOA, HLA-DOB, HLA-DQB1, HLA-DQB2, HLA-DRA, INPP5D, LCP1, RHOH, LYN, MEF2C, MYD88, MYH9, PAK2, BCL11A, PRKCB, PAG1, PTPN6, TNFRSF4, ZAP70, LST1, CARD11, TNFRSF14, CCND3</Data></Cell>
   </Row>
   <Row>
    <Cell><Data ss:Type="String">GO:0016310</Data></Cell>
    <Cell><Data ss:Type="String">0.000876869710931393</Data></Cell>
    <Cell ss:StyleID="s62"><Data ss:Type="Number">204743575229254</Data></Cell>
    <Cell ss:StyleID="s62"><Data ss:Type="Number">166429258902791</Data></Cell>
    <Cell><Data ss:Type="Number">30</Data></Cell>
    <Cell><Data ss:Type="Number">393</Data></Cell>
    <Cell><Data ss:Type="String">phosphorylation</Data></Cell>
    <Cell><Data ss:Type="String">CD24, UHMK1, CSK, ADRBK1, PTK2B, GRK5, INPP5D, RHOH, LYN, CCDC88C, ATF4, PAK2, PGK1, PRKCB, MAP2K2, PTEN, PTPN6, RPS6KA3, TNF, TNFRSF4, TYK2, UBA52, UBB, YWHAB, ZAP70, CXCR4, TNFRSF14, TNFRSF10A, CCND3, FAM58A</Data></Cell>
   </Row>
   <Row>
    <Cell><Data ss:Type="String">GO:0051704</Data></Cell>
    <Cell ss:StyleID="s63"><Data ss:Type="Number">783000000</Data></Cell>
    <Cell ss:StyleID="s62"><Data ss:Type="Number">282260596546311</Data></Cell>
    <Cell ss:StyleID="s62"><Data ss:Type="Number">122386910490857</Data></Cell>
    <Cell><Data ss:Type="Number">29</Data></Cell>
    <Cell><Data ss:Type="Number">289</Data></Cell>
    <Cell><Data ss:Type="String">multi-organism process</Data></Cell>
    <Cell><Data ss:Type="String">CD24, CNR2, DOCK2, COTL1, BIN1, ABR, HLA-A, IL16, LTA, LYN, MEF2C, MYD88, NFKBIA, NFKBIL1, NPM1, PAK2, SERPINA1, OTUD5, PSMB8, PSMB9, PLSCR3, PTEN, RPS6KA3, NCF1, TAP1, TNF, CXCR4, UNC93B1, TNFRSF14</Data></Cell>
   </Row>
   <Row>
    <Cell><Data ss:Type="String">GO:0010646</Data></Cell>
    <Cell><Data ss:Type="String">0.00668504907512224</Data></Cell>
    <Cell ss:StyleID="s62"><Data ss:Type="Number">17656462585034</Data></Cell>
    <Cell ss:StyleID="s62"><Data ss:Type="Number">18167468719923</Data></Cell>
    <Cell><Data ss:Type="Number">29</Data></Cell>
    <Cell><Data ss:Type="Number">429</Data></Cell>
    <Cell><Data ss:Type="String">regulation of cell communication</Data></Cell>
    <Cell><Data ss:Type="String">TRIM13, UBD, CNR2, CTNNB1, ADRBK1, PTK2B, GRK5, INPP5D, RHOH, LYN, MEF2C, MYD88, MYH9, NFKBIA, NFKBIL1, PAK2, PXK, TMEM127, PRKCB, PTEN, PTPN6, RGS10, BID, TNF, UBA52, UBB, ZAP70, CARD11, ARHGEF1</Data></Cell>
   </Row>
   <Row>
    <Cell><Data ss:Type="String">GO:0007049</Data></Cell>
    <Cell><Data ss:Type="String">0.019413481811307</Data></Cell>
    <Cell ss:StyleID="s62"><Data ss:Type="Number">16035698683143</Data></Cell>
    <Cell ss:StyleID="s62"><Data ss:Type="Number">196920115495669</Data></Cell>
    <Cell><Data ss:Type="Number">29</Data></Cell>
    <Cell><Data ss:Type="Number">465</Data></Cell>
    <Cell><Data ss:Type="String">cell cycle</Data></Cell>
    <Cell><Data ss:Type="String">UBD, BLCAP, UHMK1, CTNNB1, ENSA, ZFYVE26, MCM5, MYH9, NPM1, NUMA1, CHMP1A, AURKAIP1, RCC2, PSMB8, PSMB9, PTEN, PTPN6, RPS6KA1, RPS6KA3, BID, TNF, TUBB2A, UBA52, UBB, BRCC3, MAD1L1, CCND3, FAM58A, WTAP</Data></Cell>
   </Row>
   <Row>
    <Cell><Data ss:Type="String">GO:0050778</Data></Cell>
    <Cell ss:StyleID="s63"><Data ss:Type="Number">0.39900000000000002</Data></Cell>
    <Cell ss:StyleID="s62"><Data ss:Type="Number">877477477477477</Data></Cell>
    <Cell ss:StyleID="s62"><Data ss:Type="Number">474302213666988</Data></Cell>
    <Cell><Data ss:Type="Number">28</Data></Cell>
    <Cell><Data ss:Type="Number">112</Data></Cell>
    <Cell><Data ss:Type="String">positive regulation of immune response</Data></Cell>
    <Cell><Data ss:Type="String">CSK, HLA-DMB, HLA-DOA, HLA-DOB, HLA-DQB1, HLA-DQB2, HLA-DRA, INPP5D, LTA, LYN, MEF2C, MYD88, NFKBIA, NFKBIL1, PAK2, PRKCB, PAG1, MAP2K2, PTEN, RPS6KA1, RPS6KA3, TAP1, TNF, UBA52, UBB, ZAP70, UNC93B1, CARD11</Data></Cell>
   </Row>
   <Row>
    <Cell><Data ss:Type="String">GO:0044093</Data></Cell>
    <Cell><Data ss:Type="String">0.000239480098359434</Data></Cell>
    <Cell ss:StyleID="s62"><Data ss:Type="Number">230409880078754</Data></Cell>
    <Cell ss:StyleID="s62"><Data ss:Type="Number">139749759384023</Data></Cell>
    <Cell><Data ss:Type="Number">28</Data></Cell>
    <Cell><Data ss:Type="Number">330</Data></Cell>
    <Cell><Data ss:Type="String">positive regulation of molecular function</Data></Cell>
    <Cell><Data ss:Type="String">CD24, ADRBK1, PTK2B, BIN1, ABR, LYN, MEF2C, MYD88, ATF4, NFKBIA, NPM1, PAK2, PRKCB, MAP2K2, PSMB8, PSMB9, PTEN, RGS10, TNF, UBA52, UBB, YWHAB, CXCR4, CARD11, EDF1, TNFRSF10A, CCND3, RABGAP1L</Data></Cell>
   </Row>
   <Row>
    <Cell><Data ss:Type="String">GO:0051128</Data></Cell>
    <Cell><Data ss:Type="String">0.00171803885577611</Data></Cell>
    <Cell ss:StyleID="s62"><Data ss:Type="Number">199334116725421</Data></Cell>
    <Cell ss:StyleID="s62"><Data ss:Type="Number">157959576515881</Data></Cell>
    <Cell><Data ss:Type="Number">28</Data></Cell>
    <Cell><Data ss:Type="Number">373</Data></Cell>
    <Cell><Data ss:Type="String">regulation of cellular component organization</Data></Cell>
    <Cell><Data ss:Type="String">ARPC1B, UBD, C6orf108, CTNNB1, PTK2B, PPP1R16B, BIN1, ABR, APOC1, ARHGDIA, LYN, MYH9, NPM1, PFN1, BCL11A, AURKAIP1, MAP2K2, CDC42SE1, PTEN, RPS6KA1, RPS6KA3, BID, TNF, LST1, MAD1L1, ARHGEF1, TMSB10, SNX17</Data></Cell>
   </Row>
   <Row>
    <Cell><Data ss:Type="String">GO:0045087</Data></Cell>
    <Cell ss:StyleID="s63"><Data ss:Type="Number">248</Data></Cell>
    <Cell ss:StyleID="s62"><Data ss:Type="Number">668744007670182</Data></Cell>
    <Cell ss:StyleID="s62"><Data ss:Type="Number">558999037536092</Data></Cell>
    <Cell><Data ss:Type="Number">27</Data></Cell>
    <Cell><Data ss:Type="Number">132</Data></Cell>
    <Cell><Data ss:Type="String">innate immune response</Data></Cell>
    <Cell><Data ss:Type="String">UBD, HLA-A, HLA-DMB, HLA-DOA, HLA-DOB, HLA-DQB1, HLA-DQB2, HLA-DRA, HLA-E, LYN, MEF2C, CIITA, MYD88, NFKBIA, OTUD5, MAP2K2, PSMB8, PTPN2, PTPN6, RPS6KA1, RPS6KA3, NCF1, TAP1, TYK2, UBA52, UBB, UNC93B1</Data></Cell>
   </Row>
   <Row>
    <Cell><Data ss:Type="String">GO:0042127</Data></Cell>
    <Cell><Data ss:Type="String">0.000154880768618023</Data></Cell>
    <Cell ss:StyleID="s62"><Data ss:Type="Number">241306552073777</Data></Cell>
    <Cell ss:StyleID="s62"><Data ss:Type="Number">129162656400385</Data></Cell>
    <Cell><Data ss:Type="Number">27</Data></Cell>
    <Cell><Data ss:Type="Number">305</Data></Cell>
    <Cell><Data ss:Type="String">regulation of cell proliferation</Data></Cell>
    <Cell><Data ss:Type="String">CD24, DEAF1, MXD4, CSK, CTNNB1, ESRRA, PTK2B, FTH1, INPP5D, LTA, LYN, MEF2C, MYD88, NAP1L1, NFKBIA, NPM1, TMEM127, PTEN, PTPN6, BID, TNF, TNFRSF4, ZAP70, LST1, CAPN1, CARD11, TNFRSF14</Data></Cell>
   </Row>
   <Row>
    <Cell><Data ss:Type="String">GO:0006468</Data></Cell>
    <Cell><Data ss:Type="String">0.00139660985860717</Data></Cell>
    <Cell ss:StyleID="s62"><Data ss:Type="Number">205163421779874</Data></Cell>
    <Cell ss:StyleID="s62"><Data ss:Type="Number">148219441770934</Data></Cell>
    <Cell><Data ss:Type="Number">27</Data></Cell>
    <Cell><Data ss:Type="Number">350</Data></Cell>
    <Cell><Data ss:Type="String">protein phosphorylation</Data></Cell>
    <Cell><Data ss:Type="String">CD24, UHMK1, CSK, ADRBK1, PTK2B, GRK5, LYN, CCDC88C, ATF4, PAK2, PRKCB, MAP2K2, PTEN, PTPN6, RPS6KA3, TNF, TNFRSF4, TYK2, UBA52, UBB, YWHAB, ZAP70, CXCR4, TNFRSF14, TNFRSF10A, CCND3, FAM58A</Data></Cell>
   </Row>
   <Row>
    <Cell><Data ss:Type="String">GO:0032268</Data></Cell>
    <Cell><Data ss:Type="String">0.00585205074193505</Data></Cell>
    <Cell ss:StyleID="s62"><Data ss:Type="Number">182214765100671</Data></Cell>
    <Cell ss:StyleID="s62"><Data ss:Type="Number">163888354186718</Data></Cell>
    <Cell><Data ss:Type="Number">27</Data></Cell>
    <Cell><Data ss:Type="Number">387</Data></Cell>
    <Cell><Data ss:Type="String">regulation of cellular protein metabolic process</Data></Cell>
    <Cell><Data ss:Type="String">CD24, UHMK1, PTK2B, LYN, CCDC88C, ATF4, NFKBIA, PAK2, SEPSECS, AURKAIP1, MAP2K2, PSMB8, PSMB9, PTEN, PTPN6, RPS6KA1, RPS6KA3, TNF, TNFRSF4, UBA52, UBB, YWHAB, CXCR4, TNFRSF14, TNFRSF10A, CCND3, FAM58A</Data></Cell>
   </Row>
   <Row>
    <Cell><Data ss:Type="String">GO:0050793</Data></Cell>
    <Cell><Data ss:Type="String">0.00965884263891683</Data></Cell>
    <Cell ss:StyleID="s62"><Data ss:Type="Number">174201342281879</Data></Cell>
    <Cell ss:StyleID="s62"><Data ss:Type="Number">170240615976901</Data></Cell>
    <Cell><Data ss:Type="Number">27</Data></Cell>
    <Cell><Data ss:Type="Number">402</Data></Cell>
    <Cell><Data ss:Type="String">regulation of developmental process</Data></Cell>
    <Cell><Data ss:Type="String">CD24, BASP1, DEAF1, CTNNB1, ESRRA, PTK2B, HLA-DOA, INPP5D, ARHGDIA, LYN, MEF2C, MYH9, NFKBIA, BCL11A, PRKCB, CDC42SE1, PTEN, CTDSP1, RPS6KA1, RPS6KA3, TNF, ZAP70, CXCR4, LST1, KAT6A, CARD11, ARHGEF1</Data></Cell>
   </Row>
   <Row>
    <Cell><Data ss:Type="String">GO:0002764</Data></Cell>
    <Cell ss:StyleID="s63"><Data ss:Type="Number">3.4299999999999999E-3</Data></Cell>
    <Cell ss:StyleID="s62"><Data ss:Type="Number">12601975308642</Data></Cell>
    <Cell ss:StyleID="s62"><Data ss:Type="Number">33878729547642</Data></Cell>
    <Cell><Data ss:Type="Number">26</Data></Cell>
    <Cell><Data ss:Type="Number">80</Data></Cell>
    <Cell><Data ss:Type="String">immune response-regulating signaling pathway</Data></Cell>
    <Cell><Data ss:Type="String">CD24, CSK, HLA-DMB, HLA-DOA, HLA-DOB, HLA-DQB1, HLA-DQB2, HLA-DRA, INPP5D, LYN, MEF2C, MYD88, NFKBIA, NFKBIL1, PAK2, PRKCB, PAG1, MAP2K2, PTEN, RPS6KA1, RPS6KA3, UBA52, UBB, ZAP70, UNC93B1, CARD11</Data></Cell>
   </Row>
   <Row>
    <Cell><Data ss:Type="String">GO:0009605</Data></Cell>
    <Cell><Data ss:Type="String">0.00110768981010362</Data></Cell>
    <Cell ss:StyleID="s62"><Data ss:Type="Number">211858250276855</Data></Cell>
    <Cell ss:StyleID="s62"><Data ss:Type="Number">138479307025987</Data></Cell>
    <Cell><Data ss:Type="Number">26</Data></Cell>
    <Cell><Data ss:Type="Number">327</Data></Cell>
    <Cell><Data ss:Type="String">response to external stimulus</Data></Cell>
    <Cell><Data ss:Type="String">CD24, TRIM13, CNR2, DOCK2, ENSA, PTK2B, GGCX, ABR, HLA-A, IL16, LSP1, LTA, LYN, MYD88, MYH9, PAK2, CHMP1A, EVL, MAP2K2, PTEN, RPS6KA1, RPS6KA3, TNF, YWHAB, CXCR4, TNFRSF10A</Data></Cell>
   </Row>
   <Row>
    <Cell><Data ss:Type="String">GO:0002757</Data></Cell>
    <Cell ss:StyleID="s63"><Data ss:Type="Number">2.1399999999999999E-2</Data></Cell>
    <Cell ss:StyleID="s62"><Data ss:Type="Number">122672747719605</Data></Cell>
    <Cell ss:StyleID="s62"><Data ss:Type="Number">330317613089509</Data></Cell>
    <Cell><Data ss:Type="Number">25</Data></Cell>
    <Cell><Data ss:Type="Number">78</Data></Cell>
    <Cell><Data ss:Type="String">immune response-activating signal transduction</Data></Cell>
    <Cell><Data ss:Type="String">CSK, HLA-DMB, HLA-DOA, HLA-DOB, HLA-DQB1, HLA-DQB2, HLA-DRA, INPP5D, LYN, MEF2C, MYD88, NFKBIA, NFKBIL1, PAK2, PRKCB, PAG1, MAP2K2, PTEN, RPS6KA1, RPS6KA3, UBA52, UBB, ZAP70, UNC93B1, CARD11</Data></Cell>
   </Row>
   <Row>
    <Cell><Data ss:Type="String">GO:0002253</Data></Cell>
    <Cell ss:StyleID="s63"><Data ss:Type="Number">4.91</Data></Cell>
    <Cell ss:StyleID="s62"><Data ss:Type="Number">911528775300811</Data></Cell>
    <Cell ss:StyleID="s62"><Data ss:Type="Number">406544754571704</Data></Cell>
    <Cell><Data ss:Type="Number">25</Data></Cell>
    <Cell><Data ss:Type="Number">96</Data></Cell>
    <Cell><Data ss:Type="String">activation of immune response</Data></Cell>
    <Cell><Data ss:Type="String">CSK, HLA-DMB, HLA-DOA, HLA-DOB, HLA-DQB1, HLA-DQB2, HLA-DRA, INPP5D, LYN, MEF2C, MYD88, NFKBIA, NFKBIL1, PAK2, PRKCB, PAG1, MAP2K2, PTEN, RPS6KA1, RPS6KA3, UBA52, UBB, ZAP70, UNC93B1, CARD11</Data></Cell>
   </Row>
   <Row>
    <Cell><Data ss:Type="String">GO:0034097</Data></Cell>
    <Cell ss:StyleID="s63"><Data ss:Type="Number">549000</Data></Cell>
    <Cell ss:StyleID="s62"><Data ss:Type="Number">478887616391973</Data></Cell>
    <Cell ss:StyleID="s62"><Data ss:Type="Number">669104908565929</Data></Cell>
    <Cell><Data ss:Type="Number">25</Data></Cell>
    <Cell><Data ss:Type="Number">158</Data></Cell>
    <Cell><Data ss:Type="String">response to cytokine stimulus</Data></Cell>
    <Cell><Data ss:Type="String">CD24, UBD, CTNNB1, COMMD7, PTK2B, HLA-A, HLA-DMB, HLA-DOA, HLA-DOB, HLA-DQB1, HLA-DQB2, HLA-DRA, HLA-E, CIITA, MYD88, SERPINA1, PSMB8, PTPN2, PTPN6, TNF, TNFRSF4, TYK2, UBA52, UBB, TNFRSF14</Data></Cell>
   </Row>
   <Row>
    <Cell><Data ss:Type="String">GO:0080134</Data></Cell>
    <Cell ss:StyleID="s63"><Data ss:Type="Number">54400000</Data></Cell>
    <Cell ss:StyleID="s62"><Data ss:Type="Number">364334111702331</Data></Cell>
    <Cell ss:StyleID="s62"><Data ss:Type="Number">838498556304139</Data></Cell>
    <Cell><Data ss:Type="Number">25</Data></Cell>
    <Cell><Data ss:Type="Number">198</Data></Cell>
    <Cell><Data ss:Type="String">regulation of response to stress</Data></Cell>
    <Cell><Data ss:Type="String">TRIM13, CNR2, DOCK2, PTK2B, ABR, HLA-A, LTA, LYN, MEF2C, MYD88, NFKBIA, NFKBIL1, PAK2, MAP2K2, PTPN2, PTPN6, RPS6KA1, RPS6KA3, TAP1, TNF, TYK2, UBA52, UBB, BRCC3, UNC93B1</Data></Cell>
   </Row>
   <Row>
    <Cell><Data ss:Type="String">GO:0007243</Data></Cell>
    <Cell ss:StyleID="s63"><Data ss:Type="Number">308000000</Data></Cell>
    <Cell ss:StyleID="s62"><Data ss:Type="Number">326641832229581</Data></Cell>
    <Cell ss:StyleID="s62"><Data ss:Type="Number">918960538979788</Data></Cell>
    <Cell><Data ss:Type="Number">25</Data></Cell>
    <Cell><Data ss:Type="Number">217</Data></Cell>
    <Cell><Data ss:Type="String">intracellular protein kinase cascade</Data></Cell>
    <Cell><Data ss:Type="String">CD24, TRIM13, UBD, CTNNB1, PTK2B, RHOH, LYN, MEF2C, MYD88, NFKBIA, PRKCB, MAP2K2, PTEN, PTPN6, RPS6KA1, RPS6KA3, TNF, TYK2, UBA52, UBB, YWHAB, ZAP70, CARD11, NMI, TIFA</Data></Cell>
   </Row>
   <Row>
    <Cell><Data ss:Type="String">GO:0034613</Data></Cell>
    <Cell><Data ss:Type="String">0.00376980695860224</Data></Cell>
    <Cell ss:StyleID="s62"><Data ss:Type="Number">193967797219813</Data></Cell>
    <Cell ss:StyleID="s62"><Data ss:Type="Number">143137632338787</Data></Cell>
    <Cell><Data ss:Type="Number">25</Data></Cell>
    <Cell><Data ss:Type="Number">338</Data></Cell>
    <Cell><Data ss:Type="String">cellular protein localization</Data></Cell>
    <Cell><Data ss:Type="String">CD24, UHMK1, MTERFD2, DNAJC19, TAMM41, CSK, CTNNB1, GGA2, LCP1, NFKBIA, NFKBIL1, NPM1, RPL9, RPL34, RPL39, RPS2, BID, NCF1, TAP1, TNF, UBA52, YWHAB, UNC93B1, SYTL1, SNX17</Data></Cell>
   </Row>
   <Row>
    <Cell><Data ss:Type="String">GO:0070727</Data></Cell>
    <Cell><Data ss:Type="String">0.00376980695860224</Data></Cell>
    <Cell ss:StyleID="s62"><Data ss:Type="Number">193967797219813</Data></Cell>
    <Cell ss:StyleID="s62"><Data ss:Type="Number">143137632338787</Data></Cell>
    <Cell><Data ss:Type="Number">25</Data></Cell>
    <Cell><Data ss:Type="Number">338</Data></Cell>
    <Cell><Data ss:Type="String">cellular macromolecule localization</Data></Cell>
    <Cell><Data ss:Type="String">CD24, UHMK1, MTERFD2, DNAJC19, TAMM41, CSK, CTNNB1, GGA2, LCP1, NFKBIA, NFKBIL1, NPM1, RPL9, RPL34, RPL39, RPS2, BID, NCF1, TAP1, TNF, UBA52, YWHAB, UNC93B1, SYTL1, SNX17</Data></Cell>
   </Row>
   <Row>
    <Cell><Data ss:Type="String">GO:0043933</Data></Cell>
    <Cell><Data ss:Type="String">0.0194192019283235</Data></Cell>
    <Cell ss:StyleID="s62"><Data ss:Type="Number">165975674634477</Data></Cell>
    <Cell ss:StyleID="s62"><Data ss:Type="Number">163464870067372</Data></Cell>
    <Cell><Data ss:Type="Number">25</Data></Cell>
    <Cell><Data ss:Type="Number">386</Data></Cell>
    <Cell><Data ss:Type="String">macromolecular complex subunit organization</Data></Cell>
    <Cell><Data ss:Type="String">ARPC1B, MTERFD2, DARS, PTK2B, ALOX5AP, APOC1, MBNL1, CCDC88C, NAP1L1, NPM1, EVL, BCL11A, RPL9, RPL34, RPL39, RPS2, BID, TAPBP, TNF, TUBB2A, UBA52, KAT6A, TMSB10, H2AFY, MED24</Data></Cell>
   </Row>
   <Row>
    <Cell><Data ss:Type="String">GO:0050865</Data></Cell>
    <Cell ss:StyleID="s63"><Data ss:Type="Number">2.2599999999999998</Data></Cell>
    <Cell ss:StyleID="s62"><Data ss:Type="Number">10144089732528</Data></Cell>
    <Cell ss:StyleID="s62"><Data ss:Type="Number">359961501443696</Data></Cell>
    <Cell><Data ss:Type="Number">24</Data></Cell>
    <Cell><Data ss:Type="Number">85</Data></Cell>
    <Cell><Data ss:Type="String">regulation of cell activation</Data></Cell>
    <Cell><Data ss:Type="String">CD24, CNR2, CSK, CTNNB1, ABR, HLA-DMB, HLA-DOA, HLA-DOB, HLA-DQB1, HLA-DQB2, HLA-DRA, INPP5D, LYN, MEF2C, MYD88, PAK2, PAG1, PTPN6, RPS6KA1, TNFRSF4, ZAP70, LST1, CARD11, TNFRSF14</Data></Cell>
   </Row>
   <Row>
    <Cell><Data ss:Type="String">GO:0006886</Data></Cell>
    <Cell><Data ss:Type="String">0.000197628907713476</Data></Cell>
    <Cell ss:StyleID="s62"><Data ss:Type="Number">250490633363069</Data></Cell>
    <Cell ss:StyleID="s62"><Data ss:Type="Number">110105871029836</Data></Cell>
    <Cell><Data ss:Type="Number">24</Data></Cell>
    <Cell><Data ss:Type="Number">260</Data></Cell>
    <Cell><Data ss:Type="String">intracellular protein transport</Data></Cell>
    <Cell><Data ss:Type="String">CD24, UHMK1, MTERFD2, DNAJC19, TAMM41, CSK, GGA2, LCP1, NFKBIA, NFKBIL1, NPM1, RPL9, RPL34, RPL39, RPS2, BID, NCF1, TAP1, TNF, UBA52, YWHAB, UNC93B1, SYTL1, SNX17</Data></Cell>
   </Row>
   <Row>
    <Cell><Data ss:Type="String">GO:0002694</Data></Cell>
    <Cell ss:StyleID="s63"><Data ss:Type="Number">1.54</Data></Cell>
    <Cell ss:StyleID="s62"><Data ss:Type="Number">111383647798742</Data></Cell>
    <Cell ss:StyleID="s62"><Data ss:Type="Number">321847930702599</Data></Cell>
    <Cell><Data ss:Type="Number">23</Data></Cell>
    <Cell><Data ss:Type="Number">76</Data></Cell>
    <Cell><Data ss:Type="String">regulation of leukocyte activation</Data></Cell>
    <Cell><Data ss:Type="String">CD24, CNR2, CSK, CTNNB1, ABR, HLA-DMB, HLA-DOA, HLA-DOB, HLA-DQB1, HLA-DQB2, HLA-DRA, INPP5D, LYN, MEF2C, MYD88, PAK2, PAG1, PTPN6, TNFRSF4, ZAP70, LST1, CARD11, TNFRSF14</Data></Cell>
   </Row>
   <Row>
    <Cell><Data ss:Type="String">GO:0042110</Data></Cell>
    <Cell ss:StyleID="s63"><Data ss:Type="Number">1.28</Data></Cell>
    <Cell ss:StyleID="s62"><Data ss:Type="Number">982135076252723</Data></Cell>
    <Cell ss:StyleID="s62"><Data ss:Type="Number">351491819056785</Data></Cell>
    <Cell><Data ss:Type="Number">23</Data></Cell>
    <Cell><Data ss:Type="Number">83</Data></Cell>
    <Cell><Data ss:Type="String">T cell activation</Data></Cell>
    <Cell><Data ss:Type="String">CD24, CSK, CTNNB1, DOCK2, HLA-DMB, HLA-DOA, HLA-DOB, HLA-DQB1, HLA-DQB2, HLA-DRA, LCP1, RHOH, LYN, MYH9, PAK2, BCL11A, PAG1, PTPN6, TNFRSF4, ZAP70, CARD11, TNFRSF14, CCND3</Data></Cell>
   </Row>
   <Row>
    <Cell><Data ss:Type="String">GO:0007169</Data></Cell>
    <Cell ss:StyleID="s63"><Data ss:Type="Number">1350000000</Data></Cell>
    <Cell ss:StyleID="s62"><Data ss:Type="Number">311907568127433</Data></Cell>
    <Cell ss:StyleID="s62"><Data ss:Type="Number">87237728585178</Data></Cell>
    <Cell><Data ss:Type="Number">23</Data></Cell>
    <Cell><Data ss:Type="Number">206</Data></Cell>
    <Cell><Data ss:Type="String">transmembrane receptor protein tyrosine kinase signaling pathway</Data></Cell>
    <Cell><Data ss:Type="String">AKAP13, CSK, CTNNB1, ADRBK1, PTK2B, ABR, ARHGDIA, LYN, MEF2C, MYD88, NFKBIA, PRKCB, PAG1, MAP2K2, PTEN, PTPN2, PTPN6, RPS6KA1, RPS6KA3, UBA52, UBB, YWHAB, ARHGEF1</Data></Cell>
   </Row>
   <Row>
    <Cell><Data ss:Type="String">GO:0007167</Data></Cell>
    <Cell><Data ss:Type="String">0.00105442996116587</Data></Cell>
    <Cell ss:StyleID="s62"><Data ss:Type="Number">223334114522303</Data></Cell>
    <Cell ss:StyleID="s62"><Data ss:Type="Number">116034648700674</Data></Cell>
    <Cell><Data ss:Type="Number">23</Data></Cell>
    <Cell><Data ss:Type="Number">274</Data></Cell>
    <Cell><Data ss:Type="String">enzyme linked receptor protein signaling pathway</Data></Cell>
    <Cell><Data ss:Type="String">AKAP13, CSK, CTNNB1, ADRBK1, PTK2B, ABR, ARHGDIA, LYN, MEF2C, MYD88, NFKBIA, PRKCB, PAG1, MAP2K2, PTEN, PTPN2, PTPN6, RPS6KA1, RPS6KA3, UBA52, UBB, YWHAB, ARHGEF1</Data></Cell>
   </Row>
   <Row>
    <Cell><Data ss:Type="String">GO:0032879</Data></Cell>
    <Cell><Data ss:Type="String">0.0416231670410707</Data></Cell>
    <Cell ss:StyleID="s62"><Data ss:Type="Number">155423346926615</Data></Cell>
    <Cell ss:StyleID="s62"><Data ss:Type="Number">158383060635226</Data></Cell>
    <Cell><Data ss:Type="Number">23</Data></Cell>
    <Cell><Data ss:Type="Number">374</Data></Cell>
    <Cell><Data ss:Type="String">regulation of localization</Data></Cell>
    <Cell><Data ss:Type="String">UHMK1, CSK, CTNNB1, ADRBK1, PTK2B, BIN1, ABR, APOC1, LCP1, ARHGDIA, LYN, MSN, NFKBIA, NFKBIL1, PXK, PRKCB, MAP2K2, PTEN, TNF, TNFRSF4, YWHAB, SNX17, RABGAP1L</Data></Cell>
   </Row>
   <Row>
    <Cell><Data ss:Type="String">GO:0031347</Data></Cell>
    <Cell ss:StyleID="s63"><Data ss:Type="Number">34900</Data></Cell>
    <Cell ss:StyleID="s62"><Data ss:Type="Number">646843853820598</Data></Cell>
    <Cell ss:StyleID="s62"><Data ss:Type="Number">457362848893167</Data></Cell>
    <Cell><Data ss:Type="Number">22</Data></Cell>
    <Cell><Data ss:Type="Number">108</Data></Cell>
    <Cell><Data ss:Type="String">regulation of defense response</Data></Cell>
    <Cell><Data ss:Type="String">CNR2, DOCK2, ABR, HLA-A, LTA, LYN, MEF2C, MYD88, NFKBIA, NFKBIL1, PAK2, MAP2K2, PTPN2, PTPN6, RPS6KA1, RPS6KA3, TAP1, TNF, TYK2, UBA52, UBB, UNC93B1</Data></Cell>
   </Row>
   <Row>
    <Cell><Data ss:Type="String">GO:0019221</Data></Cell>
    <Cell ss:StyleID="s63"><Data ss:Type="Number">5080</Data></Cell>
    <Cell ss:StyleID="s62"><Data ss:Type="Number">631818181818182</Data></Cell>
    <Cell ss:StyleID="s62"><Data ss:Type="Number">465832531280077</Data></Cell>
    <Cell><Data ss:Type="Number">22</Data></Cell>
    <Cell><Data ss:Type="Number">110</Data></Cell>
    <Cell><Data ss:Type="String">cytokine-mediated signaling pathway</Data></Cell>
    <Cell><Data ss:Type="String">CD24, COMMD7, PTK2B, HLA-A, HLA-DMB, HLA-DOA, HLA-DOB, HLA-DQB1, HLA-DQB2, HLA-DRA, HLA-E, CIITA, MYD88, PSMB8, PTPN2, PTPN6, TNF, TNFRSF4, TYK2, UBA52, UBB, TNFRSF14</Data></Cell>
   </Row>
   <Row>
    <Cell><Data ss:Type="String">GO:0071345</Data></Cell>
    <Cell ss:StyleID="s63"><Data ss:Type="Number">1390000</Data></Cell>
    <Cell ss:StyleID="s62"><Data ss:Type="Number">512169312169312</Data></Cell>
    <Cell ss:StyleID="s62"><Data ss:Type="Number">550529355149182</Data></Cell>
    <Cell><Data ss:Type="Number">22</Data></Cell>
    <Cell><Data ss:Type="Number">130</Data></Cell>
    <Cell><Data ss:Type="String">cellular response to cytokine stimulus</Data></Cell>
    <Cell><Data ss:Type="String">CD24, COMMD7, PTK2B, HLA-A, HLA-DMB, HLA-DOA, HLA-DOB, HLA-DQB1, HLA-DQB2, HLA-DRA, HLA-E, CIITA, MYD88, PSMB8, PTPN2, PTPN6, TNF, TNFRSF4, TYK2, UBA52, UBB, TNFRSF14</Data></Cell>
   </Row>
   <Row>
    <Cell><Data ss:Type="String">GO:0051247</Data></Cell>
    <Cell><Data ss:Type="String">0.000997538549683714</Data></Cell>
    <Cell ss:StyleID="s62"><Data ss:Type="Number">228693528693529</Data></Cell>
    <Cell ss:StyleID="s62"><Data ss:Type="Number">108411934552454</Data></Cell>
    <Cell><Data ss:Type="Number">22</Data></Cell>
    <Cell><Data ss:Type="Number">256</Data></Cell>
    <Cell><Data ss:Type="String">positive regulation of protein metabolic process</Data></Cell>
    <Cell><Data ss:Type="String">CD24, UHMK1, PTK2B, LYN, MYD88, ATF4, NFKBIA, PAK2, AURKAIP1, MAP2K2, PSMB8, PSMB9, PTEN, TNF, UBA52, UBB, YWHAB, CXCR4, CARD11, TNFRSF14, TNFRSF10A, CCND3</Data></Cell>
   </Row>
   <Row>
    <Cell><Data ss:Type="String">GO:0043085</Data></Cell>
    <Cell><Data ss:Type="String">0.00220287696424306</Data></Cell>
    <Cell ss:StyleID="s62"><Data ss:Type="Number">213142857142857</Data></Cell>
    <Cell ss:StyleID="s62"><Data ss:Type="Number">115187680461983</Data></Cell>
    <Cell><Data ss:Type="Number">22</Data></Cell>
    <Cell><Data ss:Type="Number">272</Data></Cell>
    <Cell><Data ss:Type="String">positive regulation of catalytic activity</Data></Cell>
    <Cell><Data ss:Type="String">CD24, ADRBK1, PTK2B, BIN1, ABR, LYN, MEF2C, ATF4, PAK2, MAP2K2, PSMB8, PSMB9, PTEN, RGS10, TNF, UBA52, UBB, YWHAB, CXCR4, TNFRSF10A, CCND3, RABGAP1L</Data></Cell>
   </Row>
   <Row>
    <Cell><Data ss:Type="String">GO:0009611</Data></Cell>
    <Cell><Data ss:Type="String">0.00528239505735297</Data></Cell>
    <Cell ss:StyleID="s62"><Data ss:Type="Number">196296296296296</Data></Cell>
    <Cell ss:StyleID="s62"><Data ss:Type="Number">123657362848893</Data></Cell>
    <Cell><Data ss:Type="Number">22</Data></Cell>
    <Cell><Data ss:Type="Number">292</Data></Cell>
    <Cell><Data ss:Type="String">response to wounding</Data></Cell>
    <Cell><Data ss:Type="String">RASGRP1, CNR2, CSK, PPIL2, ALOX5AP, GGCX, ABR, INPP5D, LTA, LYN, MYD88, PFN1, SERPINA1, PXK, PRKCB, PTPN6, NCF1, TNF, TNFRSF4, CXCR4, DOCK8, NMI</Data></Cell>
   </Row>
   <Row>
    <Cell><Data ss:Type="String">GO:0016192</Data></Cell>
    <Cell><Data ss:Type="String">0.00671424275598379</Data></Cell>
    <Cell ss:StyleID="s62"><Data ss:Type="Number">191718426501035</Data></Cell>
    <Cell ss:StyleID="s62"><Data ss:Type="Number">126198267564966</Data></Cell>
    <Cell><Data ss:Type="Number">22</Data></Cell>
    <Cell><Data ss:Type="Number">298</Data></Cell>
    <Cell><Data ss:Type="String">vesicle-mediated transport</Data></Cell>
    <Cell><Data ss:Type="String">RAB35, CHMP4B, CSK, CTNNB1, ADRBK1, GGA2, FTH1, BIN1, ABR, CHMP4A, APOC1, LYN, CHMP1A, PFN1, SERPINA1, MAP2K2, CDC42SE1, TAPBP, UBA52, UBB, SYTL1, SNX17</Data></Cell>
   </Row>
   <Row>
    <Cell><Data ss:Type="String">GO:0048699</Data></Cell>
    <Cell><Data ss:Type="String">0.0194303119069468</Data></Cell>
    <Cell ss:StyleID="s62"><Data ss:Type="Number">171521942110177</Data></Cell>
    <Cell ss:StyleID="s62"><Data ss:Type="Number">138902791145332</Data></Cell>
    <Cell><Data ss:Type="Number">22</Data></Cell>
    <Cell><Data ss:Type="Number">328</Data></Cell>
    <Cell><Data ss:Type="String">generation of neurons</Data></Cell>
    <Cell><Data ss:Type="String">CD24, UHMK1, CTNNB1, PTK2B, PSD4, ARHGDIA, LYN, MEF2C, MYH9, PAK2, EVL, BCL11A, MAP2K2, PTEN, CTDSP1, RPS6KA1, RPS6KA3, TUBB2A, YWHAB, CXCR4, LST1, ARHGEF1</Data></Cell>
   </Row>
   <Row>
    <Cell><Data ss:Type="String">GO:0022008</Data></Cell>
    <Cell><Data ss:Type="String">0.0383313294613016</Data></Cell>
    <Cell ss:StyleID="s62"><Data ss:Type="Number">158532349109857</Data></Cell>
    <Cell ss:StyleID="s62"><Data ss:Type="Number">148642925890279</Data></Cell>
    <Cell><Data ss:Type="Number">22</Data></Cell>
    <Cell><Data ss:Type="Number">351</Data></Cell>
    <Cell><Data ss:Type="String">neurogenesis</Data></Cell>
    <Cell><Data ss:Type="String">CD24, UHMK1, CTNNB1, PTK2B, PSD4, ARHGDIA, LYN, MEF2C, MYH9, PAK2, EVL, BCL11A, MAP2K2, PTEN, CTDSP1, RPS6KA1, RPS6KA3, TUBB2A, YWHAB, CXCR4, LST1, ARHGEF1</Data></Cell>
   </Row>
   <Row>
    <Cell><Data ss:Type="String">GO:0022402</Data></Cell>
    <Cell><Data ss:Type="String">0.0449949454370769</Data></Cell>
    <Cell ss:StyleID="s62"><Data ss:Type="Number">15543710021322</Data></Cell>
    <Cell ss:StyleID="s62"><Data ss:Type="Number">151183830606352</Data></Cell>
    <Cell><Data ss:Type="Number">22</Data></Cell>
    <Cell><Data ss:Type="Number">357</Data></Cell>
    <Cell><Data ss:Type="String">cell cycle process</Data></Cell>
    <Cell><Data ss:Type="String">UBD, UHMK1, CTNNB1, ENSA, MCM5, MYH9, NPM1, NUMA1, CHMP1A, AURKAIP1, RCC2, PSMB8, PSMB9, PTEN, PTPN6, BID, TNF, TUBB2A, UBA52, UBB, BRCC3, MAD1L1</Data></Cell>
   </Row>
   <Row>
    <Cell><Data ss:Type="String">GO:0051249</Data></Cell>
    <Cell ss:StyleID="s63"><Data ss:Type="Number">20.6</Data></Cell>
    <Cell ss:StyleID="s62"><Data ss:Type="Number">110983870967742</Data></Cell>
    <Cell ss:StyleID="s62"><Data ss:Type="Number">292204042348412</Data></Cell>
    <Cell><Data ss:Type="Number">21</Data></Cell>
    <Cell><Data ss:Type="Number">69</Data></Cell>
    <Cell><Data ss:Type="String">regulation of lymphocyte activation</Data></Cell>
    <Cell><Data ss:Type="String">CD24, CSK, CTNNB1, HLA-DMB, HLA-DOA, HLA-DOB, HLA-DQB1, HLA-DQB2, HLA-DRA, INPP5D, LYN, MEF2C, MYD88, PAK2, PAG1, PTPN6, TNFRSF4, ZAP70, LST1, CARD11, TNFRSF14</Data></Cell>
   </Row>
   <Row>
    <Cell><Data ss:Type="String">GO:0051707</Data></Cell>
    <Cell ss:StyleID="s63"><Data ss:Type="Number">33800000</Data></Cell>
    <Cell ss:StyleID="s62"><Data ss:Type="Number">432092775259931</Data></Cell>
    <Cell ss:StyleID="s62"><Data ss:Type="Number">601347449470645</Data></Cell>
    <Cell><Data ss:Type="Number">21</Data></Cell>
    <Cell><Data ss:Type="Number">142</Data></Cell>
    <Cell><Data ss:Type="String">response to other organism</Data></Cell>
    <Cell><Data ss:Type="String">CD24, CNR2, DOCK2, COTL1, ABR, HLA-A, LTA, LYN, MEF2C, MYD88, NFKBIA, NFKBIL1, PAK2, SERPINA1, OTUD5, PLSCR3, RPS6KA3, NCF1, TNF, CXCR4, UNC93B1</Data></Cell>
   </Row>
   <Row>
    <Cell><Data ss:Type="String">GO:0009607</Data></Cell>
    <Cell ss:StyleID="s63"><Data ss:Type="Number">108000000</Data></Cell>
    <Cell ss:StyleID="s62"><Data ss:Type="Number">398074365919724</Data></Cell>
    <Cell ss:StyleID="s62"><Data ss:Type="Number">643695861405197</Data></Cell>
    <Cell><Data ss:Type="Number">21</Data></Cell>
    <Cell><Data ss:Type="Number">152</Data></Cell>
    <Cell><Data ss:Type="String">response to biotic stimulus</Data></Cell>
    <Cell><Data ss:Type="String">CD24, CNR2, DOCK2, COTL1, ABR, HLA-A, LTA, LYN, MEF2C, MYD88, NFKBIA, NFKBIL1, PAK2, SERPINA1, OTUD5, PLSCR3, RPS6KA3, NCF1, TNF, CXCR4, UNC93B1</Data></Cell>
   </Row>
   <Row>
    <Cell><Data ss:Type="String">GO:0045595</Data></Cell>
    <Cell><Data ss:Type="String">0.00997285968995464</Data></Cell>
    <Cell ss:StyleID="s62"><Data ss:Type="Number">186907303033937</Data></Cell>
    <Cell ss:StyleID="s62"><Data ss:Type="Number">122810394610202</Data></Cell>
    <Cell><Data ss:Type="Number">21</Data></Cell>
    <Cell><Data ss:Type="Number">290</Data></Cell>
    <Cell><Data ss:Type="String">regulation of cell differentiation</Data></Cell>
    <Cell><Data ss:Type="String">CD24, CTNNB1, ESRRA, PTK2B, HLA-DOA, INPP5D, ARHGDIA, LYN, MEF2C, NFKBIA, BCL11A, PTEN, CTDSP1, RPS6KA1, RPS6KA3, TNF, ZAP70, CXCR4, KAT6A, CARD11, ARHGEF1</Data></Cell>
   </Row>
   <Row>
    <Cell><Data ss:Type="String">GO:0019220</Data></Cell>
    <Cell><Data ss:Type="String">0.015378641461974</Data></Cell>
    <Cell ss:StyleID="s62"><Data ss:Type="Number">178346917690277</Data></Cell>
    <Cell ss:StyleID="s62"><Data ss:Type="Number">127892204042348</Data></Cell>
    <Cell><Data ss:Type="Number">21</Data></Cell>
    <Cell><Data ss:Type="Number">302</Data></Cell>
    <Cell><Data ss:Type="String">regulation of phosphate metabolic process</Data></Cell>
    <Cell><Data ss:Type="String">CD24, PTK2B, RHOH, LYN, MEF2C, CCDC88C, ATF4, PAK2, MAP2K2, PTEN, PTPN6, TNF, TNFRSF4, UBA52, UBB, YWHAB, CXCR4, TNFRSF14, TNFRSF10A, CCND3, FAM58A</Data></Cell>
   </Row>
   <Row>
    <Cell><Data ss:Type="String">GO:0051174</Data></Cell>
    <Cell><Data ss:Type="String">0.015378641461974</Data></Cell>
    <Cell ss:StyleID="s62"><Data ss:Type="Number">178346917690277</Data></Cell>
    <Cell ss:StyleID="s62"><Data ss:Type="Number">127892204042348</Data></Cell>
    <Cell><Data ss:Type="Number">21</Data></Cell>
    <Cell><Data ss:Type="Number">302</Data></Cell>
    <Cell><Data ss:Type="String">regulation of phosphorus metabolic process</Data></Cell>
    <Cell><Data ss:Type="String">CD24, PTK2B, RHOH, LYN, MEF2C, CCDC88C, ATF4, PAK2, MAP2K2, PTEN, PTPN6, TNF, TNFRSF4, UBA52, UBB, YWHAB, CXCR4, TNFRSF14, TNFRSF10A, CCND3, FAM58A</Data></Cell>
   </Row>
   <Row>
    <Cell><Data ss:Type="String">GO:2000026</Data></Cell>
    <Cell><Data ss:Type="String">0.0159177183157249</Data></Cell>
    <Cell ss:StyleID="s62"><Data ss:Type="Number">177666437886067</Data></Cell>
    <Cell ss:StyleID="s62"><Data ss:Type="Number">128315688161694</Data></Cell>
    <Cell><Data ss:Type="Number">21</Data></Cell>
    <Cell><Data ss:Type="Number">303</Data></Cell>
    <Cell><Data ss:Type="String">regulation of multicellular organismal development</Data></Cell>
    <Cell><Data ss:Type="String">CD24, BASP1, DEAF1, CTNNB1, ESRRA, PTK2B, HLA-DOA, INPP5D, ARHGDIA, LYN, MEF2C, NFKBIA, BCL11A, PRKCB, PTEN, CTDSP1, TNF, ZAP70, CXCR4, CARD11, ARHGEF1</Data></Cell>
   </Row>
   <Row>
    <Cell><Data ss:Type="String">GO:0031399</Data></Cell>
    <Cell><Data ss:Type="String">0.0182255367313457</Data></Cell>
    <Cell ss:StyleID="s62"><Data ss:Type="Number">174992104669524</Data></Cell>
    <Cell ss:StyleID="s62"><Data ss:Type="Number">130009624639076</Data></Cell>
    <Cell><Data ss:Type="Number">21</Data></Cell>
    <Cell><Data ss:Type="Number">307</Data></Cell>
    <Cell><Data ss:Type="String">regulation of protein modification process</Data></Cell>
    <Cell><Data ss:Type="String">CD24, PTK2B, LYN, CCDC88C, ATF4, PAK2, MAP2K2, PSMB8, PSMB9, PTEN, PTPN6, TNF, TNFRSF4, UBA52, UBB, YWHAB, CXCR4, TNFRSF14, TNFRSF10A, CCND3, FAM58A</Data></Cell>
   </Row>
   <Row>
    <Cell><Data ss:Type="String">GO:0002768</Data></Cell>
    <Cell ss:StyleID="s63"><Data ss:Type="Number">7.0400000000000004E-2</Data></Cell>
    <Cell ss:StyleID="s62"><Data ss:Type="Number">180952380952381</Data></Cell>
    <Cell ss:StyleID="s62"><Data ss:Type="Number">203272377285852</Data></Cell>
    <Cell><Data ss:Type="Number">20</Data></Cell>
    <Cell><Data ss:Type="Number">48</Data></Cell>
    <Cell><Data ss:Type="String">immune response-regulating cell surface receptor signaling pathway</Data></Cell>
    <Cell><Data ss:Type="String">CD24, CSK, HLA-DMB, HLA-DOA, HLA-DOB, HLA-DQB1, HLA-DQB2, HLA-DRA, INPP5D, LYN, MEF2C, NFKBIA, PAK2, PRKCB, PAG1, PTEN, UBA52, UBB, ZAP70, CARD11</Data></Cell>
   </Row>
   <Row>
    <Cell><Data ss:Type="String">GO:0032270</Data></Cell>
    <Cell><Data ss:Type="String">0.00212886855026108</Data></Cell>
    <Cell ss:StyleID="s62"><Data ss:Type="Number">222320690062626</Data></Cell>
    <Cell ss:StyleID="s62"><Data ss:Type="Number">100365736284889</Data></Cell>
    <Cell><Data ss:Type="Number">20</Data></Cell>
    <Cell><Data ss:Type="Number">237</Data></Cell>
    <Cell><Data ss:Type="String">positive regulation of cellular protein metabolic process</Data></Cell>
    <Cell><Data ss:Type="String">CD24, UHMK1, PTK2B, LYN, ATF4, NFKBIA, PAK2, AURKAIP1, MAP2K2, PSMB8, PSMB9, PTEN, TNF, UBA52, UBB, YWHAB, CXCR4, TNFRSF14, TNFRSF10A, CCND3</Data></Cell>
   </Row>
   <Row>
    <Cell><Data ss:Type="String">GO:0042325</Data></Cell>
    <Cell><Data ss:Type="String">0.0100899717750821</Data></Cell>
    <Cell ss:StyleID="s62"><Data ss:Type="Number">18966218966219</Data></Cell>
    <Cell ss:StyleID="s62"><Data ss:Type="Number">115187680461983</Data></Cell>
    <Cell><Data ss:Type="Number">20</Data></Cell>
    <Cell><Data ss:Type="Number">272</Data></Cell>
    <Cell><Data ss:Type="String">regulation of phosphorylation</Data></Cell>
    <Cell><Data ss:Type="String">CD24, PTK2B, RHOH, LYN, CCDC88C, ATF4, PAK2, MAP2K2, PTEN, PTPN6, TNF, TNFRSF4, UBA52, UBB, YWHAB, CXCR4, TNFRSF14, TNFRSF10A, CCND3, FAM58A</Data></Cell>
   </Row>
   <Row>
    <Cell><Data ss:Type="String">GO:0030182</Data></Cell>
    <Cell><Data ss:Type="String">0.0252924408314514</Data></Cell>
    <Cell ss:StyleID="s62"><Data ss:Type="Number">170724958494743</Data></Cell>
    <Cell ss:StyleID="s62"><Data ss:Type="Number">126198267564966</Data></Cell>
    <Cell><Data ss:Type="Number">20</Data></Cell>
    <Cell><Data ss:Type="Number">298</Data></Cell>
    <Cell><Data ss:Type="String">neuron differentiation</Data></Cell>
    <Cell><Data ss:Type="String">CD24, UHMK1, PTK2B, PSD4, ARHGDIA, LYN, MEF2C, MYH9, PAK2, EVL, BCL11A, MAP2K2, PTEN, CTDSP1, RPS6KA1, RPS6KA3, TUBB2A, YWHAB, LST1, ARHGEF1</Data></Cell>
   </Row>
   <Row>
    <Cell><Data ss:Type="String">GO:0065003</Data></Cell>
    <Cell><Data ss:Type="String">0.0278146199559519</Data></Cell>
    <Cell ss:StyleID="s62"><Data ss:Type="Number">168765398302765</Data></Cell>
    <Cell ss:StyleID="s62"><Data ss:Type="Number">127468719923003</Data></Cell>
    <Cell><Data ss:Type="Number">20</Data></Cell>
    <Cell><Data ss:Type="Number">301</Data></Cell>
    <Cell><Data ss:Type="String">macromolecular complex assembly</Data></Cell>
    <Cell><Data ss:Type="String">ARPC1B, MTERFD2, DARS, PTK2B, ALOX5AP, APOC1, MBNL1, CCDC88C, NAP1L1, NPM1, EVL, BCL11A, BID, TAPBP, TNF, TUBB2A, KAT6A, TMSB10, H2AFY, MED24</Data></Cell>
   </Row>
   <Row>
    <Cell><Data ss:Type="String">GO:0050851</Data></Cell>
    <Cell ss:StyleID="s63"><Data ss:Type="Number">0.17399999999999999</Data></Cell>
    <Cell ss:StyleID="s62"><Data ss:Type="Number">191452229299363</Data></Cell>
    <Cell ss:StyleID="s62"><Data ss:Type="Number">186333012512031</Data></Cell>
    <Cell><Data ss:Type="Number">19</Data></Cell>
    <Cell><Data ss:Type="Number">44</Data></Cell>
    <Cell><Data ss:Type="String">antigen receptor-mediated signaling pathway</Data></Cell>
    <Cell><Data ss:Type="String">CSK, HLA-DMB, HLA-DOA, HLA-DOB, HLA-DQB1, HLA-DQB2, HLA-DRA, INPP5D, LYN, MEF2C, NFKBIA, PAK2, PRKCB, PAG1, PTEN, UBA52, UBB, ZAP70, CARD11</Data></Cell>
   </Row>
   <Row>
    <Cell><Data ss:Type="String">GO:0002429</Data></Cell>
    <Cell ss:StyleID="s63"><Data ss:Type="Number">0.47599999999999998</Data></Cell>
    <Cell ss:StyleID="s62"><Data ss:Type="Number">177180938900684</Data></Cell>
    <Cell ss:StyleID="s62"><Data ss:Type="Number">194802694898941</Data></Cell>
    <Cell><Data ss:Type="Number">19</Data></Cell>
    <Cell><Data ss:Type="Number">46</Data></Cell>
    <Cell><Data ss:Type="String">immune response-activating cell surface receptor signaling pathway</Data></Cell>
    <Cell><Data ss:Type="String">CSK, HLA-DMB, HLA-DOA, HLA-DOB, HLA-DQB1, HLA-DQB2, HLA-DRA, INPP5D, LYN, MEF2C, NFKBIA, PAK2, PRKCB, PAG1, PTEN, UBA52, UBB, ZAP70, CARD11</Data></Cell>
   </Row>
   <Row>
    <Cell><Data ss:Type="String">GO:0050867</Data></Cell>
    <Cell ss:StyleID="s63"><Data ss:Type="Number">23.1</Data></Cell>
    <Cell ss:StyleID="s62"><Data ss:Type="Number">132583156404812</Data></Cell>
    <Cell ss:StyleID="s62"><Data ss:Type="Number">232916265640038</Data></Cell>
    <Cell><Data ss:Type="Number">19</Data></Cell>
    <Cell><Data ss:Type="Number">55</Data></Cell>
    <Cell><Data ss:Type="String">positive regulation of cell activation</Data></Cell>
    <Cell><Data ss:Type="String">CD24, CSK, HLA-DMB, HLA-DOA, HLA-DOB, HLA-DQB1, HLA-DQB2, HLA-DRA, INPP5D, LYN, MEF2C, MYD88, PAK2, PTPN6, RPS6KA1, TNFRSF4, ZAP70, CARD11, TNFRSF14</Data></Cell>
   </Row>
   <Row>
    <Cell><Data ss:Type="String">GO:0002520</Data></Cell>
    <Cell ss:StyleID="s63"><Data ss:Type="Number">1800000000</Data></Cell>
    <Cell ss:StyleID="s62"><Data ss:Type="Number">347342903317806</Data></Cell>
    <Cell ss:StyleID="s62"><Data ss:Type="Number">647930702598653</Data></Cell>
    <Cell><Data ss:Type="Number">19</Data></Cell>
    <Cell><Data ss:Type="Number">153</Data></Cell>
    <Cell><Data ss:Type="String">immune system development</Data></Cell>
    <Cell><Data ss:Type="String">UBD, EXOSC6, CTNNB1, DOCK2, ESRRA, PTK2B, HLA-DOA, INPP5D, RHOH, LTA, LYN, MEF2C, MYH9, NFKBIA, BCL11A, TNF, ZAP70, KAT6A, CARD11</Data></Cell>
   </Row>
   <Row>
    <Cell><Data ss:Type="String">GO:0010942</Data></Cell>
    <Cell><Data ss:Type="String">0.000127636221035736</Data></Cell>
    <Cell ss:StyleID="s62"><Data ss:Type="Number">294685382774149</Data></Cell>
    <Cell ss:StyleID="s62"><Data ss:Type="Number">745332050048123</Data></Cell>
    <Cell><Data ss:Type="Number">19</Data></Cell>
    <Cell><Data ss:Type="Number">176</Data></Cell>
    <Cell><Data ss:Type="String">positive regulation of cell death</Data></Cell>
    <Cell><Data ss:Type="String">CD24, TRIM13, UBD, CTSC, AKAP13, CTNNB1, ABR, INPP5D, LTA, LYN, MEF2C, PTEN, BID, TAP1, TNF, UBA52, UBB, YWHAB, TNFRSF10A</Data></Cell>
   </Row>
   <Row>
    <Cell><Data ss:Type="String">GO:0044092</Data></Cell>
    <Cell><Data ss:Type="String">0.000855749782989376</Data></Cell>
    <Cell ss:StyleID="s62"><Data ss:Type="Number">248252711310036</Data></Cell>
    <Cell ss:StyleID="s62"><Data ss:Type="Number">86390760346487</Data></Cell>
    <Cell><Data ss:Type="Number">19</Data></Cell>
    <Cell><Data ss:Type="Number">204</Data></Cell>
    <Cell><Data ss:Type="String">negative regulation of molecular function</Data></Cell>
    <Cell><Data ss:Type="String">CNR2, COMMD7, TNFAIP8, APOC1, LYN, NFKBIA, NFKBIL1, PAK2, SERPINA1, PXK, PSMB8, PSMB9, PTEN, RPS6KA1, RPS6KA3, TNF, TNFRSF4, UBA52, UBB</Data></Cell>
   </Row>
   <Row>
    <Cell><Data ss:Type="String">GO:0051726</Data></Cell>
    <Cell><Data ss:Type="String">0.0040444334556156</Data></Cell>
    <Cell ss:StyleID="s62"><Data ss:Type="Number">212971010179177</Data></Cell>
    <Cell ss:StyleID="s62"><Data ss:Type="Number">986717998075072</Data></Cell>
    <Cell><Data ss:Type="Number">19</Data></Cell>
    <Cell><Data ss:Type="Number">233</Data></Cell>
    <Cell><Data ss:Type="String">regulation of cell cycle</Data></Cell>
    <Cell><Data ss:Type="String">UBD, UHMK1, CTNNB1, MCM5, NPM1, CHMP1A, AURKAIP1, PSMB8, PSMB9, PTEN, PTPN6, BID, TNF, UBA52, UBB, BRCC3, MAD1L1, CCND3, FAM58A</Data></Cell>
   </Row>
   <Row>
    <Cell><Data ss:Type="String">GO:0001932</Data></Cell>
    <Cell><Data ss:Type="String">0.00935315517640741</Data></Cell>
    <Cell ss:StyleID="s62"><Data ss:Type="Number">194617424345972</Data></Cell>
    <Cell ss:StyleID="s62"><Data ss:Type="Number">106717998075072</Data></Cell>
    <Cell><Data ss:Type="Number">19</Data></Cell>
    <Cell><Data ss:Type="Number">252</Data></Cell>
    <Cell><Data ss:Type="String">regulation of protein phosphorylation</Data></Cell>
    <Cell><Data ss:Type="String">CD24, PTK2B, LYN, CCDC88C, ATF4, PAK2, MAP2K2, PTEN, PTPN6, TNF, TNFRSF4, UBA52, UBB, YWHAB, CXCR4, TNFRSF14, TNFRSF10A, CCND3, FAM58A</Data></Cell>
   </Row>
   <Row>
    <Cell><Data ss:Type="String">GO:0051049</Data></Cell>
    <Cell><Data ss:Type="String">0.015507476149407</Data></Cell>
    <Cell ss:StyleID="s62"><Data ss:Type="Number">183693231836777</Data></Cell>
    <Cell ss:StyleID="s62"><Data ss:Type="Number">112223291626564</Data></Cell>
    <Cell><Data ss:Type="Number">19</Data></Cell>
    <Cell><Data ss:Type="Number">265</Data></Cell>
    <Cell><Data ss:Type="String">regulation of transport</Data></Cell>
    <Cell><Data ss:Type="String">UHMK1, CSK, CTNNB1, ADRBK1, PTK2B, BIN1, ABR, APOC1, LCP1, LYN, NFKBIA, NFKBIL1, PXK, PRKCB, MAP2K2, TNF, TNFRSF4, YWHAB, SNX17</Data></Cell>
   </Row>
   <Row>
    <Cell><Data ss:Type="String">GO:0071822</Data></Cell>
    <Cell><Data ss:Type="String">0.0370055543591194</Data></Cell>
    <Cell ss:StyleID="s62"><Data ss:Type="Number">164977519670289</Data></Cell>
    <Cell ss:StyleID="s62"><Data ss:Type="Number">123233878729548</Data></Cell>
    <Cell><Data ss:Type="Number">19</Data></Cell>
    <Cell><Data ss:Type="Number">291</Data></Cell>
    <Cell><Data ss:Type="String">protein complex subunit organization</Data></Cell>
    <Cell><Data ss:Type="String">ARPC1B, DARS, PTK2B, ALOX5AP, CCDC88C, NPM1, EVL, BCL11A, RPL9, RPL34, RPL39, RPS2, BID, TAPBP, TNF, TUBB2A, UBA52, TMSB10, MED24</Data></Cell>
   </Row>
   <Row>
    <Cell><Data ss:Type="String">GO:0051251</Data></Cell>
    <Cell ss:StyleID="s63"><Data ss:Type="Number">44.9</Data></Cell>
    <Cell ss:StyleID="s62"><Data ss:Type="Number">140553797468354</Data></Cell>
    <Cell ss:StyleID="s62"><Data ss:Type="Number">211742059672762</Data></Cell>
    <Cell><Data ss:Type="Number">18</Data></Cell>
    <Cell><Data ss:Type="Number">50</Data></Cell>
    <Cell><Data ss:Type="String">positive regulation of lymphocyte activation</Data></Cell>
    <Cell><Data ss:Type="String">CD24, CSK, HLA-DMB, HLA-DOA, HLA-DOB, HLA-DQB1, HLA-DQB2, HLA-DRA, INPP5D, LYN, MEF2C, MYD88, PAK2, PTPN6, TNFRSF4, ZAP70, CARD11, TNFRSF14</Data></Cell>
   </Row>
   <Row>
    <Cell><Data ss:Type="String">GO:0002696</Data></Cell>
    <Cell ss:StyleID="s63"><Data ss:Type="Number">144</Data></Cell>
    <Cell ss:StyleID="s62"><Data ss:Type="Number">128408679927667</Data></Cell>
    <Cell ss:StyleID="s62"><Data ss:Type="Number">224446583253128</Data></Cell>
    <Cell><Data ss:Type="Number">18</Data></Cell>
    <Cell><Data ss:Type="Number">53</Data></Cell>
    <Cell><Data ss:Type="String">positive regulation of leukocyte activation</Data></Cell>
    <Cell><Data ss:Type="String">CD24, CSK, HLA-DMB, HLA-DOA, HLA-DOB, HLA-DQB1, HLA-DQB2, HLA-DRA, INPP5D, LYN, MEF2C, MYD88, PAK2, PTPN6, TNFRSF4, ZAP70, CARD11, TNFRSF14</Data></Cell>
   </Row>
   <Row>
    <Cell><Data ss:Type="String">GO:0048534</Data></Cell>
    <Cell ss:StyleID="s63"><Data ss:Type="Number">2510000000</Data></Cell>
    <Cell ss:StyleID="s62"><Data ss:Type="Number">351341772151899</Data></Cell>
    <Cell ss:StyleID="s62"><Data ss:Type="Number">6055822906641</Data></Cell>
    <Cell><Data ss:Type="Number">18</Data></Cell>
    <Cell><Data ss:Type="Number">143</Data></Cell>
    <Cell><Data ss:Type="String">hemopoietic or lymphoid organ development</Data></Cell>
    <Cell><Data ss:Type="String">UBD, CTNNB1, DOCK2, ESRRA, PTK2B, HLA-DOA, INPP5D, RHOH, LTA, LYN, MEF2C, MYH9, NFKBIA, BCL11A, TNF, ZAP70, KAT6A, CARD11</Data></Cell>
   </Row>
   <Row>
    <Cell><Data ss:Type="String">GO:0043065</Data></Cell>
    <Cell><Data ss:Type="String">0.00021340184329363</Data></Cell>
    <Cell ss:StyleID="s62"><Data ss:Type="Number">290886075949367</Data></Cell>
    <Cell ss:StyleID="s62"><Data ss:Type="Number">711453320500481</Data></Cell>
    <Cell><Data ss:Type="Number">18</Data></Cell>
    <Cell><Data ss:Type="Number">168</Data></Cell>
    <Cell><Data ss:Type="String">positive regulation of apoptotic process</Data></Cell>
    <Cell><Data ss:Type="String">CD24, UBD, CTSC, AKAP13, CTNNB1, ABR, INPP5D, LTA, LYN, MEF2C, PTEN, BID, TAP1, TNF, UBA52, UBB, YWHAB, TNFRSF10A</Data></Cell>
   </Row>
   <Row>
    <Cell><Data ss:Type="String">GO:0043068</Data></Cell>
    <Cell><Data ss:Type="String">0.000266930924674179</Data></Cell>
    <Cell ss:StyleID="s62"><Data ss:Type="Number">284959046909903</Data></Cell>
    <Cell ss:StyleID="s62"><Data ss:Type="Number">724157844080847</Data></Cell>
    <Cell><Data ss:Type="Number">18</Data></Cell>
    <Cell><Data ss:Type="Number">171</Data></Cell>
    <Cell><Data ss:Type="String">positive regulation of programmed cell death</Data></Cell>
    <Cell><Data ss:Type="String">CD24, UBD, CTSC, AKAP13, CTNNB1, ABR, INPP5D, LTA, LYN, MEF2C, PTEN, BID, TAP1, TNF, UBA52, UBB, YWHAB, TNFRSF10A</Data></Cell>
   </Row>
   <Row>
    <Cell><Data ss:Type="String">GO:0048585</Data></Cell>
    <Cell><Data ss:Type="String">0.00684378867989958</Data></Cell>
    <Cell ss:StyleID="s62"><Data ss:Type="Number">205553873175459</Data></Cell>
    <Cell ss:StyleID="s62"><Data ss:Type="Number">961308950914341</Data></Cell>
    <Cell><Data ss:Type="Number">18</Data></Cell>
    <Cell><Data ss:Type="Number">227</Data></Cell>
    <Cell><Data ss:Type="String">negative regulation of response to stimulus</Data></Cell>
    <Cell><Data ss:Type="String">CNR2, ADRBK1, GRK5, ABR, INPP5D, RHOH, LYN, MYH9, NFKBIA, NFKBIL1, TMEM127, PRKCB, PTEN, RGS10, TAP1, UBA52, UBB, ARHGEF1</Data></Cell>
   </Row>
   <Row>
    <Cell><Data ss:Type="String">GO:0051336</Data></Cell>
    <Cell><Data ss:Type="String">0.00684378867989958</Data></Cell>
    <Cell ss:StyleID="s62"><Data ss:Type="Number">205553873175459</Data></Cell>
    <Cell ss:StyleID="s62"><Data ss:Type="Number">961308950914341</Data></Cell>
    <Cell><Data ss:Type="Number">18</Data></Cell>
    <Cell><Data ss:Type="Number">227</Data></Cell>
    <Cell><Data ss:Type="String">regulation of hydrolase activity</Data></Cell>
    <Cell><Data ss:Type="String">ADRBK1, PTK2B, TNFAIP8, BIN1, ABR, APOC1, MEF2C, ATF4, NPM1, PAK2, SERPINA1, PXK, RGS10, RPS6KA1, RPS6KA3, TNF, TNFRSF10A, RABGAP1L</Data></Cell>
   </Row>
   <Row>
    <Cell><Data ss:Type="String">GO:0009719</Data></Cell>
    <Cell><Data ss:Type="String">0.0235126119490683</Data></Cell>
    <Cell ss:StyleID="s62"><Data ss:Type="Number">17753164556962</Data></Cell>
    <Cell ss:StyleID="s62"><Data ss:Type="Number">109258902791145</Data></Cell>
    <Cell><Data ss:Type="Number">18</Data></Cell>
    <Cell><Data ss:Type="Number">258</Data></Cell>
    <Cell><Data ss:Type="String">response to endogenous stimulus</Data></Cell>
    <Cell><Data ss:Type="String">CD24, CNR2, CTNNB1, ADRBK1, PTK2B, LYN, MEF2C, SERPINA1, PRKCB, MAP2K2, PTEN, PTPN2, PTPN6, BID, TNF, UBA52, UBB, YWHAB</Data></Cell>
   </Row>
   <Row>
    <Cell><Data ss:Type="String">GO:0006508</Data></Cell>
    <Cell><Data ss:Type="String">0.0308235112868992</Data></Cell>
    <Cell ss:StyleID="s62"><Data ss:Type="Number">171437321355655</Data></Cell>
    <Cell ss:StyleID="s62"><Data ss:Type="Number">11264677574591</Data></Cell>
    <Cell><Data ss:Type="Number">18</Data></Cell>
    <Cell><Data ss:Type="Number">266</Data></Cell>
    <Cell><Data ss:Type="String">proteolysis</Data></Cell>
    <Cell><Data ss:Type="String">TRIM13, UBD, CTSC, PTK2B, MYH9, SERPINA1, AURKAIP1, OTUD5, CNDP2, PSMB8, PSMB9, PTEN, TNF, UBA52, UBB, BRCC3, CAPN1, NAPSA</Data></Cell>
   </Row>
   <Row>
    <Cell><Data ss:Type="String">GO:0002252</Data></Cell>
    <Cell ss:StyleID="s63"><Data ss:Type="Number">7780000</Data></Cell>
    <Cell ss:StyleID="s62"><Data ss:Type="Number">597214734950584</Data></Cell>
    <Cell ss:StyleID="s62"><Data ss:Type="Number">368431183830606</Data></Cell>
    <Cell><Data ss:Type="Number">17</Data></Cell>
    <Cell><Data ss:Type="Number">87</Data></Cell>
    <Cell><Data ss:Type="String">immune effector process</Data></Cell>
    <Cell><Data ss:Type="String">CTSC, EXOSC6, DOCK2, PTK2B, ABR, HLA-A, HLA-DQB1, INPP5D, LCP1, LTA, LYN, MYD88, PAK2, NCF1, TAP1, TNF, TNFRSF4</Data></Cell>
   </Row>
   <Row>
    <Cell><Data ss:Type="String">GO:0030097</Data></Cell>
    <Cell ss:StyleID="s63"><Data ss:Type="Number">3490000000</Data></Cell>
    <Cell ss:StyleID="s62"><Data ss:Type="Number">356148340923878</Data></Cell>
    <Cell ss:StyleID="s62"><Data ss:Type="Number">563233878729548</Data></Cell>
    <Cell><Data ss:Type="Number">17</Data></Cell>
    <Cell><Data ss:Type="Number">133</Data></Cell>
    <Cell><Data ss:Type="String">hemopoiesis</Data></Cell>
    <Cell><Data ss:Type="String">UBD, CTNNB1, DOCK2, ESRRA, PTK2B, HLA-DOA, INPP5D, RHOH, LYN, MEF2C, MYH9, NFKBIA, BCL11A, TNF, ZAP70, KAT6A, CARD11</Data></Cell>
   </Row>
   <Row>
    <Cell><Data ss:Type="String">GO:0010627</Data></Cell>
    <Cell><Data ss:Type="String">0.000549773406386583</Data></Cell>
    <Cell ss:StyleID="s62"><Data ss:Type="Number">27490186146638</Data></Cell>
    <Cell ss:StyleID="s62"><Data ss:Type="Number">702983638113571</Data></Cell>
    <Cell><Data ss:Type="Number">17</Data></Cell>
    <Cell><Data ss:Type="Number">166</Data></Cell>
    <Cell><Data ss:Type="String">regulation of intracellular protein kinase cascade</Data></Cell>
    <Cell><Data ss:Type="String">CD24, TRIM13, UBD, CTNNB1, PTK2B, RHOH, LYN, MYD88, NFKBIA, PRKCB, MAP2K2, PTEN, PTPN6, TNF, UBA52, UBB, CARD11</Data></Cell>
   </Row>
   <Row>
    <Cell><Data ss:Type="String">GO:0060548</Data></Cell>
    <Cell><Data ss:Type="String">0.000724653850862927</Data></Cell>
    <Cell ss:StyleID="s62"><Data ss:Type="Number">26743535988819</Data></Cell>
    <Cell ss:StyleID="s62"><Data ss:Type="Number">719923002887392</Data></Cell>
    <Cell><Data ss:Type="Number">17</Data></Cell>
    <Cell><Data ss:Type="Number">170</Data></Cell>
    <Cell><Data ss:Type="String">negative regulation of cell death</Data></Cell>
    <Cell><Data ss:Type="String">CTNNB1, PTK2B, FTH1, TNFAIP8, GRK5, ARHGDIA, MEF2C, MYD88, NFKBIA, NPM1, PAK2, PTEN, RPS6KA1, RPS6KA3, TNF, UBA52, UBB</Data></Cell>
   </Row>
   <Row>
    <Cell><Data ss:Type="String">GO:0010648</Data></Cell>
    <Cell><Data ss:Type="String">0.00426149369732857</Data></Cell>
    <Cell ss:StyleID="s62"><Data ss:Type="Number">221840739595147</Data></Cell>
    <Cell ss:StyleID="s62"><Data ss:Type="Number">846968238691049</Data></Cell>
    <Cell><Data ss:Type="Number">17</Data></Cell>
    <Cell><Data ss:Type="Number">200</Data></Cell>
    <Cell><Data ss:Type="String">negative regulation of cell communication</Data></Cell>
    <Cell><Data ss:Type="String">CNR2, CTNNB1, ADRBK1, GRK5, INPP5D, RHOH, LYN, MYH9, NFKBIA, NFKBIL1, TMEM127, PRKCB, PTEN, RGS10, UBA52, UBB, ARHGEF1</Data></Cell>
   </Row>
   <Row>
    <Cell><Data ss:Type="String">GO:0023057</Data></Cell>
    <Cell><Data ss:Type="String">0.00448489843798613</Data></Cell>
    <Cell ss:StyleID="s62"><Data ss:Type="Number">220576975663112</Data></Cell>
    <Cell ss:StyleID="s62"><Data ss:Type="Number">851203079884504</Data></Cell>
    <Cell><Data ss:Type="Number">17</Data></Cell>
    <Cell><Data ss:Type="Number">201</Data></Cell>
    <Cell><Data ss:Type="String">negative regulation of signaling</Data></Cell>
    <Cell><Data ss:Type="String">CNR2, CTNNB1, ADRBK1, GRK5, INPP5D, RHOH, LYN, MYH9, NFKBIA, NFKBIL1, TMEM127, PRKCB, PTEN, RGS10, UBA52, UBB, ARHGEF1</Data></Cell>
   </Row>
   <Row>
    <Cell><Data ss:Type="String">GO:0031401</Data></Cell>
    <Cell><Data ss:Type="String">0.00729654191775123</Data></Cell>
    <Cell ss:StyleID="s62"><Data ss:Type="Number">208655903520716</Data></Cell>
    <Cell ss:StyleID="s62"><Data ss:Type="Number">893551491819057</Data></Cell>
    <Cell><Data ss:Type="Number">17</Data></Cell>
    <Cell><Data ss:Type="Number">211</Data></Cell>
    <Cell><Data ss:Type="String">positive regulation of protein modification process</Data></Cell>
    <Cell><Data ss:Type="String">CD24, PTK2B, LYN, ATF4, PAK2, MAP2K2, PSMB8, PSMB9, PTEN, TNF, UBA52, UBB, YWHAB, CXCR4, TNFRSF14, TNFRSF10A, CCND3</Data></Cell>
   </Row>
   <Row>
    <Cell><Data ss:Type="String">GO:0048666</Data></Cell>
    <Cell><Data ss:Type="String">0.0351372908625194</Data></Cell>
    <Cell ss:StyleID="s62"><Data ss:Type="Number">171160565500188</Data></Cell>
    <Cell ss:StyleID="s62"><Data ss:Type="Number">106294513955727</Data></Cell>
    <Cell><Data ss:Type="Number">17</Data></Cell>
    <Cell><Data ss:Type="Number">251</Data></Cell>
    <Cell><Data ss:Type="String">neuron development</Data></Cell>
    <Cell><Data ss:Type="String">CD24, UHMK1, PTK2B, ARHGDIA, LYN, MEF2C, MYH9, PAK2, EVL, BCL11A, MAP2K2, PTEN, RPS6KA1, RPS6KA3, YWHAB, LST1, ARHGEF1</Data></Cell>
   </Row>
   <Row>
    <Cell><Data ss:Type="String">GO:0000278</Data></Cell>
    <Cell><Data ss:Type="String">0.041275099239098</Data></Cell>
    <Cell ss:StyleID="s62"><Data ss:Type="Number">16735612220731</Data></Cell>
    <Cell ss:StyleID="s62"><Data ss:Type="Number">108411934552454</Data></Cell>
    <Cell><Data ss:Type="Number">17</Data></Cell>
    <Cell><Data ss:Type="Number">256</Data></Cell>
    <Cell><Data ss:Type="String">mitotic cell cycle</Data></Cell>
    <Cell><Data ss:Type="String">UBD, ENSA, MCM5, NUMA1, CHMP1A, AURKAIP1, RCC2, PSMB8, PSMB9, PTEN, PTPN6, BID, TNF, TUBB2A, UBA52, UBB, MAD1L1</Data></Cell>
   </Row>
   <Row>
    <Cell><Data ss:Type="String">GO:0050852</Data></Cell>
    <Cell ss:StyleID="s63"><Data ss:Type="Number">87.6</Data></Cell>
    <Cell ss:StyleID="s62"><Data ss:Type="Number">17204347826087</Data></Cell>
    <Cell ss:StyleID="s62"><Data ss:Type="Number">165158806544755</Data></Cell>
    <Cell><Data ss:Type="Number">16</Data></Cell>
    <Cell><Data ss:Type="Number">39</Data></Cell>
    <Cell><Data ss:Type="String">T cell receptor signaling pathway</Data></Cell>
    <Cell><Data ss:Type="String">CSK, HLA-DMB, HLA-DOA, HLA-DOB, HLA-DQB1, HLA-DQB2, HLA-DRA, INPP5D, NFKBIA, PAK2, PAG1, PTEN, UBA52, UBB, ZAP70, CARD11</Data></Cell>
   </Row>
   <Row>
    <Cell><Data ss:Type="String">GO:0050863</Data></Cell>
    <Cell ss:StyleID="s63"><Data ss:Type="Number">20500</Data></Cell>
    <Cell ss:StyleID="s62"><Data ss:Type="Number">106567567567568</Data></Cell>
    <Cell ss:StyleID="s62"><Data ss:Type="Number">224446583253128</Data></Cell>
    <Cell><Data ss:Type="Number">16</Data></Cell>
    <Cell><Data ss:Type="Number">53</Data></Cell>
    <Cell><Data ss:Type="String">regulation of T cell activation</Data></Cell>
    <Cell><Data ss:Type="String">CD24, CSK, CTNNB1, HLA-DMB, HLA-DOA, HLA-DOB, HLA-DQB1, HLA-DQB2, HLA-DRA, LYN, PAK2, PAG1, PTPN6, ZAP70, CARD11, TNFRSF14</Data></Cell>
   </Row>
   <Row>
    <Cell><Data ss:Type="String">GO:0009617</Data></Cell>
    <Cell ss:StyleID="s63"><Data ss:Type="Number">16400000</Data></Cell>
    <Cell ss:StyleID="s62"><Data ss:Type="Number">602307692307692</Data></Cell>
    <Cell ss:StyleID="s62"><Data ss:Type="Number">343022136669875</Data></Cell>
    <Cell><Data ss:Type="Number">16</Data></Cell>
    <Cell><Data ss:Type="Number">81</Data></Cell>
    <Cell><Data ss:Type="String">response to bacterium</Data></Cell>
    <Cell><Data ss:Type="String">CD24, CNR2, ABR, HLA-A, LTA, LYN, MEF2C, MYD88, NFKBIA, NFKBIL1, SERPINA1, OTUD5, PLSCR3, RPS6KA3, NCF1, TNF</Data></Cell>
   </Row>
   <Row>
    <Cell><Data ss:Type="String">GO:0044419</Data></Cell>
    <Cell ss:StyleID="s63"><Data ss:Type="Number">9540000000</Data></Cell>
    <Cell ss:StyleID="s62"><Data ss:Type="Number">339122807017544</Data></Cell>
    <Cell ss:StyleID="s62"><Data ss:Type="Number">550529355149182</Data></Cell>
    <Cell><Data ss:Type="Number">16</Data></Cell>
    <Cell><Data ss:Type="Number">130</Data></Cell>
    <Cell><Data ss:Type="String">interspecies interaction between organisms</Data></Cell>
    <Cell><Data ss:Type="String">BIN1, HLA-A, IL16, LTA, LYN, MYD88, NFKBIA, NPM1, PAK2, PSMB8, PSMB9, NCF1, TAP1, TNF, CXCR4, TNFRSF14</Data></Cell>
   </Row>
   <Row>
    <Cell><Data ss:Type="String">GO:0010564</Data></Cell>
    <Cell><Data ss:Type="String">0.000230924269345815</Data></Cell>
    <Cell ss:StyleID="s62"><Data ss:Type="Number">310967741935484</Data></Cell>
    <Cell ss:StyleID="s62"><Data ss:Type="Number">592877767083734</Data></Cell>
    <Cell><Data ss:Type="Number">16</Data></Cell>
    <Cell><Data ss:Type="Number">140</Data></Cell>
    <Cell><Data ss:Type="String">regulation of cell cycle process</Data></Cell>
    <Cell><Data ss:Type="String">UBD, CTNNB1, MCM5, NPM1, CHMP1A, AURKAIP1, PSMB8, PSMB9, PTEN, PTPN6, BID, TNF, UBA52, UBB, BRCC3, MAD1L1</Data></Cell>
   </Row>
   <Row>
    <Cell><Data ss:Type="String">GO:0043066</Data></Cell>
    <Cell><Data ss:Type="String">0.00144870458258913</Data></Cell>
    <Cell ss:StyleID="s62"><Data ss:Type="Number">257114093959732</Data></Cell>
    <Cell ss:StyleID="s62"><Data ss:Type="Number">698748796920115</Data></Cell>
    <Cell><Data ss:Type="Number">16</Data></Cell>
    <Cell><Data ss:Type="Number">165</Data></Cell>
    <Cell><Data ss:Type="String">negative regulation of apoptotic process</Data></Cell>
    <Cell><Data ss:Type="String">CTNNB1, PTK2B, TNFAIP8, GRK5, ARHGDIA, MEF2C, MYD88, NFKBIA, NPM1, PAK2, PTEN, RPS6KA1, RPS6KA3, TNF, UBA52, UBB</Data></Cell>
   </Row>
   <Row>
    <Cell><Data ss:Type="String">GO:0043069</Data></Cell>
    <Cell><Data ss:Type="String">0.0015445905747174</Data></Cell>
    <Cell ss:StyleID="s62"><Data ss:Type="Number">255333333333333</Data></Cell>
    <Cell ss:StyleID="s62"><Data ss:Type="Number">702983638113571</Data></Cell>
    <Cell><Data ss:Type="Number">16</Data></Cell>
    <Cell><Data ss:Type="Number">166</Data></Cell>
    <Cell><Data ss:Type="String">negative regulation of programmed cell death</Data></Cell>
    <Cell><Data ss:Type="String">CTNNB1, PTK2B, TNFAIP8, GRK5, ARHGDIA, MEF2C, MYD88, NFKBIA, NPM1, PAK2, PTEN, RPS6KA1, RPS6KA3, TNF, UBA52, UBB</Data></Cell>
   </Row>
   <Row>
    <Cell><Data ss:Type="String">GO:0045859</Data></Cell>
    <Cell><Data ss:Type="String">0.00667775448272</Data></Cell>
    <Cell ss:StyleID="s62"><Data ss:Type="Number">216136363636364</Data></Cell>
    <Cell ss:StyleID="s62"><Data ss:Type="Number">813089509143407</Data></Cell>
    <Cell><Data ss:Type="Number">16</Data></Cell>
    <Cell><Data ss:Type="Number">192</Data></Cell>
    <Cell><Data ss:Type="String">regulation of protein kinase activity</Data></Cell>
    <Cell><Data ss:Type="String">CD24, PTK2B, LYN, ATF4, PAK2, MAP2K2, PTEN, TNF, TNFRSF4, UBA52, UBB, YWHAB, CXCR4, TNFRSF10A, CCND3, FAM58A</Data></Cell>
   </Row>
   <Row>
    <Cell><Data ss:Type="String">GO:0043549</Data></Cell>
    <Cell><Data ss:Type="String">0.0107189083301969</Data></Cell>
    <Cell ss:StyleID="s62"><Data ss:Type="Number">203978494623656</Data></Cell>
    <Cell ss:StyleID="s62"><Data ss:Type="Number">85543792107796</Data></Cell>
    <Cell><Data ss:Type="Number">16</Data></Cell>
    <Cell><Data ss:Type="Number">202</Data></Cell>
    <Cell><Data ss:Type="String">regulation of kinase activity</Data></Cell>
    <Cell><Data ss:Type="String">CD24, PTK2B, LYN, ATF4, PAK2, MAP2K2, PTEN, TNF, TNFRSF4, UBA52, UBB, YWHAB, CXCR4, TNFRSF10A, CCND3, FAM58A</Data></Cell>
   </Row>
   <Row>
    <Cell><Data ss:Type="String">GO:0051338</Data></Cell>
    <Cell><Data ss:Type="String">0.0145560926623784</Data></Cell>
    <Cell ss:StyleID="s62"><Data ss:Type="Number">196217616580311</Data></Cell>
    <Cell ss:StyleID="s62"><Data ss:Type="Number">885081809432146</Data></Cell>
    <Cell><Data ss:Type="Number">16</Data></Cell>
    <Cell><Data ss:Type="Number">209</Data></Cell>
    <Cell><Data ss:Type="String">regulation of transferase activity</Data></Cell>
    <Cell><Data ss:Type="String">CD24, PTK2B, LYN, ATF4, PAK2, MAP2K2, PTEN, TNF, TNFRSF4, UBA52, UBB, YWHAB, CXCR4, TNFRSF10A, CCND3, FAM58A</Data></Cell>
   </Row>
   <Row>
    <Cell><Data ss:Type="String">GO:0031175</Data></Cell>
    <Cell><Data ss:Type="String">0.0263371518365002</Data></Cell>
    <Cell ss:StyleID="s62"><Data ss:Type="Number">181346153846154</Data></Cell>
    <Cell ss:StyleID="s62"><Data ss:Type="Number">948604427333975</Data></Cell>
    <Cell><Data ss:Type="Number">16</Data></Cell>
    <Cell><Data ss:Type="Number">224</Data></Cell>
    <Cell><Data ss:Type="String">neuron projection development</Data></Cell>
    <Cell><Data ss:Type="String">CD24, UHMK1, PTK2B, ARHGDIA, LYN, MYH9, PAK2, EVL, BCL11A, MAP2K2, PTEN, RPS6KA1, RPS6KA3, YWHAB, LST1, ARHGEF1</Data></Cell>
   </Row>
   <Row>
    <Cell><Data ss:Type="String">GO:0019882</Data></Cell>
    <Cell ss:StyleID="s63"><Data ss:Type="Number">496000</Data></Cell>
    <Cell ss:StyleID="s62"><Data ss:Type="Number">895091652779882</Data></Cell>
    <Cell ss:StyleID="s62"><Data ss:Type="Number">237151106833494</Data></Cell>
    <Cell><Data ss:Type="Number">15</Data></Cell>
    <Cell><Data ss:Type="Number">56</Data></Cell>
    <Cell><Data ss:Type="String">antigen processing and presentation</Data></Cell>
    <Cell><Data ss:Type="String">HLA-A, HLA-DMB, HLA-DOA, HLA-DOB, HLA-DQB1, HLA-DQB2, HLA-DRA, HLA-E, PSMB8, PSMB9, NCF1, TAP1, TAPBP, UBA52, UBB</Data></Cell>
   </Row>
   <Row>
    <Cell><Data ss:Type="String">GO:0045088</Data></Cell>
    <Cell ss:StyleID="s63"><Data ss:Type="Number">362000</Data></Cell>
    <Cell ss:StyleID="s62"><Data ss:Type="Number">747433134744581</Data></Cell>
    <Cell ss:StyleID="s62"><Data ss:Type="Number">271029836381136</Data></Cell>
    <Cell><Data ss:Type="Number">15</Data></Cell>
    <Cell><Data ss:Type="Number">64</Data></Cell>
    <Cell><Data ss:Type="String">regulation of innate immune response</Data></Cell>
    <Cell><Data ss:Type="String">LYN, MEF2C, MYD88, NFKBIA, NFKBIL1, MAP2K2, PTPN2, PTPN6, RPS6KA1, RPS6KA3, TAP1, TYK2, UBA52, UBB, UNC93B1</Data></Cell>
   </Row>
   <Row>
    <Cell><Data ss:Type="String">GO:0048011</Data></Cell>
    <Cell ss:StyleID="s63"><Data ss:Type="Number">159000000</Data></Cell>
    <Cell ss:StyleID="s62"><Data ss:Type="Number">528085336213881</Data></Cell>
    <Cell ss:StyleID="s62"><Data ss:Type="Number">355726660250241</Data></Cell>
    <Cell><Data ss:Type="Number">15</Data></Cell>
    <Cell><Data ss:Type="Number">84</Data></Cell>
    <Cell><Data ss:Type="String">nerve growth factor receptor signaling pathway</Data></Cell>
    <Cell><Data ss:Type="String">AKAP13, ADRBK1, ABR, ARHGDIA, MEF2C, MYD88, NFKBIA, MAP2K2, PTEN, RPS6KA1, RPS6KA3, UBA52, UBB, YWHAB, ARHGEF1</Data></Cell>
   </Row>
   <Row>
    <Cell><Data ss:Type="String">GO:0043086</Data></Cell>
    <Cell><Data ss:Type="String">0.00302068097280426</Data></Cell>
    <Cell ss:StyleID="s62"><Data ss:Type="Number">244660937632945</Data></Cell>
    <Cell ss:StyleID="s62"><Data ss:Type="Number">681809432146295</Data></Cell>
    <Cell><Data ss:Type="Number">15</Data></Cell>
    <Cell><Data ss:Type="Number">161</Data></Cell>
    <Cell><Data ss:Type="String">negative regulation of catalytic activity</Data></Cell>
    <Cell><Data ss:Type="String">CNR2, TNFAIP8, APOC1, LYN, PAK2, SERPINA1, PXK, PSMB8, PSMB9, PTEN, RPS6KA1, RPS6KA3, TNF, UBA52, UBB</Data></Cell>
   </Row>
   <Row>
    <Cell><Data ss:Type="String">GO:0016032</Data></Cell>
    <Cell><Data ss:Type="String">0.00990236497924374</Data></Cell>
    <Cell ss:StyleID="s62"><Data ss:Type="Number">211401952085182</Data></Cell>
    <Cell ss:StyleID="s62"><Data ss:Type="Number">77497593840231</Data></Cell>
    <Cell><Data ss:Type="Number">15</Data></Cell>
    <Cell><Data ss:Type="Number">183</Data></Cell>
    <Cell><Data ss:Type="String">viral reproduction</Data></Cell>
    <Cell><Data ss:Type="String">DOCK2, HLA-A, PAK2, PFN1, PSMB8, PSMB9, RPL9, RPL34, RPL39, RPS2, TAP1, TNF, UBA52, UBB, CXCR4</Data></Cell>
   </Row>
   <Row>
    <Cell><Data ss:Type="String">GO:0009968</Data></Cell>
    <Cell><Data ss:Type="String">0.0156665608087527</Data></Cell>
    <Cell ss:StyleID="s62"><Data ss:Type="Number">199002023867681</Data></Cell>
    <Cell ss:StyleID="s62"><Data ss:Type="Number">817324350336862</Data></Cell>
    <Cell><Data ss:Type="Number">15</Data></Cell>
    <Cell><Data ss:Type="Number">193</Data></Cell>
    <Cell><Data ss:Type="String">negative regulation of signal transduction</Data></Cell>
    <Cell><Data ss:Type="String">ADRBK1, GRK5, INPP5D, RHOH, LYN, MYH9, NFKBIA, NFKBIL1, TMEM127, PRKCB, PTEN, RGS10, UBA52, UBB, ARHGEF1</Data></Cell>
   </Row>
   <Row>
    <Cell><Data ss:Type="String">GO:0006605</Data></Cell>
    <Cell><Data ss:Type="String">0.0193853593877423</Data></Cell>
    <Cell ss:StyleID="s62"><Data ss:Type="Number">193310253538336</Data></Cell>
    <Cell ss:StyleID="s62"><Data ss:Type="Number">838498556304139</Data></Cell>
    <Cell><Data ss:Type="Number">15</Data></Cell>
    <Cell><Data ss:Type="Number">198</Data></Cell>
    <Cell><Data ss:Type="String">protein targeting</Data></Cell>
    <Cell><Data ss:Type="String">UHMK1, MTERFD2, DNAJC19, TAMM41, NFKBIA, NFKBIL1, RPL9, RPL34, RPL39, RPS2, BID, NCF1, TNF, UBA52, YWHAB</Data></Cell>
   </Row>
   <Row>
    <Cell><Data ss:Type="String">GO:0009967</Data></Cell>
    <Cell><Data ss:Type="String">0.0237447567334285</Data></Cell>
    <Cell ss:StyleID="s62"><Data ss:Type="Number">187921236949914</Data></Cell>
    <Cell ss:StyleID="s62"><Data ss:Type="Number">859672762271415</Data></Cell>
    <Cell><Data ss:Type="Number">15</Data></Cell>
    <Cell><Data ss:Type="Number">203</Data></Cell>
    <Cell><Data ss:Type="String">positive regulation of signal transduction</Data></Cell>
    <Cell><Data ss:Type="String">TRIM13, UBD, CTNNB1, PTK2B, LYN, MYD88, PAK2, PRKCB, PTPN6, BID, TNF, UBA52, UBB, ZAP70, CARD11</Data></Cell>
   </Row>
   <Row>
    <Cell><Data ss:Type="String">GO:0010647</Data></Cell>
    <Cell><Data ss:Type="String">0.0322048729757111</Data></Cell>
    <Cell ss:StyleID="s62"><Data ss:Type="Number">179870706046394</Data></Cell>
    <Cell ss:StyleID="s62"><Data ss:Type="Number">893551491819057</Data></Cell>
    <Cell><Data ss:Type="Number">15</Data></Cell>
    <Cell><Data ss:Type="Number">211</Data></Cell>
    <Cell><Data ss:Type="String">positive regulation of cell communication</Data></Cell>
    <Cell><Data ss:Type="String">TRIM13, UBD, CTNNB1, PTK2B, LYN, MYD88, PAK2, PRKCB, PTPN6, BID, TNF, UBA52, UBB, ZAP70, CARD11</Data></Cell>
   </Row>
   <Row>
    <Cell><Data ss:Type="String">GO:0023056</Data></Cell>
    <Cell><Data ss:Type="String">0.0322048729757111</Data></Cell>
    <Cell ss:StyleID="s62"><Data ss:Type="Number">179870706046394</Data></Cell>
    <Cell ss:StyleID="s62"><Data ss:Type="Number">893551491819057</Data></Cell>
    <Cell><Data ss:Type="Number">15</Data></Cell>
    <Cell><Data ss:Type="Number">211</Data></Cell>
    <Cell><Data ss:Type="String">positive regulation of signaling</Data></Cell>
    <Cell><Data ss:Type="String">TRIM13, UBD, CTNNB1, PTK2B, LYN, MYD88, PAK2, PRKCB, PTPN6, BID, TNF, UBA52, UBB, ZAP70, CARD11</Data></Cell>
   </Row>
   <Row>
    <Cell><Data ss:Type="String">GO:0050870</Data></Cell>
    <Cell ss:StyleID="s63"><Data ss:Type="Number">31600</Data></Cell>
    <Cell ss:StyleID="s62"><Data ss:Type="Number">131424501424501</Data></Cell>
    <Cell ss:StyleID="s62"><Data ss:Type="Number">16939364773821</Data></Cell>
    <Cell><Data ss:Type="Number">14</Data></Cell>
    <Cell><Data ss:Type="Number">40</Data></Cell>
    <Cell><Data ss:Type="String">positive regulation of T cell activation</Data></Cell>
    <Cell><Data ss:Type="String">CD24, CSK, HLA-DMB, HLA-DOA, HLA-DOB, HLA-DQB1, HLA-DQB2, HLA-DRA, LYN, PAK2, PTPN6, ZAP70, CARD11, TNFRSF14</Data></Cell>
   </Row>
   <Row>
    <Cell><Data ss:Type="String">GO:0002237</Data></Cell>
    <Cell ss:StyleID="s63"><Data ss:Type="Number">11200000</Data></Cell>
    <Cell ss:StyleID="s62"><Data ss:Type="Number">739076757917338</Data></Cell>
    <Cell ss:StyleID="s62"><Data ss:Type="Number">254090471607315</Data></Cell>
    <Cell><Data ss:Type="Number">14</Data></Cell>
    <Cell><Data ss:Type="Number">60</Data></Cell>
    <Cell><Data ss:Type="String">response to molecule of bacterial origin</Data></Cell>
    <Cell><Data ss:Type="String">CD24, CNR2, ABR, LTA, LYN, MEF2C, MYD88, NFKBIA, NFKBIL1, SERPINA1, OTUD5, PLSCR3, RPS6KA3, TNF</Data></Cell>
   </Row>
   <Row>
    <Cell><Data ss:Type="String">GO:0002521</Data></Cell>
    <Cell ss:StyleID="s63"><Data ss:Type="Number">289000000</Data></Cell>
    <Cell ss:StyleID="s62"><Data ss:Type="Number">537311385459534</Data></Cell>
    <Cell ss:StyleID="s62"><Data ss:Type="Number">326082771896054</Data></Cell>
    <Cell><Data ss:Type="Number">14</Data></Cell>
    <Cell><Data ss:Type="Number">77</Data></Cell>
    <Cell><Data ss:Type="String">leukocyte differentiation</Data></Cell>
    <Cell><Data ss:Type="String">UBD, CTNNB1, DOCK2, ESRRA, PTK2B, HLA-DOA, INPP5D, RHOH, LYN, MYH9, BCL11A, TNF, ZAP70, CARD11</Data></Cell>
   </Row>
   <Row>
    <Cell><Data ss:Type="String">GO:0051241</Data></Cell>
    <Cell ss:StyleID="s63"><Data ss:Type="Number">1120000000</Data></Cell>
    <Cell ss:StyleID="s62"><Data ss:Type="Number">469067215363512</Data></Cell>
    <Cell ss:StyleID="s62"><Data ss:Type="Number">364196342637151</Data></Cell>
    <Cell><Data ss:Type="Number">14</Data></Cell>
    <Cell><Data ss:Type="Number">86</Data></Cell>
    <Cell><Data ss:Type="String">negative regulation of multicellular organismal process</Data></Cell>
    <Cell><Data ss:Type="String">CD24, CNR2, ADRBK1, PTK2B, APOC1, INPP5D, MEF2C, CIITA, NFKBIL1, OTUD5, NCF1, TNF, UBA52, UBB</Data></Cell>
   </Row>
   <Row>
    <Cell><Data ss:Type="String">GO:0000165</Data></Cell>
    <Cell><Data ss:Type="String">0.000463917739372351</Data></Cell>
    <Cell ss:StyleID="s62"><Data ss:Type="Number">315839739110179</Data></Cell>
    <Cell ss:StyleID="s62"><Data ss:Type="Number">508180943214629</Data></Cell>
    <Cell><Data ss:Type="Number">14</Data></Cell>
    <Cell><Data ss:Type="Number">120</Data></Cell>
    <Cell><Data ss:Type="String">MAPK cascade</Data></Cell>
    <Cell><Data ss:Type="String">CD24, CTNNB1, PTK2B, LYN, MEF2C, MYD88, MAP2K2, PTPN6, RPS6KA1, RPS6KA3, TNF, UBA52, UBB, YWHAB</Data></Cell>
   </Row>
   <Row>
    <Cell><Data ss:Type="String">GO:0008285</Data></Cell>
    <Cell><Data ss:Type="String">0.00245331333228105</Data></Cell>
    <Cell ss:StyleID="s62"><Data ss:Type="Number">260069444444444</Data></Cell>
    <Cell ss:StyleID="s62"><Data ss:Type="Number">601347449470645</Data></Cell>
    <Cell><Data ss:Type="Number">14</Data></Cell>
    <Cell><Data ss:Type="Number">142</Data></Cell>
    <Cell><Data ss:Type="String">negative regulation of cell proliferation</Data></Cell>
    <Cell><Data ss:Type="String">MXD4, CSK, CTNNB1, PTK2B, FTH1, INPP5D, LTA, LYN, NPM1, TMEM127, PTEN, TNF, LST1, TNFRSF14</Data></Cell>
   </Row>
   <Row>
    <Cell><Data ss:Type="String">GO:0008284</Data></Cell>
    <Cell><Data ss:Type="String">0.00516173643383355</Data></Cell>
    <Cell ss:StyleID="s62"><Data ss:Type="Number">237037037037037</Data></Cell>
    <Cell ss:StyleID="s62"><Data ss:Type="Number">652165543792108</Data></Cell>
    <Cell><Data ss:Type="Number">14</Data></Cell>
    <Cell><Data ss:Type="Number">154</Data></Cell>
    <Cell><Data ss:Type="String">positive regulation of cell proliferation</Data></Cell>
    <Cell><Data ss:Type="String">CD24, CTNNB1, PTK2B, LYN, MEF2C, MYD88, NAP1L1, PTEN, PTPN6, TNF, TNFRSF4, ZAP70, CAPN1, CARD11</Data></Cell>
   </Row>
   <Row>
    <Cell><Data ss:Type="String">GO:0006935</Data></Cell>
    <Cell><Data ss:Type="String">0.00722529145057277</Data></Cell>
    <Cell ss:StyleID="s62"><Data ss:Type="Number">226940639269406</Data></Cell>
    <Cell ss:StyleID="s62"><Data ss:Type="Number">677574590952839</Data></Cell>
    <Cell><Data ss:Type="Number">14</Data></Cell>
    <Cell><Data ss:Type="Number">160</Data></Cell>
    <Cell><Data ss:Type="String">chemotaxis</Data></Cell>
    <Cell><Data ss:Type="String">CD24, DOCK2, PTK2B, IL16, LSP1, LYN, MYH9, PAK2, EVL, MAP2K2, RPS6KA1, RPS6KA3, YWHAB, CXCR4</Data></Cell>
   </Row>
   <Row>
    <Cell><Data ss:Type="String">GO:0042330</Data></Cell>
    <Cell><Data ss:Type="String">0.00722529145057277</Data></Cell>
    <Cell ss:StyleID="s62"><Data ss:Type="Number">226940639269406</Data></Cell>
    <Cell ss:StyleID="s62"><Data ss:Type="Number">677574590952839</Data></Cell>
    <Cell><Data ss:Type="Number">14</Data></Cell>
    <Cell><Data ss:Type="Number">160</Data></Cell>
    <Cell><Data ss:Type="String">taxis</Data></Cell>
    <Cell><Data ss:Type="String">CD24, DOCK2, PTK2B, IL16, LSP1, LYN, MYH9, PAK2, EVL, MAP2K2, RPS6KA1, RPS6KA3, YWHAB, CXCR4</Data></Cell>
   </Row>
   <Row>
    <Cell><Data ss:Type="String">GO:0001934</Data></Cell>
    <Cell><Data ss:Type="String">0.0109488032069768</Data></Cell>
    <Cell ss:StyleID="s62"><Data ss:Type="Number">214702581369248</Data></Cell>
    <Cell ss:StyleID="s62"><Data ss:Type="Number">711453320500481</Data></Cell>
    <Cell><Data ss:Type="Number">14</Data></Cell>
    <Cell><Data ss:Type="Number">168</Data></Cell>
    <Cell><Data ss:Type="String">positive regulation of protein phosphorylation</Data></Cell>
    <Cell><Data ss:Type="String">CD24, PTK2B, LYN, ATF4, PAK2, MAP2K2, TNF, UBA52, UBB, YWHAB, CXCR4, TNFRSF14, TNFRSF10A, CCND3</Data></Cell>
   </Row>
   <Row>
    <Cell><Data ss:Type="String">GO:0042327</Data></Cell>
    <Cell><Data ss:Type="String">0.0146204831270714</Data></Cell>
    <Cell ss:StyleID="s62"><Data ss:Type="Number">206327160493827</Data></Cell>
    <Cell ss:StyleID="s62"><Data ss:Type="Number">736862367661213</Data></Cell>
    <Cell><Data ss:Type="Number">14</Data></Cell>
    <Cell><Data ss:Type="Number">174</Data></Cell>
    <Cell><Data ss:Type="String">positive regulation of phosphorylation</Data></Cell>
    <Cell><Data ss:Type="String">CD24, PTK2B, LYN, ATF4, PAK2, MAP2K2, TNF, UBA52, UBB, YWHAB, CXCR4, TNFRSF14, TNFRSF10A, CCND3</Data></Cell>
   </Row>
   <Row>
    <Cell><Data ss:Type="String">GO:0010562</Data></Cell>
    <Cell><Data ss:Type="String">0.0153154172110235</Data></Cell>
    <Cell ss:StyleID="s62"><Data ss:Type="Number">204991948470209</Data></Cell>
    <Cell ss:StyleID="s62"><Data ss:Type="Number">741097208854668</Data></Cell>
    <Cell><Data ss:Type="Number">14</Data></Cell>
    <Cell><Data ss:Type="Number">175</Data></Cell>
    <Cell><Data ss:Type="String">positive regulation of phosphorus metabolic process</Data></Cell>
    <Cell><Data ss:Type="String">CD24, PTK2B, LYN, ATF4, PAK2, MAP2K2, TNF, UBA52, UBB, YWHAB, CXCR4, TNFRSF14, TNFRSF10A, CCND3</Data></Cell>
   </Row>
   <Row>
    <Cell><Data ss:Type="String">GO:0045937</Data></Cell>
    <Cell><Data ss:Type="String">0.0153154172110235</Data></Cell>
    <Cell ss:StyleID="s62"><Data ss:Type="Number">204991948470209</Data></Cell>
    <Cell ss:StyleID="s62"><Data ss:Type="Number">741097208854668</Data></Cell>
    <Cell><Data ss:Type="Number">14</Data></Cell>
    <Cell><Data ss:Type="Number">175</Data></Cell>
    <Cell><Data ss:Type="String">positive regulation of phosphate metabolic process</Data></Cell>
    <Cell><Data ss:Type="String">CD24, PTK2B, LYN, ATF4, PAK2, MAP2K2, TNF, UBA52, UBB, YWHAB, CXCR4, TNFRSF14, TNFRSF10A, CCND3</Data></Cell>
   </Row>
   <Row>
    <Cell><Data ss:Type="String">GO:0051094</Data></Cell>
    <Cell><Data ss:Type="String">0.0268498278883608</Data></Cell>
    <Cell ss:StyleID="s62"><Data ss:Type="Number">189030793245353</Data></Cell>
    <Cell ss:StyleID="s62"><Data ss:Type="Number">796150144369586</Data></Cell>
    <Cell><Data ss:Type="Number">14</Data></Cell>
    <Cell><Data ss:Type="Number">188</Data></Cell>
    <Cell><Data ss:Type="String">positive regulation of developmental process</Data></Cell>
    <Cell><Data ss:Type="String">CD24, BASP1, CTNNB1, INPP5D, ARHGDIA, LYN, MEF2C, BCL11A, PRKCB, RPS6KA1, RPS6KA3, TNF, ZAP70, CXCR4</Data></Cell>
   </Row>
   <Row>
    <Cell><Data ss:Type="String">GO:0018193</Data></Cell>
    <Cell><Data ss:Type="String">0.0379724080878968</Data></Cell>
    <Cell ss:StyleID="s62"><Data ss:Type="Number">179309181677123</Data></Cell>
    <Cell ss:StyleID="s62"><Data ss:Type="Number">834263715110683</Data></Cell>
    <Cell><Data ss:Type="Number">14</Data></Cell>
    <Cell><Data ss:Type="Number">197</Data></Cell>
    <Cell><Data ss:Type="String">peptidyl-amino acid modification</Data></Cell>
    <Cell><Data ss:Type="String">CD24, UHMK1, ADRBK1, PTK2B, GGCX, LYN, PAK2, PRKCB, ALG1, PTPN6, TNF, ZAP70, KAT6A, TNFRSF14</Data></Cell>
   </Row>
   <Row>
    <Cell><Data ss:Type="String">GO:0031294</Data></Cell>
    <Cell ss:StyleID="s63"><Data ss:Type="Number">71.900000000000006</Data></Cell>
    <Cell ss:StyleID="s62"><Data ss:Type="Number">316625766871166</Data></Cell>
    <Cell><Data ss:Type="String">0.974013474494706</Data></Cell>
    <Cell><Data ss:Type="Number">13</Data></Cell>
    <Cell><Data ss:Type="Number">23</Data></Cell>
    <Cell><Data ss:Type="String">lymphocyte costimulation</Data></Cell>
    <Cell><Data ss:Type="String">CD24, CSK, HLA-DMB, HLA-DOA, HLA-DOB, HLA-DQB1, HLA-DQB2, HLA-DRA, LYN, PAK2, PTPN6, CARD11, TNFRSF14</Data></Cell>
   </Row>
   <Row>
    <Cell><Data ss:Type="String">GO:0031295</Data></Cell>
    <Cell ss:StyleID="s63"><Data ss:Type="Number">71.900000000000006</Data></Cell>
    <Cell ss:StyleID="s62"><Data ss:Type="Number">316625766871166</Data></Cell>
    <Cell><Data ss:Type="String">0.974013474494706</Data></Cell>
    <Cell><Data ss:Type="Number">13</Data></Cell>
    <Cell><Data ss:Type="Number">23</Data></Cell>
    <Cell><Data ss:Type="String">T cell costimulation</Data></Cell>
    <Cell><Data ss:Type="String">CD24, CSK, HLA-DMB, HLA-DOA, HLA-DOB, HLA-DQB1, HLA-DQB2, HLA-DRA, LYN, PAK2, PTPN6, CARD11, TNFRSF14</Data></Cell>
   </Row>
   <Row>
    <Cell><Data ss:Type="String">GO:0046651</Data></Cell>
    <Cell ss:StyleID="s63"><Data ss:Type="Number">133000</Data></Cell>
    <Cell ss:StyleID="s62"><Data ss:Type="Number">131462167689162</Data></Cell>
    <Cell ss:StyleID="s62"><Data ss:Type="Number">156689124157844</Data></Cell>
    <Cell><Data ss:Type="Number">13</Data></Cell>
    <Cell><Data ss:Type="Number">37</Data></Cell>
    <Cell><Data ss:Type="String">lymphocyte proliferation</Data></Cell>
    <Cell><Data ss:Type="String">CD24, CTNNB1, DOCK2, INPP5D, LYN, MEF2C, MYD88, TNFRSF4, ZAP70, LST1, CARD11, TNFRSF14, CCND3</Data></Cell>
   </Row>
   <Row>
    <Cell><Data ss:Type="String">GO:0032943</Data></Cell>
    <Cell ss:StyleID="s63"><Data ss:Type="Number">195000</Data></Cell>
    <Cell ss:StyleID="s62"><Data ss:Type="Number">126171779141104</Data></Cell>
    <Cell ss:StyleID="s62"><Data ss:Type="Number">160923965351299</Data></Cell>
    <Cell><Data ss:Type="Number">13</Data></Cell>
    <Cell><Data ss:Type="Number">38</Data></Cell>
    <Cell><Data ss:Type="String">mononuclear cell proliferation</Data></Cell>
    <Cell><Data ss:Type="String">CD24, CTNNB1, DOCK2, INPP5D, LYN, MEF2C, MYD88, TNFRSF4, ZAP70, LST1, CARD11, TNFRSF14, CCND3</Data></Cell>
   </Row>
   <Row>
    <Cell><Data ss:Type="String">GO:0070661</Data></Cell>
    <Cell ss:StyleID="s63"><Data ss:Type="Number">195000</Data></Cell>
    <Cell ss:StyleID="s62"><Data ss:Type="Number">126171779141104</Data></Cell>
    <Cell ss:StyleID="s62"><Data ss:Type="Number">160923965351299</Data></Cell>
    <Cell><Data ss:Type="Number">13</Data></Cell>
    <Cell><Data ss:Type="Number">38</Data></Cell>
    <Cell><Data ss:Type="String">leukocyte proliferation</Data></Cell>
    <Cell><Data ss:Type="String">CD24, CTNNB1, DOCK2, INPP5D, LYN, MEF2C, MYD88, TNFRSF4, ZAP70, LST1, CARD11, TNFRSF14, CCND3</Data></Cell>
   </Row>
   <Row>
    <Cell><Data ss:Type="String">GO:0032496</Data></Cell>
    <Cell ss:StyleID="s63"><Data ss:Type="Number">53900000</Data></Cell>
    <Cell ss:StyleID="s62"><Data ss:Type="Number">697409679618269</Data></Cell>
    <Cell ss:StyleID="s62"><Data ss:Type="Number">245620789220404</Data></Cell>
    <Cell><Data ss:Type="Number">13</Data></Cell>
    <Cell><Data ss:Type="Number">58</Data></Cell>
    <Cell><Data ss:Type="String">response to lipopolysaccharide</Data></Cell>
    <Cell><Data ss:Type="String">CNR2, ABR, LTA, LYN, MEF2C, MYD88, NFKBIA, NFKBIL1, SERPINA1, OTUD5, PLSCR3, RPS6KA3, TNF</Data></Cell>
   </Row>
   <Row>
    <Cell><Data ss:Type="String">GO:0031349</Data></Cell>
    <Cell ss:StyleID="s63"><Data ss:Type="Number">122000000</Data></Cell>
    <Cell ss:StyleID="s62"><Data ss:Type="Number">639827219231251</Data></Cell>
    <Cell ss:StyleID="s62"><Data ss:Type="Number">262560153994225</Data></Cell>
    <Cell><Data ss:Type="Number">13</Data></Cell>
    <Cell><Data ss:Type="Number">62</Data></Cell>
    <Cell><Data ss:Type="String">positive regulation of defense response</Data></Cell>
    <Cell><Data ss:Type="String">LTA, LYN, MEF2C, MYD88, NFKBIA, NFKBIL1, MAP2K2, RPS6KA1, RPS6KA3, TNF, UBA52, UBB, UNC93B1</Data></Cell>
   </Row>
   <Row>
    <Cell><Data ss:Type="String">GO:0001817</Data></Cell>
    <Cell ss:StyleID="s63"><Data ss:Type="Number">3560000000</Data></Cell>
    <Cell ss:StyleID="s62"><Data ss:Type="Number">445486415425066</Data></Cell>
    <Cell ss:StyleID="s62"><Data ss:Type="Number">351491819056785</Data></Cell>
    <Cell><Data ss:Type="Number">13</Data></Cell>
    <Cell><Data ss:Type="Number">83</Data></Cell>
    <Cell><Data ss:Type="String">regulation of cytokine production</Data></Cell>
    <Cell><Data ss:Type="String">CD24, INPP5D, LTA, LYN, MYD88, NFKBIA, NFKBIL1, OTUD5, TNF, TNFRSF4, UBA52, UBB, CARD11</Data></Cell>
   </Row>
   <Row>
    <Cell><Data ss:Type="String">GO:0001816</Data></Cell>
    <Cell ss:StyleID="s63"><Data ss:Type="Number">5940000000</Data></Cell>
    <Cell ss:StyleID="s62"><Data ss:Type="Number">420974962692754</Data></Cell>
    <Cell ss:StyleID="s62"><Data ss:Type="Number">368431183830606</Data></Cell>
    <Cell><Data ss:Type="Number">13</Data></Cell>
    <Cell><Data ss:Type="Number">87</Data></Cell>
    <Cell><Data ss:Type="String">cytokine production</Data></Cell>
    <Cell><Data ss:Type="String">CD24, INPP5D, LTA, LYN, MYD88, NFKBIA, NFKBIL1, OTUD5, TNF, TNFRSF4, UBA52, UBB, CARD11</Data></Cell>
   </Row>
   <Row>
    <Cell><Data ss:Type="String">GO:0006954</Data></Cell>
    <Cell><Data ss:Type="String">0.000281465237933904</Data></Cell>
    <Cell ss:StyleID="s62"><Data ss:Type="Number">352732849972114</Data></Cell>
    <Cell ss:StyleID="s62"><Data ss:Type="Number">42771896053898</Data></Cell>
    <Cell><Data ss:Type="Number">13</Data></Cell>
    <Cell><Data ss:Type="Number">101</Data></Cell>
    <Cell><Data ss:Type="String">inflammatory response</Data></Cell>
    <Cell><Data ss:Type="String">CNR2, ALOX5AP, ABR, LTA, LYN, MYD88, SERPINA1, PXK, NCF1, TNF, TNFRSF4, CXCR4, NMI</Data></Cell>
   </Row>
   <Row>
    <Cell><Data ss:Type="String">GO:0006917</Data></Cell>
    <Cell><Data ss:Type="String">0.000714584447636143</Data></Cell>
    <Cell ss:StyleID="s62"><Data ss:Type="Number">315925879554276</Data></Cell>
    <Cell ss:StyleID="s62"><Data ss:Type="Number">470067372473532</Data></Cell>
    <Cell><Data ss:Type="Number">13</Data></Cell>
    <Cell><Data ss:Type="Number">111</Data></Cell>
    <Cell><Data ss:Type="String">induction of apoptosis</Data></Cell>
    <Cell><Data ss:Type="String">CD24, CTSC, AKAP13, ABR, LTA, PTEN, BID, TAP1, TNF, UBA52, UBB, YWHAB, TNFRSF10A</Data></Cell>
   </Row>
   <Row>
    <Cell><Data ss:Type="String">GO:0012502</Data></Cell>
    <Cell><Data ss:Type="String">0.000848185437759073</Data></Cell>
    <Cell ss:StyleID="s62"><Data ss:Type="Number">309447852760736</Data></Cell>
    <Cell ss:StyleID="s62"><Data ss:Type="Number">478537054860443</Data></Cell>
    <Cell><Data ss:Type="Number">13</Data></Cell>
    <Cell><Data ss:Type="Number">113</Data></Cell>
    <Cell><Data ss:Type="String">induction of programmed cell death</Data></Cell>
    <Cell><Data ss:Type="String">CD24, CTSC, AKAP13, ABR, LTA, PTEN, BID, TAP1, TNF, UBA52, UBB, YWHAB, TNFRSF10A</Data></Cell>
   </Row>
   <Row>
    <Cell><Data ss:Type="String">GO:0033674</Data></Cell>
    <Cell><Data ss:Type="String">0.00427886248510196</Data></Cell>
    <Cell ss:StyleID="s62"><Data ss:Type="Number">252207583224379</Data></Cell>
    <Cell ss:StyleID="s62"><Data ss:Type="Number">571703561116458</Data></Cell>
    <Cell><Data ss:Type="Number">13</Data></Cell>
    <Cell><Data ss:Type="Number">135</Data></Cell>
    <Cell><Data ss:Type="String">positive regulation of kinase activity</Data></Cell>
    <Cell><Data ss:Type="String">CD24, PTK2B, LYN, ATF4, PAK2, MAP2K2, TNF, UBA52, UBB, YWHAB, CXCR4, TNFRSF10A, CCND3</Data></Cell>
   </Row>
   <Row>
    <Cell><Data ss:Type="String">GO:0051347</Data></Cell>
    <Cell><Data ss:Type="String">0.00549098278325549</Data></Cell>
    <Cell ss:StyleID="s62"><Data ss:Type="Number">243947804070503</Data></Cell>
    <Cell ss:StyleID="s62"><Data ss:Type="Number">588642925890279</Data></Cell>
    <Cell><Data ss:Type="Number">13</Data></Cell>
    <Cell><Data ss:Type="Number">139</Data></Cell>
    <Cell><Data ss:Type="String">positive regulation of transferase activity</Data></Cell>
    <Cell><Data ss:Type="String">CD24, PTK2B, LYN, ATF4, PAK2, MAP2K2, TNF, UBA52, UBB, YWHAB, CXCR4, TNFRSF10A, CCND3</Data></Cell>
   </Row>
   <Row>
    <Cell><Data ss:Type="String">GO:0033043</Data></Cell>
    <Cell><Data ss:Type="String">0.00974737756891931</Data></Cell>
    <Cell ss:StyleID="s62"><Data ss:Type="Number">225424034644533</Data></Cell>
    <Cell ss:StyleID="s62"><Data ss:Type="Number">630991337824832</Data></Cell>
    <Cell><Data ss:Type="Number">13</Data></Cell>
    <Cell><Data ss:Type="Number">149</Data></Cell>
    <Cell><Data ss:Type="String">regulation of organelle organization</Data></Cell>
    <Cell><Data ss:Type="String">ARPC1B, UBD, CTNNB1, PTK2B, NPM1, PFN1, AURKAIP1, MAP2K2, PTEN, BID, TNF, MAD1L1, TMSB10</Data></Cell>
   </Row>
   <Row>
    <Cell><Data ss:Type="String">GO:0007264</Data></Cell>
    <Cell><Data ss:Type="String">0.0154757915921091</Data></Cell>
    <Cell ss:StyleID="s62"><Data ss:Type="Number">210937169452084</Data></Cell>
    <Cell ss:StyleID="s62"><Data ss:Type="Number">669104908565929</Data></Cell>
    <Cell><Data ss:Type="Number">13</Data></Cell>
    <Cell><Data ss:Type="Number">158</Data></Cell>
    <Cell><Data ss:Type="String">small GTPase mediated signal transduction</Data></Cell>
    <Cell><Data ss:Type="String">RASGRP1, RAB35, AKAP13, ARL11, PSD4, GDI2, ABR, ARHGDIA, RHOH, DEPDC1B, MAP2K2, YWHAB, ARHGEF1</Data></Cell>
   </Row>
   <Row>
    <Cell><Data ss:Type="String">GO:0071495</Data></Cell>
    <Cell><Data ss:Type="String">0.0279044339969409</Data></Cell>
    <Cell ss:StyleID="s62"><Data ss:Type="Number">192925370816184</Data></Cell>
    <Cell ss:StyleID="s62"><Data ss:Type="Number">724157844080847</Data></Cell>
    <Cell><Data ss:Type="Number">13</Data></Cell>
    <Cell><Data ss:Type="Number">171</Data></Cell>
    <Cell><Data ss:Type="String">cellular response to endogenous stimulus</Data></Cell>
    <Cell><Data ss:Type="String">CTNNB1, ADRBK1, LYN, MEF2C, PRKCB, MAP2K2, PTEN, PTPN2, PTPN6, TNF, UBA52, UBB, YWHAB</Data></Cell>
   </Row>
   <Row>
    <Cell><Data ss:Type="String">GO:0045944</Data></Cell>
    <Cell><Data ss:Type="String">0.0447968509080546</Data></Cell>
    <Cell ss:StyleID="s62"><Data ss:Type="Number">178744135691086</Data></Cell>
    <Cell ss:StyleID="s62"><Data ss:Type="Number">77497593840231</Data></Cell>
    <Cell><Data ss:Type="Number">13</Data></Cell>
    <Cell><Data ss:Type="Number">183</Data></Cell>
    <Cell><Data ss:Type="String">positive regulation of transcription from RNA polymerase II promoter</Data></Cell>
    <Cell><Data ss:Type="String">CTNNB1, ESRRA, MEF2C, CIITA, MYD88, ATF4, NFKBIA, PFN1, BCL11A, RPS6KA1, RPS6KA3, TNF, TFEB</Data></Cell>
   </Row>
   <Row>
    <Cell><Data ss:Type="String">GO:0034341</Data></Cell>
    <Cell ss:StyleID="s63"><Data ss:Type="Number">168000</Data></Cell>
    <Cell ss:StyleID="s62"><Data ss:Type="Number">115756097560976</Data></Cell>
    <Cell ss:StyleID="s62"><Data ss:Type="Number">156689124157844</Data></Cell>
    <Cell><Data ss:Type="Number">12</Data></Cell>
    <Cell><Data ss:Type="Number">37</Data></Cell>
    <Cell><Data ss:Type="String">response to interferon-gamma</Data></Cell>
    <Cell><Data ss:Type="String">UBD, HLA-A, HLA-DMB, HLA-DOA, HLA-DOB, HLA-DQB1, HLA-DQB2, HLA-DRA, HLA-E, CIITA, PTPN2, PTPN6</Data></Cell>
   </Row>
   <Row>
    <Cell><Data ss:Type="String">GO:0007249</Data></Cell>
    <Cell ss:StyleID="s63"><Data ss:Type="Number">1520000000</Data></Cell>
    <Cell ss:StyleID="s62"><Data ss:Type="Number">531978319783198</Data></Cell>
    <Cell ss:StyleID="s62"><Data ss:Type="Number">279499518768046</Data></Cell>
    <Cell><Data ss:Type="Number">12</Data></Cell>
    <Cell><Data ss:Type="Number">66</Data></Cell>
    <Cell><Data ss:Type="String">I-kappaB kinase/NF-kappaB cascade</Data></Cell>
    <Cell><Data ss:Type="String">TRIM13, UBD, CTNNB1, RHOH, MYD88, NFKBIA, PRKCB, TNF, UBA52, UBB, CARD11, TIFA</Data></Cell>
   </Row>
   <Row>
    <Cell><Data ss:Type="String">GO:0032880</Data></Cell>
    <Cell><Data ss:Type="String">0.000347726759695881</Data></Cell>
    <Cell ss:StyleID="s62"><Data ss:Type="Number">366041275797373</Data></Cell>
    <Cell ss:StyleID="s62"><Data ss:Type="Number">381135707410972</Data></Cell>
    <Cell><Data ss:Type="Number">12</Data></Cell>
    <Cell><Data ss:Type="Number">90</Data></Cell>
    <Cell><Data ss:Type="String">regulation of protein localization</Data></Cell>
    <Cell><Data ss:Type="String">UHMK1, CSK, CTNNB1, LCP1, ARHGDIA, LYN, NFKBIA, NFKBIL1, TNF, TNFRSF4, YWHAB, RABGAP1L</Data></Cell>
   </Row>
   <Row>
    <Cell><Data ss:Type="String">GO:0007346</Data></Cell>
    <Cell><Data ss:Type="String">0.000576634492155025</Data></Cell>
    <Cell ss:StyleID="s62"><Data ss:Type="Number">343549808992066</Data></Cell>
    <Cell ss:StyleID="s62"><Data ss:Type="Number">402309913378248</Data></Cell>
    <Cell><Data ss:Type="Number">12</Data></Cell>
    <Cell><Data ss:Type="Number">95</Data></Cell>
    <Cell><Data ss:Type="String">regulation of mitotic cell cycle</Data></Cell>
    <Cell><Data ss:Type="String">UBD, CHMP1A, AURKAIP1, PSMB8, PSMB9, PTEN, PTPN6, BID, TNF, UBA52, UBB, MAD1L1</Data></Cell>
   </Row>
   <Row>
    <Cell><Data ss:Type="String">GO:0051090</Data></Cell>
    <Cell><Data ss:Type="String">0.000698390448101071</Data></Cell>
    <Cell ss:StyleID="s62"><Data ss:Type="Number">335294117647059</Data></Cell>
    <Cell ss:StyleID="s62"><Data ss:Type="Number">410779595765159</Data></Cell>
    <Cell><Data ss:Type="Number">12</Data></Cell>
    <Cell><Data ss:Type="Number">97</Data></Cell>
    <Cell><Data ss:Type="String">regulation of sequence-specific DNA binding transcription factor activity</Data></Cell>
    <Cell><Data ss:Type="String">COMMD7, MYD88, NFKBIA, NFKBIL1, NPM1, PRKCB, PTEN, TNF, TNFRSF4, UBA52, UBB, CARD11</Data></Cell>
   </Row>
   <Row>
    <Cell><Data ss:Type="String">GO:0071900</Data></Cell>
    <Cell><Data ss:Type="String">0.00142234480477406</Data></Cell>
    <Cell ss:StyleID="s62"><Data ss:Type="Number">305822187254131</Data></Cell>
    <Cell ss:StyleID="s62"><Data ss:Type="Number">444658325312801</Data></Cell>
    <Cell><Data ss:Type="Number">12</Data></Cell>
    <Cell><Data ss:Type="Number">105</Data></Cell>
    <Cell><Data ss:Type="String">regulation of protein serine/threonine kinase activity</Data></Cell>
    <Cell><Data ss:Type="String">CD24, PTK2B, LYN, MAP2K2, PTEN, TNF, UBA52, UBB, CXCR4, TNFRSF10A, CCND3, FAM58A</Data></Cell>
   </Row>
   <Row>
    <Cell><Data ss:Type="String">GO:0045860</Data></Cell>
    <Cell><Data ss:Type="String">0.00653952525020705</Data></Cell>
    <Cell ss:StyleID="s62"><Data ss:Type="Number">24813863928113</Data></Cell>
    <Cell ss:StyleID="s62"><Data ss:Type="Number">533589990375361</Data></Cell>
    <Cell><Data ss:Type="Number">12</Data></Cell>
    <Cell><Data ss:Type="Number">126</Data></Cell>
    <Cell><Data ss:Type="String">positive regulation of protein kinase activity</Data></Cell>
    <Cell><Data ss:Type="String">CD24, PTK2B, ATF4, PAK2, MAP2K2, TNF, UBA52, UBB, YWHAB, CXCR4, TNFRSF10A, CCND3</Data></Cell>
   </Row>
   <Row>
    <Cell><Data ss:Type="String">GO:0045596</Data></Cell>
    <Cell><Data ss:Type="String">0.00786800947321792</Data></Cell>
    <Cell ss:StyleID="s62"><Data ss:Type="Number">241588492808005</Data></Cell>
    <Cell ss:StyleID="s62"><Data ss:Type="Number">546294513955727</Data></Cell>
    <Cell><Data ss:Type="Number">12</Data></Cell>
    <Cell><Data ss:Type="Number">129</Data></Cell>
    <Cell><Data ss:Type="String">negative regulation of cell differentiation</Data></Cell>
    <Cell><Data ss:Type="String">CTNNB1, PTK2B, INPP5D, ARHGDIA, LYN, NFKBIA, BCL11A, PTEN, CTDSP1, TNF, KAT6A, ARHGEF1</Data></Cell>
   </Row>
   <Row>
    <Cell><Data ss:Type="String">GO:0045597</Data></Cell>
    <Cell><Data ss:Type="String">0.0162355453118034</Data></Cell>
    <Cell ss:StyleID="s62"><Data ss:Type="Number">216697936210131</Data></Cell>
    <Cell ss:StyleID="s62"><Data ss:Type="Number">601347449470645</Data></Cell>
    <Cell><Data ss:Type="Number">12</Data></Cell>
    <Cell><Data ss:Type="Number">142</Data></Cell>
    <Cell><Data ss:Type="String">positive regulation of cell differentiation</Data></Cell>
    <Cell><Data ss:Type="String">CD24, CTNNB1, INPP5D, ARHGDIA, LYN, MEF2C, BCL11A, RPS6KA1, RPS6KA3, TNF, ZAP70, CXCR4</Data></Cell>
   </Row>
   <Row>
    <Cell><Data ss:Type="String">GO:0040008</Data></Cell>
    <Cell><Data ss:Type="String">0.0170847941125346</Data></Cell>
    <Cell ss:StyleID="s62"><Data ss:Type="Number">214987897970583</Data></Cell>
    <Cell ss:StyleID="s62"><Data ss:Type="Number">6055822906641</Data></Cell>
    <Cell><Data ss:Type="Number">12</Data></Cell>
    <Cell><Data ss:Type="Number">143</Data></Cell>
    <Cell><Data ss:Type="String">regulation of growth</Data></Cell>
    <Cell><Data ss:Type="String">BASP1, C6orf108, PTK2B, LTA, MEF2C, MYD88, PAK2, BCL11A, PTEN, RPS6KA1, RPS6KA3, TNF</Data></Cell>
   </Row>
   <Row>
    <Cell><Data ss:Type="String">GO:0051093</Data></Cell>
    <Cell><Data ss:Type="String">0.02631046947865</Data></Cell>
    <Cell ss:StyleID="s62"><Data ss:Type="Number">200696864111498</Data></Cell>
    <Cell ss:StyleID="s62"><Data ss:Type="Number">643695861405197</Data></Cell>
    <Cell><Data ss:Type="Number">12</Data></Cell>
    <Cell><Data ss:Type="Number">152</Data></Cell>
    <Cell><Data ss:Type="String">negative regulation of developmental process</Data></Cell>
    <Cell><Data ss:Type="String">CTNNB1, PTK2B, INPP5D, ARHGDIA, LYN, NFKBIA, BCL11A, PTEN, CTDSP1, TNF, KAT6A, ARHGEF1</Data></Cell>
   </Row>
   <Row>
    <Cell><Data ss:Type="String">GO:0060341</Data></Cell>
    <Cell><Data ss:Type="String">0.0287796485907402</Data></Cell>
    <Cell ss:StyleID="s62"><Data ss:Type="Number">19776709034696</Data></Cell>
    <Cell ss:StyleID="s62"><Data ss:Type="Number">652165543792108</Data></Cell>
    <Cell><Data ss:Type="Number">12</Data></Cell>
    <Cell><Data ss:Type="Number">154</Data></Cell>
    <Cell><Data ss:Type="String">regulation of cellular localization</Data></Cell>
    <Cell><Data ss:Type="String">UHMK1, CSK, CTNNB1, ADRBK1, ABR, LCP1, LYN, NFKBIA, NFKBIL1, MAP2K2, TNF, TNFRSF4</Data></Cell>
   </Row>
   <Row>
    <Cell><Data ss:Type="String">GO:0007409</Data></Cell>
    <Cell><Data ss:Type="String">0.0371957128729249</Data></Cell>
    <Cell ss:StyleID="s62"><Data ss:Type="Number">189452867501648</Data></Cell>
    <Cell ss:StyleID="s62"><Data ss:Type="Number">677574590952839</Data></Cell>
    <Cell><Data ss:Type="Number">12</Data></Cell>
    <Cell><Data ss:Type="Number">160</Data></Cell>
    <Cell><Data ss:Type="String">axonogenesis</Data></Cell>
    <Cell><Data ss:Type="String">CD24, ARHGDIA, MYH9, PAK2, EVL, BCL11A, MAP2K2, PTEN, RPS6KA1, RPS6KA3, YWHAB, ARHGEF1</Data></Cell>
   </Row>
   <Row>
    <Cell><Data ss:Type="String">GO:0060333</Data></Cell>
    <Cell ss:StyleID="s63"><Data ss:Type="Number">661000</Data></Cell>
    <Cell ss:StyleID="s62"><Data ss:Type="Number">155411764705882</Data></Cell>
    <Cell ss:StyleID="s62"><Data ss:Type="Number">118575553416747</Data></Cell>
    <Cell><Data ss:Type="Number">11</Data></Cell>
    <Cell><Data ss:Type="Number">28</Data></Cell>
    <Cell><Data ss:Type="String">interferon-gamma-mediated signaling pathway</Data></Cell>
    <Cell><Data ss:Type="String">HLA-A, HLA-DMB, HLA-DOA, HLA-DOB, HLA-DQB1, HLA-DQB2, HLA-DRA, HLA-E, CIITA, PTPN2, PTPN6</Data></Cell>
   </Row>
   <Row>
    <Cell><Data ss:Type="String">GO:0071346</Data></Cell>
    <Cell ss:StyleID="s63"><Data ss:Type="Number">2330000</Data></Cell>
    <Cell><Data ss:Type="String">13.2</Data></Cell>
    <Cell ss:StyleID="s62"><Data ss:Type="Number">131280076997113</Data></Cell>
    <Cell><Data ss:Type="Number">11</Data></Cell>
    <Cell><Data ss:Type="Number">31</Data></Cell>
    <Cell><Data ss:Type="String">cellular response to interferon-gamma</Data></Cell>
    <Cell><Data ss:Type="String">HLA-A, HLA-DMB, HLA-DOA, HLA-DOB, HLA-DQB1, HLA-DQB2, HLA-DRA, HLA-E, CIITA, PTPN2, PTPN6</Data></Cell>
   </Row>
   <Row>
    <Cell><Data ss:Type="String">GO:0032944</Data></Cell>
    <Cell ss:StyleID="s63"><Data ss:Type="Number">4950000</Data></Cell>
    <Cell ss:StyleID="s62"><Data ss:Type="Number">119939393939394</Data></Cell>
    <Cell ss:StyleID="s62"><Data ss:Type="Number">139749759384023</Data></Cell>
    <Cell><Data ss:Type="Number">11</Data></Cell>
    <Cell><Data ss:Type="Number">33</Data></Cell>
    <Cell><Data ss:Type="String">regulation of mononuclear cell proliferation</Data></Cell>
    <Cell><Data ss:Type="String">CD24, CTNNB1, INPP5D, LYN, MEF2C, MYD88, TNFRSF4, ZAP70, LST1, CARD11, TNFRSF14</Data></Cell>
   </Row>
   <Row>
    <Cell><Data ss:Type="String">GO:0050670</Data></Cell>
    <Cell ss:StyleID="s63"><Data ss:Type="Number">4950000</Data></Cell>
    <Cell ss:StyleID="s62"><Data ss:Type="Number">119939393939394</Data></Cell>
    <Cell ss:StyleID="s62"><Data ss:Type="Number">139749759384023</Data></Cell>
    <Cell><Data ss:Type="Number">11</Data></Cell>
    <Cell><Data ss:Type="Number">33</Data></Cell>
    <Cell><Data ss:Type="String">regulation of lymphocyte proliferation</Data></Cell>
    <Cell><Data ss:Type="String">CD24, CTNNB1, INPP5D, LYN, MEF2C, MYD88, TNFRSF4, ZAP70, LST1, CARD11, TNFRSF14</Data></Cell>
   </Row>
   <Row>
    <Cell><Data ss:Type="String">GO:0070663</Data></Cell>
    <Cell ss:StyleID="s63"><Data ss:Type="Number">4950000</Data></Cell>
    <Cell ss:StyleID="s62"><Data ss:Type="Number">119939393939394</Data></Cell>
    <Cell ss:StyleID="s62"><Data ss:Type="Number">139749759384023</Data></Cell>
    <Cell><Data ss:Type="Number">11</Data></Cell>
    <Cell><Data ss:Type="Number">33</Data></Cell>
    <Cell><Data ss:Type="String">regulation of leukocyte proliferation</Data></Cell>
    <Cell><Data ss:Type="String">CD24, CTNNB1, INPP5D, LYN, MEF2C, MYD88, TNFRSF4, ZAP70, LST1, CARD11, TNFRSF14</Data></Cell>
   </Row>
   <Row>
    <Cell><Data ss:Type="String">GO:0002224</Data></Cell>
    <Cell ss:StyleID="s63"><Data ss:Type="Number">101000000</Data></Cell>
    <Cell ss:StyleID="s62"><Data ss:Type="Number">8225</Data></Cell>
    <Cell ss:StyleID="s62"><Data ss:Type="Number">182098171318576</Data></Cell>
    <Cell><Data ss:Type="Number">11</Data></Cell>
    <Cell><Data ss:Type="Number">43</Data></Cell>
    <Cell><Data ss:Type="String">toll-like receptor signaling pathway</Data></Cell>
    <Cell><Data ss:Type="String">LYN, MEF2C, MYD88, NFKBIA, NFKBIL1, MAP2K2, RPS6KA1, RPS6KA3, UBA52, UBB, UNC93B1</Data></Cell>
   </Row>
   <Row>
    <Cell><Data ss:Type="String">GO:0002443</Data></Cell>
    <Cell ss:StyleID="s63"><Data ss:Type="Number">130000000</Data></Cell>
    <Cell ss:StyleID="s62"><Data ss:Type="Number">797373737373737</Data></Cell>
    <Cell ss:StyleID="s62"><Data ss:Type="Number">186333012512031</Data></Cell>
    <Cell><Data ss:Type="Number">11</Data></Cell>
    <Cell><Data ss:Type="Number">44</Data></Cell>
    <Cell><Data ss:Type="String">leukocyte mediated immunity</Data></Cell>
    <Cell><Data ss:Type="String">CTSC, EXOSC6, ABR, HLA-DQB1, INPP5D, LTA, LYN, MYD88, NCF1, TAP1, TNF</Data></Cell>
   </Row>
   <Row>
    <Cell><Data ss:Type="String">GO:0002221</Data></Cell>
    <Cell ss:StyleID="s63"><Data ss:Type="Number">210000000</Data></Cell>
    <Cell ss:StyleID="s62"><Data ss:Type="Number">751428571428571</Data></Cell>
    <Cell ss:StyleID="s62"><Data ss:Type="Number">194802694898941</Data></Cell>
    <Cell><Data ss:Type="Number">11</Data></Cell>
    <Cell><Data ss:Type="Number">46</Data></Cell>
    <Cell><Data ss:Type="String">pattern recognition receptor signaling pathway</Data></Cell>
    <Cell><Data ss:Type="String">LYN, MEF2C, MYD88, NFKBIA, NFKBIL1, MAP2K2, RPS6KA1, RPS6KA3, UBA52, UBB, UNC93B1</Data></Cell>
   </Row>
   <Row>
    <Cell><Data ss:Type="String">GO:0002758</Data></Cell>
    <Cell ss:StyleID="s63"><Data ss:Type="Number">265000000</Data></Cell>
    <Cell ss:StyleID="s62"><Data ss:Type="Number">73037037037037</Data></Cell>
    <Cell ss:StyleID="s62"><Data ss:Type="Number">199037536092397</Data></Cell>
    <Cell><Data ss:Type="Number">11</Data></Cell>
    <Cell><Data ss:Type="Number">47</Data></Cell>
    <Cell><Data ss:Type="String">innate immune response-activating signal transduction</Data></Cell>
    <Cell><Data ss:Type="String">LYN, MEF2C, MYD88, NFKBIA, NFKBIL1, MAP2K2, RPS6KA1, RPS6KA3, UBA52, UBB, UNC93B1</Data></Cell>
   </Row>
   <Row>
    <Cell><Data ss:Type="String">GO:0002218</Data></Cell>
    <Cell ss:StyleID="s63"><Data ss:Type="Number">331000000</Data></Cell>
    <Cell ss:StyleID="s62"><Data ss:Type="Number">71045045045045</Data></Cell>
    <Cell ss:StyleID="s62"><Data ss:Type="Number">203272377285852</Data></Cell>
    <Cell><Data ss:Type="Number">11</Data></Cell>
    <Cell><Data ss:Type="Number">48</Data></Cell>
    <Cell><Data ss:Type="String">activation of innate immune response</Data></Cell>
    <Cell><Data ss:Type="String">LYN, MEF2C, MYD88, NFKBIA, NFKBIL1, MAP2K2, RPS6KA1, RPS6KA3, UBA52, UBB, UNC93B1</Data></Cell>
   </Row>
   <Row>
    <Cell><Data ss:Type="String">GO:0045089</Data></Cell>
    <Cell ss:StyleID="s63"><Data ss:Type="Number">763000000</Data></Cell>
    <Cell ss:StyleID="s62"><Data ss:Type="Number">640487804878049</Data></Cell>
    <Cell ss:StyleID="s62"><Data ss:Type="Number">220211742059673</Data></Cell>
    <Cell><Data ss:Type="Number">11</Data></Cell>
    <Cell><Data ss:Type="Number">52</Data></Cell>
    <Cell><Data ss:Type="String">positive regulation of innate immune response</Data></Cell>
    <Cell><Data ss:Type="String">LYN, MEF2C, MYD88, NFKBIA, NFKBIL1, MAP2K2, RPS6KA1, RPS6KA3, UBA52, UBB, UNC93B1</Data></Cell>
   </Row>
   <Row>
    <Cell><Data ss:Type="String">GO:0043122</Data></Cell>
    <Cell ss:StyleID="s63"><Data ss:Type="Number">2300000000</Data></Cell>
    <Cell ss:StyleID="s62"><Data ss:Type="Number">557872340425532</Data></Cell>
    <Cell ss:StyleID="s62"><Data ss:Type="Number">245620789220404</Data></Cell>
    <Cell><Data ss:Type="Number">11</Data></Cell>
    <Cell><Data ss:Type="Number">58</Data></Cell>
    <Cell><Data ss:Type="String">regulation of I-kappaB kinase/NF-kappaB cascade</Data></Cell>
    <Cell><Data ss:Type="String">TRIM13, UBD, CTNNB1, RHOH, MYD88, NFKBIA, PRKCB, TNF, UBA52, UBB, CARD11</Data></Cell>
   </Row>
   <Row>
    <Cell><Data ss:Type="String">GO:0050900</Data></Cell>
    <Cell ss:StyleID="s63"><Data ss:Type="Number">5180000000</Data></Cell>
    <Cell ss:StyleID="s62"><Data ss:Type="Number">503589743589744</Data></Cell>
    <Cell ss:StyleID="s62"><Data ss:Type="Number">26679499518768</Data></Cell>
    <Cell><Data ss:Type="Number">11</Data></Cell>
    <Cell><Data ss:Type="Number">63</Data></Cell>
    <Cell><Data ss:Type="String">leukocyte migration</Data></Cell>
    <Cell><Data ss:Type="String">PTK2B, PPIL2, IL16, INPP5D, LYN, MSN, MYH9, PTPN6, TNF, ZAP70, CXCR4</Data></Cell>
   </Row>
   <Row>
    <Cell><Data ss:Type="String">GO:0051051</Data></Cell>
    <Cell><Data ss:Type="String">0.000107096067485978</Data></Cell>
    <Cell ss:StyleID="s62"><Data ss:Type="Number">458830409356725</Data></Cell>
    <Cell ss:StyleID="s62"><Data ss:Type="Number">287969201154957</Data></Cell>
    <Cell><Data ss:Type="Number">11</Data></Cell>
    <Cell><Data ss:Type="Number">68</Data></Cell>
    <Cell><Data ss:Type="String">negative regulation of transport</Data></Cell>
    <Cell><Data ss:Type="String">CSK, PTK2B, ABR, APOC1, NFKBIA, NFKBIL1, PXK, PRKCB, TNF, TNFRSF4, YWHAB</Data></Cell>
   </Row>
   <Row>
    <Cell><Data ss:Type="String">GO:0030099</Data></Cell>
    <Cell><Data ss:Type="String">0.000122782753212527</Data></Cell>
    <Cell ss:StyleID="s62"><Data ss:Type="Number">450804597701149</Data></Cell>
    <Cell ss:StyleID="s62"><Data ss:Type="Number">292204042348412</Data></Cell>
    <Cell><Data ss:Type="Number">11</Data></Cell>
    <Cell><Data ss:Type="Number">69</Data></Cell>
    <Cell><Data ss:Type="String">myeloid cell differentiation</Data></Cell>
    <Cell><Data ss:Type="String">UBD, CTNNB1, ESRRA, PTK2B, INPP5D, LYN, MEF2C, MYH9, NFKBIA, TNF, KAT6A</Data></Cell>
   </Row>
   <Row>
    <Cell><Data ss:Type="String">GO:0032101</Data></Cell>
    <Cell><Data ss:Type="String">0.00058325784206782</Data></Cell>
    <Cell ss:StyleID="s62"><Data ss:Type="Number">367042253521127</Data></Cell>
    <Cell ss:StyleID="s62"><Data ss:Type="Number">34725697786333</Data></Cell>
    <Cell><Data ss:Type="Number">11</Data></Cell>
    <Cell><Data ss:Type="Number">82</Data></Cell>
    <Cell><Data ss:Type="String">regulation of response to external stimulus</Data></Cell>
    <Cell><Data ss:Type="String">TRIM13, CNR2, PTK2B, ABR, IL16, LTA, LYN, MYD88, PTEN, TNF, CXCR4</Data></Cell>
   </Row>
   <Row>
    <Cell><Data ss:Type="String">GO:0006916</Data></Cell>
    <Cell><Data ss:Type="String">0.00117520158696987</Data></Cell>
    <Cell ss:StyleID="s62"><Data ss:Type="Number">333504273504274</Data></Cell>
    <Cell ss:StyleID="s62"><Data ss:Type="Number">376900866217517</Data></Cell>
    <Cell><Data ss:Type="Number">11</Data></Cell>
    <Cell><Data ss:Type="Number">89</Data></Cell>
    <Cell><Data ss:Type="String">anti-apoptosis</Data></Cell>
    <Cell><Data ss:Type="String">CTNNB1, PTK2B, TNFAIP8, ARHGDIA, MEF2C, MYD88, NFKBIA, NPM1, TNF, UBA52, UBB</Data></Cell>
   </Row>
   <Row>
    <Cell><Data ss:Type="String">GO:0010740</Data></Cell>
    <Cell><Data ss:Type="String">0.00383523000171106</Data></Cell>
    <Cell ss:StyleID="s62"><Data ss:Type="Number">281739130434783</Data></Cell>
    <Cell ss:StyleID="s62"><Data ss:Type="Number">43618864292589</Data></Cell>
    <Cell><Data ss:Type="Number">11</Data></Cell>
    <Cell><Data ss:Type="Number">103</Data></Cell>
    <Cell><Data ss:Type="String">positive regulation of intracellular protein kinase cascade</Data></Cell>
    <Cell><Data ss:Type="String">TRIM13, UBD, CTNNB1, PTK2B, LYN, MYD88, PRKCB, TNF, UBA52, UBB, CARD11</Data></Cell>
   </Row>
   <Row>
    <Cell><Data ss:Type="String">GO:0051056</Data></Cell>
    <Cell><Data ss:Type="String">0.00938497842121606</Data></Cell>
    <Cell ss:StyleID="s62"><Data ss:Type="Number">246031746031746</Data></Cell>
    <Cell ss:StyleID="s62"><Data ss:Type="Number">491241578440808</Data></Cell>
    <Cell><Data ss:Type="Number">11</Data></Cell>
    <Cell><Data ss:Type="Number">116</Data></Cell>
    <Cell><Data ss:Type="String">regulation of small GTPase mediated signal transduction</Data></Cell>
    <Cell><Data ss:Type="String">RASGRP1, AKAP13, PTK2B, PSD4, GDI2, ABR, ARHGDIA, RHOH, DEPDC1B, ARHGEF1, RABGAP1L</Data></Cell>
   </Row>
   <Row>
    <Cell><Data ss:Type="String">GO:0051329</Data></Cell>
    <Cell><Data ss:Type="String">0.0187426189393412</Data></Cell>
    <Cell ss:StyleID="s62"><Data ss:Type="Number">22011396011396</Data></Cell>
    <Cell ss:StyleID="s62"><Data ss:Type="Number">542059672762271</Data></Cell>
    <Cell><Data ss:Type="Number">11</Data></Cell>
    <Cell><Data ss:Type="Number">128</Data></Cell>
    <Cell><Data ss:Type="String">interphase of mitotic cell cycle</Data></Cell>
    <Cell><Data ss:Type="String">ENSA, MCM5, NUMA1, CHMP1A, PSMB8, PSMB9, PTEN, PTPN6, BID, UBA52, UBB</Data></Cell>
   </Row>
   <Row>
    <Cell><Data ss:Type="String">GO:0016044</Data></Cell>
    <Cell><Data ss:Type="String">0.0197563537200816</Data></Cell>
    <Cell ss:StyleID="s62"><Data ss:Type="Number">21819209039548</Data></Cell>
    <Cell ss:StyleID="s62"><Data ss:Type="Number">546294513955727</Data></Cell>
    <Cell><Data ss:Type="Number">11</Data></Cell>
    <Cell><Data ss:Type="Number">129</Data></Cell>
    <Cell><Data ss:Type="String">cellular membrane organization</Data></Cell>
    <Cell><Data ss:Type="String">CD24, CHMP4B, DOCK2, FTH1, CHMP4A, PLSCR3, PTEN, BID, UBA52, UBB, CXCR4</Data></Cell>
   </Row>
   <Row>
    <Cell><Data ss:Type="String">GO:0061024</Data></Cell>
    <Cell><Data ss:Type="String">0.0208102496709327</Data></Cell>
    <Cell ss:StyleID="s62"><Data ss:Type="Number">216302521008403</Data></Cell>
    <Cell ss:StyleID="s62"><Data ss:Type="Number">550529355149182</Data></Cell>
    <Cell><Data ss:Type="Number">11</Data></Cell>
    <Cell><Data ss:Type="Number">130</Data></Cell>
    <Cell><Data ss:Type="String">membrane organization</Data></Cell>
    <Cell><Data ss:Type="String">CD24, CHMP4B, DOCK2, FTH1, CHMP4A, PLSCR3, PTEN, BID, UBA52, UBB, CXCR4</Data></Cell>
   </Row>
   <Row>
    <Cell><Data ss:Type="String">GO:0051325</Data></Cell>
    <Cell><Data ss:Type="String">0.0267123069372564</Data></Cell>
    <Cell ss:StyleID="s62"><Data ss:Type="Number">207311827956989</Data></Cell>
    <Cell ss:StyleID="s62"><Data ss:Type="Number">571703561116458</Data></Cell>
    <Cell><Data ss:Type="Number">11</Data></Cell>
    <Cell><Data ss:Type="Number">135</Data></Cell>
    <Cell><Data ss:Type="String">interphase</Data></Cell>
    <Cell><Data ss:Type="String">ENSA, MCM5, NUMA1, CHMP1A, PSMB8, PSMB9, PTEN, PTPN6, BID, UBA52, UBB</Data></Cell>
   </Row>
   <Row>
    <Cell><Data ss:Type="String">GO:0045786</Data></Cell>
    <Cell><Data ss:Type="String">0.0352950371548956</Data></Cell>
    <Cell ss:StyleID="s62"><Data ss:Type="Number">197435897435897</Data></Cell>
    <Cell ss:StyleID="s62"><Data ss:Type="Number">59711260827719</Data></Cell>
    <Cell><Data ss:Type="Number">11</Data></Cell>
    <Cell><Data ss:Type="Number">141</Data></Cell>
    <Cell><Data ss:Type="String">negative regulation of cell cycle</Data></Cell>
    <Cell><Data ss:Type="String">UHMK1, MCM5, CHMP1A, AURKAIP1, PSMB8, PSMB9, PTEN, UBA52, UBB, BRCC3, MAD1L1</Data></Cell>
   </Row>
   <Row>
    <Cell><Data ss:Type="String">GO:0051130</Data></Cell>
    <Cell><Data ss:Type="String">0.0438084509514608</Data></Cell>
    <Cell ss:StyleID="s62"><Data ss:Type="Number">189876543209877</Data></Cell>
    <Cell ss:StyleID="s62"><Data ss:Type="Number">618286814244466</Data></Cell>
    <Cell><Data ss:Type="Number">11</Data></Cell>
    <Cell><Data ss:Type="Number">146</Data></Cell>
    <Cell><Data ss:Type="String">positive regulation of cellular component organization</Data></Cell>
    <Cell><Data ss:Type="String">CTNNB1, PTK2B, BIN1, ABR, ARHGDIA, LYN, PFN1, BCL11A, PTEN, BID, TNF</Data></Cell>
   </Row>
   <Row>
    <Cell><Data ss:Type="String">GO:0007596</Data></Cell>
    <Cell><Data ss:Type="String">0.0495476459395456</Data></Cell>
    <Cell ss:StyleID="s62"><Data ss:Type="Number">1856038647343</Data></Cell>
    <Cell ss:StyleID="s62"><Data ss:Type="Number">630991337824832</Data></Cell>
    <Cell><Data ss:Type="Number">11</Data></Cell>
    <Cell><Data ss:Type="Number">149</Data></Cell>
    <Cell><Data ss:Type="String">blood coagulation</Data></Cell>
    <Cell><Data ss:Type="String">RASGRP1, CSK, PPIL2, GGCX, INPP5D, LYN, PFN1, SERPINA1, PRKCB, PTPN6, DOCK8</Data></Cell>
   </Row>
   <Row>
    <Cell><Data ss:Type="String">GO:0042113</Data></Cell>
    <Cell ss:StyleID="s63"><Data ss:Type="Number">57100000</Data></Cell>
    <Cell ss:StyleID="s62"><Data ss:Type="Number">103640649554741</Data></Cell>
    <Cell ss:StyleID="s62"><Data ss:Type="Number">139749759384023</Data></Cell>
    <Cell><Data ss:Type="Number">10</Data></Cell>
    <Cell><Data ss:Type="Number">33</Data></Cell>
    <Cell><Data ss:Type="String">B cell activation</Data></Cell>
    <Cell><Data ss:Type="String">EXOSC6, PTK2B, INPP5D, LYN, MEF2C, BCL11A, PRKCB, TNFRSF4, ZAP70, CARD11</Data></Cell>
   </Row>
   <Row>
    <Cell><Data ss:Type="String">GO:0002478</Data></Cell>
    <Cell ss:StyleID="s63"><Data ss:Type="Number">105000000</Data></Cell>
    <Cell ss:StyleID="s62"><Data ss:Type="Number">953012048192771</Data></Cell>
    <Cell ss:StyleID="s62"><Data ss:Type="Number">148219441770934</Data></Cell>
    <Cell><Data ss:Type="Number">10</Data></Cell>
    <Cell><Data ss:Type="Number">35</Data></Cell>
    <Cell><Data ss:Type="String">antigen processing and presentation of exogenous peptide antigen</Data></Cell>
    <Cell><Data ss:Type="String">HLA-A, HLA-DOA, HLA-E, PSMB8, PSMB9, NCF1, TAP1, TAPBP, UBA52, UBB</Data></Cell>
   </Row>
   <Row>
    <Cell><Data ss:Type="String">GO:0019884</Data></Cell>
    <Cell ss:StyleID="s63"><Data ss:Type="Number">105000000</Data></Cell>
    <Cell ss:StyleID="s62"><Data ss:Type="Number">953012048192771</Data></Cell>
    <Cell ss:StyleID="s62"><Data ss:Type="Number">148219441770934</Data></Cell>
    <Cell><Data ss:Type="Number">10</Data></Cell>
    <Cell><Data ss:Type="Number">35</Data></Cell>
    <Cell><Data ss:Type="String">antigen processing and presentation of exogenous antigen</Data></Cell>
    <Cell><Data ss:Type="String">HLA-A, HLA-DOA, HLA-E, PSMB8, PSMB9, NCF1, TAP1, TAPBP, UBA52, UBB</Data></Cell>
   </Row>
   <Row>
    <Cell><Data ss:Type="String">GO:0002250</Data></Cell>
    <Cell ss:StyleID="s63"><Data ss:Type="Number">404000000</Data></Cell>
    <Cell ss:StyleID="s62"><Data ss:Type="Number">793172690763052</Data></Cell>
    <Cell ss:StyleID="s62"><Data ss:Type="Number">16939364773821</Data></Cell>
    <Cell><Data ss:Type="Number">10</Data></Cell>
    <Cell><Data ss:Type="Number">40</Data></Cell>
    <Cell><Data ss:Type="String">adaptive immune response</Data></Cell>
    <Cell><Data ss:Type="String">CTSC, EXOSC6, HLA-DQB1, INPP5D, LTA, MEF2C, MYD88, TAP1, TNF, ZAP70</Data></Cell>
   </Row>
   <Row>
    <Cell><Data ss:Type="String">GO:0048002</Data></Cell>
    <Cell ss:StyleID="s63"><Data ss:Type="Number">1560000000</Data></Cell>
    <Cell ss:StyleID="s62"><Data ss:Type="Number">659973226238287</Data></Cell>
    <Cell ss:StyleID="s62"><Data ss:Type="Number">194802694898941</Data></Cell>
    <Cell><Data ss:Type="Number">10</Data></Cell>
    <Cell><Data ss:Type="Number">46</Data></Cell>
    <Cell><Data ss:Type="String">antigen processing and presentation of peptide antigen</Data></Cell>
    <Cell><Data ss:Type="String">HLA-A, HLA-DOA, HLA-E, PSMB8, PSMB9, NCF1, TAP1, TAPBP, UBA52, UBB</Data></Cell>
   </Row>
   <Row>
    <Cell><Data ss:Type="String">GO:0031098</Data></Cell>
    <Cell><Data ss:Type="String">0.000978127237525637</Data></Cell>
    <Cell ss:StyleID="s62"><Data ss:Type="Number">368599397590361</Data></Cell>
    <Cell ss:StyleID="s62"><Data ss:Type="Number">313378248315688</Data></Cell>
    <Cell><Data ss:Type="Number">10</Data></Cell>
    <Cell><Data ss:Type="Number">74</Data></Cell>
    <Cell><Data ss:Type="String">stress-activated protein kinase signaling cascade</Data></Cell>
    <Cell><Data ss:Type="String">PTK2B, LYN, MEF2C, MYD88, MAP2K2, RPS6KA1, RPS6KA3, TNF, UBA52, UBB</Data></Cell>
   </Row>
   <Row>
    <Cell><Data ss:Type="String">GO:0071363</Data></Cell>
    <Cell><Data ss:Type="String">0.0031065622986137</Data></Cell>
    <Cell ss:StyleID="s62"><Data ss:Type="Number">309448319594166</Data></Cell>
    <Cell ss:StyleID="s62"><Data ss:Type="Number">364196342637151</Data></Cell>
    <Cell><Data ss:Type="Number">10</Data></Cell>
    <Cell><Data ss:Type="Number">86</Data></Cell>
    <Cell><Data ss:Type="String">cellular response to growth factor stimulus</Data></Cell>
    <Cell><Data ss:Type="String">CTNNB1, ADRBK1, MEF2C, PFN1, PRKCB, MAP2K2, PTEN, UBA52, UBB, YWHAB</Data></Cell>
   </Row>
   <Row>
    <Cell><Data ss:Type="String">GO:0070848</Data></Cell>
    <Cell><Data ss:Type="String">0.00469720152582691</Data></Cell>
    <Cell ss:StyleID="s62"><Data ss:Type="Number">289974713669493</Data></Cell>
    <Cell ss:StyleID="s62"><Data ss:Type="Number">385370548604427</Data></Cell>
    <Cell><Data ss:Type="Number">10</Data></Cell>
    <Cell><Data ss:Type="Number">91</Data></Cell>
    <Cell><Data ss:Type="String">response to growth factor stimulus</Data></Cell>
    <Cell><Data ss:Type="String">CTNNB1, ADRBK1, MEF2C, PFN1, PRKCB, MAP2K2, PTEN, UBA52, UBB, YWHAB</Data></Cell>
   </Row>
   <Row>
    <Cell><Data ss:Type="String">GO:0050767</Data></Cell>
    <Cell><Data ss:Type="String">0.0360077802193175</Data></Cell>
    <Cell ss:StyleID="s62"><Data ss:Type="Number">20429084760093</Data></Cell>
    <Cell ss:StyleID="s62"><Data ss:Type="Number">52512030798845</Data></Cell>
    <Cell><Data ss:Type="Number">10</Data></Cell>
    <Cell><Data ss:Type="Number">124</Data></Cell>
    <Cell><Data ss:Type="String">regulation of neurogenesis</Data></Cell>
    <Cell><Data ss:Type="String">CTNNB1, PTK2B, ARHGDIA, LYN, MEF2C, BCL11A, PTEN, CTDSP1, CXCR4, ARHGEF1</Data></Cell>
   </Row>
   <Row>
    <Cell><Data ss:Type="String">GO:0022415</Data></Cell>
    <Cell><Data ss:Type="String">0.0377533656887377</Data></Cell>
    <Cell ss:StyleID="s62"><Data ss:Type="Number">202462022001048</Data></Cell>
    <Cell ss:StyleID="s62"><Data ss:Type="Number">529355149181906</Data></Cell>
    <Cell><Data ss:Type="Number">10</Data></Cell>
    <Cell><Data ss:Type="Number">125</Data></Cell>
    <Cell><Data ss:Type="String">viral reproductive process</Data></Cell>
    <Cell><Data ss:Type="String">PFN1, RPL9, RPL34, RPL39, RPS2, TAP1, TNF, UBA52, UBB, CXCR4</Data></Cell>
   </Row>
   <Row>
    <Cell><Data ss:Type="String">GO:0000280</Data></Cell>
    <Cell><Data ss:Type="String">0.0414192094996289</Data></Cell>
    <Cell ss:StyleID="s62"><Data ss:Type="Number">198898156729482</Data></Cell>
    <Cell ss:StyleID="s62"><Data ss:Type="Number">537824831568816</Data></Cell>
    <Cell><Data ss:Type="Number">10</Data></Cell>
    <Cell><Data ss:Type="Number">127</Data></Cell>
    <Cell><Data ss:Type="String">nuclear division</Data></Cell>
    <Cell><Data ss:Type="String">UBD, ENSA, NUMA1, CHMP1A, AURKAIP1, RCC2, PTEN, TNF, TUBB2A, MAD1L1</Data></Cell>
   </Row>
   <Row>
    <Cell><Data ss:Type="String">GO:0007067</Data></Cell>
    <Cell><Data ss:Type="String">0.0414192094996289</Data></Cell>
    <Cell ss:StyleID="s62"><Data ss:Type="Number">198898156729482</Data></Cell>
    <Cell ss:StyleID="s62"><Data ss:Type="Number">537824831568816</Data></Cell>
    <Cell><Data ss:Type="Number">10</Data></Cell>
    <Cell><Data ss:Type="Number">127</Data></Cell>
    <Cell><Data ss:Type="String">mitosis</Data></Cell>
    <Cell><Data ss:Type="String">UBD, ENSA, NUMA1, CHMP1A, AURKAIP1, RCC2, PTEN, TNF, TUBB2A, MAD1L1</Data></Cell>
   </Row>
   <Row>
    <Cell><Data ss:Type="String">GO:0000087</Data></Cell>
    <Cell><Data ss:Type="String">0.0433409544623651</Data></Cell>
    <Cell ss:StyleID="s62"><Data ss:Type="Number">197161527465795</Data></Cell>
    <Cell ss:StyleID="s62"><Data ss:Type="Number">542059672762271</Data></Cell>
    <Cell><Data ss:Type="Number">10</Data></Cell>
    <Cell><Data ss:Type="Number">128</Data></Cell>
    <Cell><Data ss:Type="String">M phase of mitotic cell cycle</Data></Cell>
    <Cell><Data ss:Type="String">UBD, ENSA, NUMA1, CHMP1A, AURKAIP1, RCC2, PTEN, TNF, TUBB2A, MAD1L1</Data></Cell>
   </Row>
   <Row>
    <Cell><Data ss:Type="String">GO:0048285</Data></Cell>
    <Cell><Data ss:Type="String">0.0453228536844057</Data></Cell>
    <Cell ss:StyleID="s62"><Data ss:Type="Number">195454085248557</Data></Cell>
    <Cell ss:StyleID="s62"><Data ss:Type="Number">546294513955727</Data></Cell>
    <Cell><Data ss:Type="Number">10</Data></Cell>
    <Cell><Data ss:Type="Number">129</Data></Cell>
    <Cell><Data ss:Type="String">organelle fission</Data></Cell>
    <Cell><Data ss:Type="String">UBD, ENSA, NUMA1, CHMP1A, AURKAIP1, RCC2, PTEN, TNF, TUBB2A, MAD1L1</Data></Cell>
   </Row>
   <Row>
    <Cell><Data ss:Type="String">GO:0051345</Data></Cell>
    <Cell><Data ss:Type="String">0.0473655706855285</Data></Cell>
    <Cell ss:StyleID="s62"><Data ss:Type="Number">193775100401606</Data></Cell>
    <Cell ss:StyleID="s62"><Data ss:Type="Number">550529355149182</Data></Cell>
    <Cell><Data ss:Type="Number">10</Data></Cell>
    <Cell><Data ss:Type="Number">130</Data></Cell>
    <Cell><Data ss:Type="String">positive regulation of hydrolase activity</Data></Cell>
    <Cell><Data ss:Type="String">ADRBK1, PTK2B, BIN1, ABR, MEF2C, ATF4, RGS10, TNF, TNFRSF10A, RABGAP1L</Data></Cell>
   </Row>
   <Row>
    <Cell><Data ss:Type="String">GO:0051960</Data></Cell>
    <Cell><Data ss:Type="String">0.0494697353326023</Data></Cell>
    <Cell ss:StyleID="s62"><Data ss:Type="Number">192123867370308</Data></Cell>
    <Cell ss:StyleID="s62"><Data ss:Type="Number">554764196342637</Data></Cell>
    <Cell><Data ss:Type="Number">10</Data></Cell>
    <Cell><Data ss:Type="Number">131</Data></Cell>
    <Cell><Data ss:Type="String">regulation of nervous system development</Data></Cell>
    <Cell><Data ss:Type="String">CTNNB1, PTK2B, ARHGDIA, LYN, MEF2C, BCL11A, PTEN, CTDSP1, CXCR4, ARHGEF1</Data></Cell>
   </Row>
   <Row>
    <Cell><Data ss:Type="String">GO:0002479</Data></Cell>
    <Cell ss:StyleID="s63"><Data ss:Type="Number">431000000</Data></Cell>
    <Cell ss:StyleID="s62"><Data ss:Type="Number">927180421765165</Data></Cell>
    <Cell ss:StyleID="s62"><Data ss:Type="Number">135514918190568</Data></Cell>
    <Cell><Data ss:Type="Number">9</Data></Cell>
    <Cell><Data ss:Type="Number">32</Data></Cell>
    <Cell><Data ss:Type="String">antigen processing and presentation of exogenous peptide antigen via MHC class I, TAP-dependent</Data></Cell>
    <Cell><Data ss:Type="String">HLA-A, HLA-E, PSMB8, PSMB9, NCF1, TAP1, TAPBP, UBA52, UBB</Data></Cell>
   </Row>
   <Row>
    <Cell><Data ss:Type="String">GO:0034134</Data></Cell>
    <Cell ss:StyleID="s63"><Data ss:Type="Number">431000000</Data></Cell>
    <Cell ss:StyleID="s62"><Data ss:Type="Number">927180421765165</Data></Cell>
    <Cell ss:StyleID="s62"><Data ss:Type="Number">135514918190568</Data></Cell>
    <Cell><Data ss:Type="Number">9</Data></Cell>
    <Cell><Data ss:Type="Number">32</Data></Cell>
    <Cell><Data ss:Type="String">toll-like receptor 2 signaling pathway</Data></Cell>
    <Cell><Data ss:Type="String">LYN, MEF2C, MYD88, NFKBIA, MAP2K2, RPS6KA1, RPS6KA3, UBA52, UBB</Data></Cell>
   </Row>
   <Row>
    <Cell><Data ss:Type="String">GO:0034142</Data></Cell>
    <Cell ss:StyleID="s63"><Data ss:Type="Number">572000000</Data></Cell>
    <Cell ss:StyleID="s62"><Data ss:Type="Number">888323353293413</Data></Cell>
    <Cell ss:StyleID="s62"><Data ss:Type="Number">139749759384023</Data></Cell>
    <Cell><Data ss:Type="Number">9</Data></Cell>
    <Cell><Data ss:Type="Number">33</Data></Cell>
    <Cell><Data ss:Type="String">toll-like receptor 4 signaling pathway</Data></Cell>
    <Cell><Data ss:Type="String">LYN, MEF2C, MYD88, NFKBIA, MAP2K2, RPS6KA1, RPS6KA3, UBA52, UBB</Data></Cell>
   </Row>
   <Row>
    <Cell><Data ss:Type="String">GO:0042590</Data></Cell>
    <Cell ss:StyleID="s63"><Data ss:Type="Number">572000000</Data></Cell>
    <Cell ss:StyleID="s62"><Data ss:Type="Number">888323353293413</Data></Cell>
    <Cell ss:StyleID="s62"><Data ss:Type="Number">139749759384023</Data></Cell>
    <Cell><Data ss:Type="Number">9</Data></Cell>
    <Cell><Data ss:Type="Number">33</Data></Cell>
    <Cell><Data ss:Type="String">antigen processing and presentation of exogenous peptide antigen via MHC class I</Data></Cell>
    <Cell><Data ss:Type="String">HLA-A, HLA-E, PSMB8, PSMB9, NCF1, TAP1, TAPBP, UBA52, UBB</Data></Cell>
   </Row>
   <Row>
    <Cell><Data ss:Type="String">GO:0002460</Data></Cell>
    <Cell ss:StyleID="s63"><Data ss:Type="Number">750000000</Data></Cell>
    <Cell ss:StyleID="s62"><Data ss:Type="Number">852574850299401</Data></Cell>
    <Cell ss:StyleID="s62"><Data ss:Type="Number">143984600577478</Data></Cell>
    <Cell><Data ss:Type="Number">9</Data></Cell>
    <Cell><Data ss:Type="Number">34</Data></Cell>
    <Cell><Data ss:Type="String">adaptive immune response based on somatic recombination of immune receptors built from immunoglobulin superfamily domains</Data></Cell>
    <Cell><Data ss:Type="String">CTSC, EXOSC6, HLA-DQB1, INPP5D, LTA, MEF2C, MYD88, TAP1, TNF</Data></Cell>
   </Row>
   <Row>
    <Cell><Data ss:Type="String">GO:0002474</Data></Cell>
    <Cell ss:StyleID="s63"><Data ss:Type="Number">3870000000</Data></Cell>
    <Cell ss:StyleID="s62"><Data ss:Type="Number">664895209580838</Data></Cell>
    <Cell ss:StyleID="s62"><Data ss:Type="Number">173628488931665</Data></Cell>
    <Cell><Data ss:Type="Number">9</Data></Cell>
    <Cell><Data ss:Type="Number">41</Data></Cell>
    <Cell><Data ss:Type="String">antigen processing and presentation of peptide antigen via MHC class I</Data></Cell>
    <Cell><Data ss:Type="String">HLA-A, HLA-E, PSMB8, PSMB9, NCF1, TAP1, TAPBP, UBA52, UBB</Data></Cell>
   </Row>
   <Row>
    <Cell><Data ss:Type="String">GO:0002683</Data></Cell>
    <Cell ss:StyleID="s63"><Data ss:Type="Number">7020000000</Data></Cell>
    <Cell ss:StyleID="s62"><Data ss:Type="Number">607442258340462</Data></Cell>
    <Cell ss:StyleID="s62"><Data ss:Type="Number">186333012512031</Data></Cell>
    <Cell><Data ss:Type="Number">9</Data></Cell>
    <Cell><Data ss:Type="Number">44</Data></Cell>
    <Cell><Data ss:Type="String">negative regulation of immune system process</Data></Cell>
    <Cell><Data ss:Type="String">CNR2, ABR, INPP5D, LYN, NFKBIL1, PAG1, TAP1, LST1, TNFRSF14</Data></Cell>
   </Row>
   <Row>
    <Cell><Data ss:Type="String">GO:0043123</Data></Cell>
    <Cell><Data ss:Type="String">0.000169388576253535</Data></Cell>
    <Cell ss:StyleID="s62"><Data ss:Type="Number">530838323353293</Data></Cell>
    <Cell ss:StyleID="s62"><Data ss:Type="Number">207507218479307</Data></Cell>
    <Cell><Data ss:Type="Number">9</Data></Cell>
    <Cell><Data ss:Type="Number">49</Data></Cell>
    <Cell><Data ss:Type="String">positive regulation of I-kappaB kinase/NF-kappaB cascade</Data></Cell>
    <Cell><Data ss:Type="String">TRIM13, UBD, CTNNB1, MYD88, PRKCB, TNF, UBA52, UBB, CARD11</Data></Cell>
   </Row>
   <Row>
    <Cell><Data ss:Type="String">GO:0002697</Data></Cell>
    <Cell><Data ss:Type="String">0.000233137037808663</Data></Cell>
    <Cell ss:StyleID="s62"><Data ss:Type="Number">505303678357571</Data></Cell>
    <Cell ss:StyleID="s62"><Data ss:Type="Number">215976900866218</Data></Cell>
    <Cell><Data ss:Type="Number">9</Data></Cell>
    <Cell><Data ss:Type="Number">51</Data></Cell>
    <Cell><Data ss:Type="String">regulation of immune effector process</Data></Cell>
    <Cell><Data ss:Type="String">DOCK2, ABR, HLA-A, LTA, LYN, PAK2, TAP1, TNF, TNFRSF4</Data></Cell>
   </Row>
   <Row>
    <Cell><Data ss:Type="String">GO:0030098</Data></Cell>
    <Cell><Data ss:Type="String">0.000233137037808663</Data></Cell>
    <Cell ss:StyleID="s62"><Data ss:Type="Number">505303678357571</Data></Cell>
    <Cell ss:StyleID="s62"><Data ss:Type="Number">215976900866218</Data></Cell>
    <Cell><Data ss:Type="Number">9</Data></Cell>
    <Cell><Data ss:Type="Number">51</Data></Cell>
    <Cell><Data ss:Type="String">lymphocyte differentiation</Data></Cell>
    <Cell><Data ss:Type="String">CTNNB1, DOCK2, PTK2B, HLA-DOA, INPP5D, RHOH, BCL11A, ZAP70, CARD11</Data></Cell>
   </Row>
   <Row>
    <Cell><Data ss:Type="String">GO:0051091</Data></Cell>
    <Cell><Data ss:Type="String">0.000553670103197279</Data></Cell>
    <Cell ss:StyleID="s62"><Data ss:Type="Number">441467065868263</Data></Cell>
    <Cell ss:StyleID="s62"><Data ss:Type="Number">241385948026949</Data></Cell>
    <Cell><Data ss:Type="Number">9</Data></Cell>
    <Cell><Data ss:Type="Number">57</Data></Cell>
    <Cell><Data ss:Type="String">positive regulation of sequence-specific DNA binding transcription factor activity</Data></Cell>
    <Cell><Data ss:Type="String">MYD88, NFKBIA, NPM1, PRKCB, PTEN, TNF, UBA52, UBB, CARD11</Data></Cell>
   </Row>
   <Row>
    <Cell><Data ss:Type="String">GO:0007173</Data></Cell>
    <Cell><Data ss:Type="String">0.000631871057497028</Data></Cell>
    <Cell ss:StyleID="s62"><Data ss:Type="Number">432347549798362</Data></Cell>
    <Cell ss:StyleID="s62"><Data ss:Type="Number">245620789220404</Data></Cell>
    <Cell><Data ss:Type="Number">9</Data></Cell>
    <Cell><Data ss:Type="Number">58</Data></Cell>
    <Cell><Data ss:Type="String">epidermal growth factor receptor signaling pathway</Data></Cell>
    <Cell><Data ss:Type="String">CSK, ADRBK1, PTK2B, PAG1, MAP2K2, PTEN, UBA52, UBB, YWHAB</Data></Cell>
   </Row>
   <Row>
    <Cell><Data ss:Type="String">GO:0038127</Data></Cell>
    <Cell><Data ss:Type="String">0.000631871057497028</Data></Cell>
    <Cell ss:StyleID="s62"><Data ss:Type="Number">432347549798362</Data></Cell>
    <Cell ss:StyleID="s62"><Data ss:Type="Number">245620789220404</Data></Cell>
    <Cell><Data ss:Type="Number">9</Data></Cell>
    <Cell><Data ss:Type="Number">58</Data></Cell>
    <Cell><Data ss:Type="String">ERBB signaling pathway</Data></Cell>
    <Cell><Data ss:Type="String">CSK, ADRBK1, PTK2B, PAG1, MAP2K2, PTEN, UBA52, UBB, YWHAB</Data></Cell>
   </Row>
   <Row>
    <Cell><Data ss:Type="String">GO:0051223</Data></Cell>
    <Cell><Data ss:Type="String">0.00104031763277118</Data></Cell>
    <Cell ss:StyleID="s62"><Data ss:Type="Number">399310812337589</Data></Cell>
    <Cell ss:StyleID="s62"><Data ss:Type="Number">262560153994225</Data></Cell>
    <Cell><Data ss:Type="Number">9</Data></Cell>
    <Cell><Data ss:Type="Number">62</Data></Cell>
    <Cell><Data ss:Type="String">regulation of protein transport</Data></Cell>
    <Cell><Data ss:Type="String">UHMK1, CSK, LCP1, LYN, NFKBIA, NFKBIL1, TNF, TNFRSF4, YWHAB</Data></Cell>
   </Row>
   <Row>
    <Cell><Data ss:Type="String">GO:0071902</Data></Cell>
    <Cell><Data ss:Type="String">0.00182758977875933</Data></Cell>
    <Cell ss:StyleID="s62"><Data ss:Type="Number">364422878381169</Data></Cell>
    <Cell ss:StyleID="s62"><Data ss:Type="Number">283734359961501</Data></Cell>
    <Cell><Data ss:Type="Number">9</Data></Cell>
    <Cell><Data ss:Type="Number">67</Data></Cell>
    <Cell><Data ss:Type="String">positive regulation of protein serine/threonine kinase activity</Data></Cell>
    <Cell><Data ss:Type="String">CD24, PTK2B, MAP2K2, TNF, UBA52, UBB, CXCR4, TNFRSF10A, CCND3</Data></Cell>
   </Row>
   <Row>
    <Cell><Data ss:Type="String">GO:0070201</Data></Cell>
    <Cell><Data ss:Type="String">0.0030332285291572</Data></Cell>
    <Cell ss:StyleID="s62"><Data ss:Type="Number">335072711719418</Data></Cell>
    <Cell ss:StyleID="s62"><Data ss:Type="Number">304908565928778</Data></Cell>
    <Cell><Data ss:Type="Number">9</Data></Cell>
    <Cell><Data ss:Type="Number">72</Data></Cell>
    <Cell><Data ss:Type="String">regulation of establishment of protein localization</Data></Cell>
    <Cell><Data ss:Type="String">UHMK1, CSK, LCP1, LYN, NFKBIA, NFKBIL1, TNF, TNFRSF4, YWHAB</Data></Cell>
   </Row>
   <Row>
    <Cell><Data ss:Type="String">GO:0051403</Data></Cell>
    <Cell><Data ss:Type="String">0.00333636960182304</Data></Cell>
    <Cell ss:StyleID="s62"><Data ss:Type="Number">329752994011976</Data></Cell>
    <Cell ss:StyleID="s62"><Data ss:Type="Number">309143407122233</Data></Cell>
    <Cell><Data ss:Type="Number">9</Data></Cell>
    <Cell><Data ss:Type="Number">73</Data></Cell>
    <Cell><Data ss:Type="String">stress-activated MAPK cascade</Data></Cell>
    <Cell><Data ss:Type="String">PTK2B, MEF2C, MYD88, MAP2K2, RPS6KA1, RPS6KA3, TNF, UBA52, UBB</Data></Cell>
   </Row>
   <Row>
    <Cell><Data ss:Type="String">GO:0044087</Data></Cell>
    <Cell><Data ss:Type="String">0.0140430188368904</Data></Cell>
    <Cell ss:StyleID="s62"><Data ss:Type="Number">256185190594421</Data></Cell>
    <Cell ss:StyleID="s62"><Data ss:Type="Number">385370548604427</Data></Cell>
    <Cell><Data ss:Type="Number">9</Data></Cell>
    <Cell><Data ss:Type="Number">91</Data></Cell>
    <Cell><Data ss:Type="String">regulation of cellular component biogenesis</Data></Cell>
    <Cell><Data ss:Type="String">ARPC1B, PTK2B, PPP1R16B, PFN1, BCL11A, PTEN, BID, TNF, TMSB10</Data></Cell>
   </Row>
   <Row>
    <Cell><Data ss:Type="String">GO:0051129</Data></Cell>
    <Cell><Data ss:Type="String">0.0276332290376045</Data></Cell>
    <Cell ss:StyleID="s62"><Data ss:Type="Number">225246281630288</Data></Cell>
    <Cell ss:StyleID="s62"><Data ss:Type="Number">431953801732435</Data></Cell>
    <Cell><Data ss:Type="Number">9</Data></Cell>
    <Cell><Data ss:Type="Number">102</Data></Cell>
    <Cell><Data ss:Type="String">negative regulation of cellular component organization</Data></Cell>
    <Cell><Data ss:Type="String">APOC1, ARHGDIA, NPM1, BCL11A, AURKAIP1, PTEN, MAD1L1, ARHGEF1, TMSB10</Data></Cell>
   </Row>
   <Row>
    <Cell><Data ss:Type="String">GO:0022604</Data></Cell>
    <Cell><Data ss:Type="String">0.0292127716165472</Data></Cell>
    <Cell ss:StyleID="s62"><Data ss:Type="Number">222792712447446</Data></Cell>
    <Cell ss:StyleID="s62"><Data ss:Type="Number">43618864292589</Data></Cell>
    <Cell><Data ss:Type="Number">9</Data></Cell>
    <Cell><Data ss:Type="Number">103</Data></Cell>
    <Cell><Data ss:Type="String">regulation of cell morphogenesis</Data></Cell>
    <Cell><Data ss:Type="String">CTNNB1, PTK2B, ARHGDIA, MYH9, BCL11A, CDC42SE1, PTEN, LST1, ARHGEF1</Data></Cell>
   </Row>
   <Row>
    <Cell><Data ss:Type="String">GO:0031400</Data></Cell>
    <Cell><Data ss:Type="String">0.0343303419818989</Data></Cell>
    <Cell ss:StyleID="s62"><Data ss:Type="Number">215735539230817</Data></Cell>
    <Cell ss:StyleID="s62"><Data ss:Type="Number">448893166506256</Data></Cell>
    <Cell><Data ss:Type="Number">9</Data></Cell>
    <Cell><Data ss:Type="Number">106</Data></Cell>
    <Cell><Data ss:Type="String">negative regulation of protein modification process</Data></Cell>
    <Cell><Data ss:Type="String">LYN, PAK2, PSMB8, PSMB9, PTEN, PTPN6, UBA52, UBB, YWHAB</Data></Cell>
   </Row>
   <Row>
    <Cell><Data ss:Type="String">GO:0072594</Data></Cell>
    <Cell><Data ss:Type="String">0.0380680766013107</Data></Cell>
    <Cell ss:StyleID="s62"><Data ss:Type="Number">211268372346217</Data></Cell>
    <Cell ss:StyleID="s62"><Data ss:Type="Number">457362848893167</Data></Cell>
    <Cell><Data ss:Type="Number">9</Data></Cell>
    <Cell><Data ss:Type="Number">108</Data></Cell>
    <Cell><Data ss:Type="String">establishment of protein localization to organelle</Data></Cell>
    <Cell><Data ss:Type="String">MTERFD2, DNAJC19, TAMM41, RPL9, RPL34, RPL39, RPS2, BID, UBA52</Data></Cell>
   </Row>
   <Row>
    <Cell><Data ss:Type="String">GO:0006520</Data></Cell>
    <Cell><Data ss:Type="String">0.0420754486508907</Data></Cell>
    <Cell ss:StyleID="s62"><Data ss:Type="Number">206978122961997</Data></Cell>
    <Cell ss:StyleID="s62"><Data ss:Type="Number">465832531280077</Data></Cell>
    <Cell><Data ss:Type="Number">9</Data></Cell>
    <Cell><Data ss:Type="Number">110</Data></Cell>
    <Cell><Data ss:Type="String">cellular amino acid metabolic process</Data></Cell>
    <Cell><Data ss:Type="String">DARS, ALOX5AP, MTHFD1, ATF4, CNDP2, PSMB8, PSMB9, ALDH4A1, PTDSS1</Data></Cell>
   </Row>
   <Row>
    <Cell><Data ss:Type="String">GO:0016337</Data></Cell>
    <Cell><Data ss:Type="String">0.0420754486508907</Data></Cell>
    <Cell ss:StyleID="s62"><Data ss:Type="Number">206978122961997</Data></Cell>
    <Cell ss:StyleID="s62"><Data ss:Type="Number">465832531280077</Data></Cell>
    <Cell><Data ss:Type="Number">9</Data></Cell>
    <Cell><Data ss:Type="Number">110</Data></Cell>
    <Cell><Data ss:Type="String">cell-cell adhesion</Data></Cell>
    <Cell><Data ss:Type="String">CD24, CTNNB1, CYFIP2, ICAM3, LYN, MSN, MYH9, TNF, ZAP70</Data></Cell>
   </Row>
   <Row>
    <Cell><Data ss:Type="String">GO:0019058</Data></Cell>
    <Cell><Data ss:Type="String">0.0420754486508907</Data></Cell>
    <Cell ss:StyleID="s62"><Data ss:Type="Number">206978122961997</Data></Cell>
    <Cell ss:StyleID="s62"><Data ss:Type="Number">465832531280077</Data></Cell>
    <Cell><Data ss:Type="Number">9</Data></Cell>
    <Cell><Data ss:Type="Number">110</Data></Cell>
    <Cell><Data ss:Type="String">viral infectious cycle</Data></Cell>
    <Cell><Data ss:Type="String">PFN1, RPL9, RPL34, RPL39, RPS2, TNF, UBA52, UBB, CXCR4</Data></Cell>
   </Row>
   <Row>
    <Cell><Data ss:Type="String">GO:0010608</Data></Cell>
    <Cell><Data ss:Type="String">0.0463592584095622</Data></Cell>
    <Cell ss:StyleID="s62"><Data ss:Type="Number">202854485204349</Data></Cell>
    <Cell ss:StyleID="s62"><Data ss:Type="Number">474302213666988</Data></Cell>
    <Cell><Data ss:Type="Number">9</Data></Cell>
    <Cell><Data ss:Type="Number">112</Data></Cell>
    <Cell><Data ss:Type="String">posttranscriptional regulation of gene expression</Data></Cell>
    <Cell><Data ss:Type="String">UHMK1, PTK2B, CCDC88C, MYD88, SEPSECS, PTEN, RPS6KA1, RPS6KA3, TNF</Data></Cell>
   </Row>
   <Row>
    <Cell><Data ss:Type="String">GO:0042098</Data></Cell>
    <Cell ss:StyleID="s63"><Data ss:Type="Number">363000000</Data></Cell>
    <Cell ss:StyleID="s62"><Data ss:Type="Number">11797619047619</Data></Cell>
    <Cell ss:StyleID="s62"><Data ss:Type="Number">101636188642926</Data></Cell>
    <Cell><Data ss:Type="Number">8</Data></Cell>
    <Cell><Data ss:Type="Number">24</Data></Cell>
    <Cell><Data ss:Type="String">T cell proliferation</Data></Cell>
    <Cell><Data ss:Type="String">CD24, CTNNB1, DOCK2, TNFRSF4, ZAP70, CARD11, TNFRSF14, CCND3</Data></Cell>
   </Row>
   <Row>
    <Cell><Data ss:Type="String">GO:0034130</Data></Cell>
    <Cell ss:StyleID="s63"><Data ss:Type="Number">2320000000</Data></Cell>
    <Cell ss:StyleID="s62"><Data ss:Type="Number">856709956709957</Data></Cell>
    <Cell ss:StyleID="s62"><Data ss:Type="Number">127045235803657</Data></Cell>
    <Cell><Data ss:Type="Number">8</Data></Cell>
    <Cell><Data ss:Type="Number">30</Data></Cell>
    <Cell><Data ss:Type="String">toll-like receptor 1 signaling pathway</Data></Cell>
    <Cell><Data ss:Type="String">MEF2C, MYD88, NFKBIA, MAP2K2, RPS6KA1, RPS6KA3, UBA52, UBB</Data></Cell>
   </Row>
   <Row>
    <Cell><Data ss:Type="String">GO:0034138</Data></Cell>
    <Cell ss:StyleID="s63"><Data ss:Type="Number">2320000000</Data></Cell>
    <Cell ss:StyleID="s62"><Data ss:Type="Number">856709956709957</Data></Cell>
    <Cell ss:StyleID="s62"><Data ss:Type="Number">127045235803657</Data></Cell>
    <Cell><Data ss:Type="Number">8</Data></Cell>
    <Cell><Data ss:Type="Number">30</Data></Cell>
    <Cell><Data ss:Type="String">toll-like receptor 3 signaling pathway</Data></Cell>
    <Cell><Data ss:Type="String">MEF2C, NFKBIA, MAP2K2, RPS6KA1, RPS6KA3, UBA52, UBB, UNC93B1</Data></Cell>
   </Row>
   <Row>
    <Cell><Data ss:Type="String">GO:0045637</Data></Cell>
    <Cell ss:StyleID="s63"><Data ss:Type="Number">3880000000</Data></Cell>
    <Cell ss:StyleID="s62"><Data ss:Type="Number">784920634920635</Data></Cell>
    <Cell ss:StyleID="s62"><Data ss:Type="Number">135514918190568</Data></Cell>
    <Cell><Data ss:Type="Number">8</Data></Cell>
    <Cell><Data ss:Type="Number">32</Data></Cell>
    <Cell><Data ss:Type="String">regulation of myeloid cell differentiation</Data></Cell>
    <Cell><Data ss:Type="String">CTNNB1, ESRRA, PTK2B, INPP5D, LYN, MEF2C, NFKBIA, TNF</Data></Cell>
   </Row>
   <Row>
    <Cell><Data ss:Type="String">GO:0051092</Data></Cell>
    <Cell ss:StyleID="s63"><Data ss:Type="Number">3880000000</Data></Cell>
    <Cell ss:StyleID="s62"><Data ss:Type="Number">784920634920635</Data></Cell>
    <Cell ss:StyleID="s62"><Data ss:Type="Number">135514918190568</Data></Cell>
    <Cell><Data ss:Type="Number">8</Data></Cell>
    <Cell><Data ss:Type="Number">32</Data></Cell>
    <Cell><Data ss:Type="String">positive regulation of NF-kappaB transcription factor activity</Data></Cell>
    <Cell><Data ss:Type="String">MYD88, NFKBIA, NPM1, PRKCB, TNF, UBA52, UBB, CARD11</Data></Cell>
   </Row>
   <Row>
    <Cell><Data ss:Type="String">GO:0008063</Data></Cell>
    <Cell ss:StyleID="s63"><Data ss:Type="Number">4940000000</Data></Cell>
    <Cell ss:StyleID="s62"><Data ss:Type="Number">753333333333333</Data></Cell>
    <Cell ss:StyleID="s62"><Data ss:Type="Number">139749759384023</Data></Cell>
    <Cell><Data ss:Type="Number">8</Data></Cell>
    <Cell><Data ss:Type="Number">33</Data></Cell>
    <Cell><Data ss:Type="String">Toll signaling pathway</Data></Cell>
    <Cell><Data ss:Type="String">MEF2C, MYD88, NFKBIA, MAP2K2, RPS6KA1, RPS6KA3, UBA52, UBB</Data></Cell>
   </Row>
   <Row>
    <Cell><Data ss:Type="String">GO:0002449</Data></Cell>
    <Cell ss:StyleID="s63"><Data ss:Type="Number">6220000000</Data></Cell>
    <Cell ss:StyleID="s62"><Data ss:Type="Number">724175824175824</Data></Cell>
    <Cell ss:StyleID="s62"><Data ss:Type="Number">143984600577478</Data></Cell>
    <Cell><Data ss:Type="Number">8</Data></Cell>
    <Cell><Data ss:Type="Number">34</Data></Cell>
    <Cell><Data ss:Type="String">lymphocyte mediated immunity</Data></Cell>
    <Cell><Data ss:Type="String">CTSC, EXOSC6, HLA-DQB1, INPP5D, LTA, MYD88, TAP1, TNF</Data></Cell>
   </Row>
   <Row>
    <Cell><Data ss:Type="String">GO:0002755</Data></Cell>
    <Cell ss:StyleID="s63"><Data ss:Type="Number">6220000000</Data></Cell>
    <Cell ss:StyleID="s62"><Data ss:Type="Number">724175824175824</Data></Cell>
    <Cell ss:StyleID="s62"><Data ss:Type="Number">143984600577478</Data></Cell>
    <Cell><Data ss:Type="Number">8</Data></Cell>
    <Cell><Data ss:Type="Number">34</Data></Cell>
    <Cell><Data ss:Type="String">MyD88-dependent toll-like receptor signaling pathway</Data></Cell>
    <Cell><Data ss:Type="String">MEF2C, MYD88, NFKBIA, MAP2K2, RPS6KA1, RPS6KA3, UBA52, UBB</Data></Cell>
   </Row>
   <Row>
    <Cell><Data ss:Type="String">GO:2000602</Data></Cell>
    <Cell><Data ss:Type="String">0.000778142676182404</Data></Cell>
    <Cell ss:StyleID="s62"><Data ss:Type="Number">469047619047619</Data></Cell>
    <Cell ss:StyleID="s62"><Data ss:Type="Number">203272377285852</Data></Cell>
    <Cell><Data ss:Type="Number">8</Data></Cell>
    <Cell><Data ss:Type="Number">48</Data></Cell>
    <Cell><Data ss:Type="String">regulation of interphase of mitotic cell cycle</Data></Cell>
    <Cell><Data ss:Type="String">CHMP1A, PSMB8, PSMB9, PTEN, PTPN6, BID, UBA52, UBB</Data></Cell>
   </Row>
   <Row>
    <Cell><Data ss:Type="String">GO:0000082</Data></Cell>
    <Cell><Data ss:Type="String">0.00379837121612169</Data></Cell>
    <Cell ss:StyleID="s62"><Data ss:Type="Number">352830188679245</Data></Cell>
    <Cell ss:StyleID="s62"><Data ss:Type="Number">25832531280077</Data></Cell>
    <Cell><Data ss:Type="Number">8</Data></Cell>
    <Cell><Data ss:Type="Number">61</Data></Cell>
    <Cell><Data ss:Type="String">G1/S transition of mitotic cell cycle</Data></Cell>
    <Cell><Data ss:Type="String">MCM5, PSMB8, PSMB9, PTEN, PTPN6, BID, UBA52, UBB</Data></Cell>
   </Row>
   <Row>
    <Cell><Data ss:Type="String">GO:0009615</Data></Cell>
    <Cell><Data ss:Type="String">0.00678111669283619</Data></Cell>
    <Cell ss:StyleID="s62"><Data ss:Type="Number">316464891041162</Data></Cell>
    <Cell ss:StyleID="s62"><Data ss:Type="Number">283734359961501</Data></Cell>
    <Cell><Data ss:Type="Number">8</Data></Cell>
    <Cell><Data ss:Type="Number">67</Data></Cell>
    <Cell><Data ss:Type="String">response to virus</Data></Cell>
    <Cell><Data ss:Type="String">DOCK2, HLA-A, MEF2C, MYD88, PAK2, TNF, CXCR4, UNC93B1</Data></Cell>
   </Row>
   <Row>
    <Cell><Data ss:Type="String">GO:0051346</Data></Cell>
    <Cell><Data ss:Type="String">0.00809144876584267</Data></Cell>
    <Cell ss:StyleID="s62"><Data ss:Type="Number">305932864949258</Data></Cell>
    <Cell ss:StyleID="s62"><Data ss:Type="Number">292204042348412</Data></Cell>
    <Cell><Data ss:Type="Number">8</Data></Cell>
    <Cell><Data ss:Type="Number">69</Data></Cell>
    <Cell><Data ss:Type="String">negative regulation of hydrolase activity</Data></Cell>
    <Cell><Data ss:Type="String">TNFAIP8, APOC1, PAK2, SERPINA1, PXK, RPS6KA1, RPS6KA3, TNF</Data></Cell>
   </Row>
   <Row>
    <Cell><Data ss:Type="String">GO:0043405</Data></Cell>
    <Cell><Data ss:Type="String">0.0164456684961233</Data></Cell>
    <Cell ss:StyleID="s62"><Data ss:Type="Number">265986394557823</Data></Cell>
    <Cell ss:StyleID="s62"><Data ss:Type="Number">330317613089509</Data></Cell>
    <Cell><Data ss:Type="Number">8</Data></Cell>
    <Cell><Data ss:Type="Number">78</Data></Cell>
    <Cell><Data ss:Type="String">regulation of MAP kinase activity</Data></Cell>
    <Cell><Data ss:Type="String">CD24, PTK2B, LYN, MAP2K2, TNF, UBA52, UBB, CXCR4</Data></Cell>
   </Row>
   <Row>
    <Cell><Data ss:Type="String">GO:0032147</Data></Cell>
    <Cell><Data ss:Type="String">0.0176576116169506</Data></Cell>
    <Cell ss:StyleID="s62"><Data ss:Type="Number">262173038229376</Data></Cell>
    <Cell ss:StyleID="s62"><Data ss:Type="Number">334552454282964</Data></Cell>
    <Cell><Data ss:Type="Number">8</Data></Cell>
    <Cell><Data ss:Type="Number">79</Data></Cell>
    <Cell><Data ss:Type="String">activation of protein kinase activity</Data></Cell>
    <Cell><Data ss:Type="String">PTK2B, MAP2K2, TNF, UBA52, UBB, YWHAB, CXCR4, TNFRSF10A</Data></Cell>
   </Row>
   <Row>
    <Cell><Data ss:Type="String">GO:0042493</Data></Cell>
    <Cell><Data ss:Type="String">0.0335007561705705</Data></Cell>
    <Cell ss:StyleID="s62"><Data ss:Type="Number">229218106995885</Data></Cell>
    <Cell ss:StyleID="s62"><Data ss:Type="Number">376900866217517</Data></Cell>
    <Cell><Data ss:Type="Number">8</Data></Cell>
    <Cell><Data ss:Type="Number">89</Data></Cell>
    <Cell><Data ss:Type="String">response to drug</Data></Cell>
    <Cell><Data ss:Type="String">CTNNB1, PTK2B, GRK5, ABCC6, LTA, LYN, MEF2C, TNF</Data></Cell>
   </Row>
   <Row>
    <Cell><Data ss:Type="String">GO:0043408</Data></Cell>
    <Cell><Data ss:Type="String">0.0442399956616435</Data></Cell>
    <Cell ss:StyleID="s62"><Data ss:Type="Number">215614617940199</Data></Cell>
    <Cell ss:StyleID="s62"><Data ss:Type="Number">398075072184793</Data></Cell>
    <Cell><Data ss:Type="Number">8</Data></Cell>
    <Cell><Data ss:Type="Number">94</Data></Cell>
    <Cell><Data ss:Type="String">regulation of MAPK cascade</Data></Cell>
    <Cell><Data ss:Type="String">CD24, CTNNB1, PTK2B, LYN, MYD88, MAP2K2, PTPN6, TNF</Data></Cell>
   </Row>
   <Row>
    <Cell><Data ss:Type="String">GO:0070665</Data></Cell>
    <Cell ss:StyleID="s63"><Data ss:Type="Number">465000000</Data></Cell>
    <Cell ss:StyleID="s62"><Data ss:Type="Number">149451317912856</Data></Cell>
    <Cell><Data ss:Type="String">0.762271414821944</Data></Cell>
    <Cell><Data ss:Type="Number">7</Data></Cell>
    <Cell><Data ss:Type="Number">18</Data></Cell>
    <Cell><Data ss:Type="String">positive regulation of leukocyte proliferation</Data></Cell>
    <Cell><Data ss:Type="String">CD24, LYN, MEF2C, MYD88, TNFRSF4, ZAP70, CARD11</Data></Cell>
   </Row>
   <Row>
    <Cell><Data ss:Type="String">GO:0071222</Data></Cell>
    <Cell ss:StyleID="s63"><Data ss:Type="Number">2990000000</Data></Cell>
    <Cell ss:StyleID="s62"><Data ss:Type="Number">102618343195266</Data></Cell>
    <Cell><Data ss:Type="String">0.974013474494706</Data></Cell>
    <Cell><Data ss:Type="Number">7</Data></Cell>
    <Cell><Data ss:Type="Number">23</Data></Cell>
    <Cell><Data ss:Type="String">cellular response to lipopolysaccharide</Data></Cell>
    <Cell><Data ss:Type="String">LYN, MEF2C, MYD88, NFKBIA, NFKBIL1, PLSCR3, TNF</Data></Cell>
   </Row>
   <Row>
    <Cell><Data ss:Type="String">GO:0002695</Data></Cell>
    <Cell ss:StyleID="s63"><Data ss:Type="Number">4070000000</Data></Cell>
    <Cell ss:StyleID="s62"><Data ss:Type="Number">96557605290637</Data></Cell>
    <Cell ss:StyleID="s62"><Data ss:Type="Number">101636188642926</Data></Cell>
    <Cell><Data ss:Type="Number">7</Data></Cell>
    <Cell><Data ss:Type="Number">24</Data></Cell>
    <Cell><Data ss:Type="String">negative regulation of leukocyte activation</Data></Cell>
    <Cell><Data ss:Type="String">CNR2, ABR, INPP5D, LYN, PAG1, LST1, TNFRSF14</Data></Cell>
   </Row>
   <Row>
    <Cell><Data ss:Type="String">GO:0071219</Data></Cell>
    <Cell ss:StyleID="s63"><Data ss:Type="Number">4070000000</Data></Cell>
    <Cell ss:StyleID="s62"><Data ss:Type="Number">96557605290637</Data></Cell>
    <Cell ss:StyleID="s62"><Data ss:Type="Number">101636188642926</Data></Cell>
    <Cell><Data ss:Type="Number">7</Data></Cell>
    <Cell><Data ss:Type="Number">24</Data></Cell>
    <Cell><Data ss:Type="String">cellular response to molecule of bacterial origin</Data></Cell>
    <Cell><Data ss:Type="String">LYN, MEF2C, MYD88, NFKBIA, NFKBIL1, PLSCR3, TNF</Data></Cell>
   </Row>
   <Row>
    <Cell><Data ss:Type="String">GO:0035666</Data></Cell>
    <Cell><Data ss:Type="String">0.000120592069482728</Data></Cell>
    <Cell ss:StyleID="s62"><Data ss:Type="Number">780867850098619</Data></Cell>
    <Cell ss:StyleID="s62"><Data ss:Type="Number">118575553416747</Data></Cell>
    <Cell><Data ss:Type="Number">7</Data></Cell>
    <Cell><Data ss:Type="Number">28</Data></Cell>
    <Cell><Data ss:Type="String">TRIF-dependent toll-like receptor signaling pathway</Data></Cell>
    <Cell><Data ss:Type="String">MEF2C, NFKBIA, MAP2K2, RPS6KA1, RPS6KA3, UBA52, UBB</Data></Cell>
   </Row>
   <Row>
    <Cell><Data ss:Type="String">GO:0050866</Data></Cell>
    <Cell><Data ss:Type="String">0.000120592069482728</Data></Cell>
    <Cell ss:StyleID="s62"><Data ss:Type="Number">780867850098619</Data></Cell>
    <Cell ss:StyleID="s62"><Data ss:Type="Number">118575553416747</Data></Cell>
    <Cell><Data ss:Type="Number">7</Data></Cell>
    <Cell><Data ss:Type="Number">28</Data></Cell>
    <Cell><Data ss:Type="String">negative regulation of cell activation</Data></Cell>
    <Cell><Data ss:Type="String">CNR2, ABR, INPP5D, LYN, PAG1, LST1, TNFRSF14</Data></Cell>
   </Row>
   <Row>
    <Cell><Data ss:Type="String">GO:0071216</Data></Cell>
    <Cell><Data ss:Type="String">0.000120592069482728</Data></Cell>
    <Cell ss:StyleID="s62"><Data ss:Type="Number">780867850098619</Data></Cell>
    <Cell ss:StyleID="s62"><Data ss:Type="Number">118575553416747</Data></Cell>
    <Cell><Data ss:Type="Number">7</Data></Cell>
    <Cell><Data ss:Type="Number">28</Data></Cell>
    <Cell><Data ss:Type="String">cellular response to biotic stimulus</Data></Cell>
    <Cell><Data ss:Type="String">LYN, MEF2C, MYD88, NFKBIA, NFKBIL1, PLSCR3, TNF</Data></Cell>
   </Row>
   <Row>
    <Cell><Data ss:Type="String">GO:0002756</Data></Cell>
    <Cell><Data ss:Type="String">0.000153346478420651</Data></Cell>
    <Cell ss:StyleID="s62"><Data ss:Type="Number">745185583647122</Data></Cell>
    <Cell ss:StyleID="s62"><Data ss:Type="Number">122810394610202</Data></Cell>
    <Cell><Data ss:Type="Number">7</Data></Cell>
    <Cell><Data ss:Type="Number">29</Data></Cell>
    <Cell><Data ss:Type="String">MyD88-independent toll-like receptor signaling pathway</Data></Cell>
    <Cell><Data ss:Type="String">MEF2C, NFKBIA, MAP2K2, RPS6KA1, RPS6KA3, UBA52, UBB</Data></Cell>
   </Row>
   <Row>
    <Cell><Data ss:Type="String">GO:0043900</Data></Cell>
    <Cell><Data ss:Type="String">0.000153346478420651</Data></Cell>
    <Cell ss:StyleID="s62"><Data ss:Type="Number">745185583647122</Data></Cell>
    <Cell ss:StyleID="s62"><Data ss:Type="Number">122810394610202</Data></Cell>
    <Cell><Data ss:Type="Number">7</Data></Cell>
    <Cell><Data ss:Type="Number">29</Data></Cell>
    <Cell><Data ss:Type="String">regulation of multi-organism process</Data></Cell>
    <Cell><Data ss:Type="String">DOCK2, HLA-A, LTA, MYD88, NFKBIL1, PAK2, TNF</Data></Cell>
   </Row>
   <Row>
    <Cell><Data ss:Type="String">GO:0002573</Data></Cell>
    <Cell><Data ss:Type="String">0.000363549501942384</Data></Cell>
    <Cell ss:StyleID="s62"><Data ss:Type="Number">629904415111516</Data></Cell>
    <Cell ss:StyleID="s62"><Data ss:Type="Number">139749759384023</Data></Cell>
    <Cell><Data ss:Type="Number">7</Data></Cell>
    <Cell><Data ss:Type="Number">33</Data></Cell>
    <Cell><Data ss:Type="String">myeloid leukocyte differentiation</Data></Cell>
    <Cell><Data ss:Type="String">UBD, CTNNB1, ESRRA, INPP5D, LYN, MYH9, TNF</Data></Cell>
   </Row>
   <Row>
    <Cell><Data ss:Type="String">GO:2000045</Data></Cell>
    <Cell><Data ss:Type="String">0.000532639445987491</Data></Cell>
    <Cell ss:StyleID="s62"><Data ss:Type="Number">584615384615385</Data></Cell>
    <Cell ss:StyleID="s62"><Data ss:Type="Number">148219441770934</Data></Cell>
    <Cell><Data ss:Type="Number">7</Data></Cell>
    <Cell><Data ss:Type="Number">35</Data></Cell>
    <Cell><Data ss:Type="String">regulation of G1/S transition of mitotic cell cycle</Data></Cell>
    <Cell><Data ss:Type="String">PSMB8, PSMB9, PTEN, PTPN6, BID, UBA52, UBB</Data></Cell>
   </Row>
   <Row>
    <Cell><Data ss:Type="String">GO:0008624</Data></Cell>
    <Cell><Data ss:Type="String">0.000759093174317296</Data></Cell>
    <Cell ss:StyleID="s62"><Data ss:Type="Number">545364891518738</Data></Cell>
    <Cell ss:StyleID="s62"><Data ss:Type="Number">156689124157844</Data></Cell>
    <Cell><Data ss:Type="Number">7</Data></Cell>
    <Cell><Data ss:Type="Number">37</Data></Cell>
    <Cell><Data ss:Type="String">induction of apoptosis by extracellular signals</Data></Cell>
    <Cell><Data ss:Type="String">AKAP13, ABR, BID, TNF, UBA52, UBB, TNFRSF10A</Data></Cell>
   </Row>
   <Row>
    <Cell><Data ss:Type="String">GO:0030217</Data></Cell>
    <Cell><Data ss:Type="String">0.000897775317982268</Data></Cell>
    <Cell ss:StyleID="s62"><Data ss:Type="Number">527638862378316</Data></Cell>
    <Cell ss:StyleID="s62"><Data ss:Type="Number">160923965351299</Data></Cell>
    <Cell><Data ss:Type="Number">7</Data></Cell>
    <Cell><Data ss:Type="Number">38</Data></Cell>
    <Cell><Data ss:Type="String">T cell differentiation</Data></Cell>
    <Cell><Data ss:Type="String">CTNNB1, DOCK2, HLA-DOA, RHOH, BCL11A, ZAP70, CARD11</Data></Cell>
   </Row>
   <Row>
    <Cell><Data ss:Type="String">GO:0008543</Data></Cell>
    <Cell><Data ss:Type="String">0.00251392469180976</Data></Cell>
    <Cell ss:StyleID="s62"><Data ss:Type="Number">429679227654936</Data></Cell>
    <Cell ss:StyleID="s62"><Data ss:Type="Number">190567853705486</Data></Cell>
    <Cell><Data ss:Type="Number">7</Data></Cell>
    <Cell><Data ss:Type="Number">45</Data></Cell>
    <Cell><Data ss:Type="String">fibroblast growth factor receptor signaling pathway</Data></Cell>
    <Cell><Data ss:Type="String">CTNNB1, ADRBK1, MAP2K2, PTEN, UBA52, UBB, YWHAB</Data></Cell>
   </Row>
   <Row>
    <Cell><Data ss:Type="String">GO:0014070</Data></Cell>
    <Cell><Data ss:Type="String">0.00251392469180976</Data></Cell>
    <Cell ss:StyleID="s62"><Data ss:Type="Number">429679227654936</Data></Cell>
    <Cell ss:StyleID="s62"><Data ss:Type="Number">190567853705486</Data></Cell>
    <Cell><Data ss:Type="Number">7</Data></Cell>
    <Cell><Data ss:Type="Number">45</Data></Cell>
    <Cell><Data ss:Type="String">response to organic cyclic compound</Data></Cell>
    <Cell><Data ss:Type="String">CTNNB1, ADRBK1, PTK2B, LYN, MEF2C, SERPINA1, TNF</Data></Cell>
   </Row>
   <Row>
    <Cell><Data ss:Type="String">GO:0016197</Data></Cell>
    <Cell><Data ss:Type="String">0.00324437723486858</Data></Cell>
    <Cell ss:StyleID="s62"><Data ss:Type="Number">407988165680473</Data></Cell>
    <Cell ss:StyleID="s62"><Data ss:Type="Number">199037536092397</Data></Cell>
    <Cell><Data ss:Type="Number">7</Data></Cell>
    <Cell><Data ss:Type="Number">47</Data></Cell>
    <Cell><Data ss:Type="String">endosomal transport</Data></Cell>
    <Cell><Data ss:Type="String">RAB35, CHMP4B, CHMP4A, MAP2K2, UBA52, UBB, SNX17</Data></Cell>
   </Row>
   <Row>
    <Cell><Data ss:Type="String">GO:0044344</Data></Cell>
    <Cell><Data ss:Type="String">0.00412686128967478</Data></Cell>
    <Cell ss:StyleID="s62"><Data ss:Type="Number">38836291913215</Data></Cell>
    <Cell ss:StyleID="s62"><Data ss:Type="Number">207507218479307</Data></Cell>
    <Cell><Data ss:Type="Number">7</Data></Cell>
    <Cell><Data ss:Type="Number">49</Data></Cell>
    <Cell><Data ss:Type="String">cellular response to fibroblast growth factor stimulus</Data></Cell>
    <Cell><Data ss:Type="String">CTNNB1, ADRBK1, MAP2K2, PTEN, UBA52, UBB, YWHAB</Data></Cell>
   </Row>
   <Row>
    <Cell><Data ss:Type="String">GO:0071774</Data></Cell>
    <Cell><Data ss:Type="String">0.00412686128967478</Data></Cell>
    <Cell ss:StyleID="s62"><Data ss:Type="Number">38836291913215</Data></Cell>
    <Cell ss:StyleID="s62"><Data ss:Type="Number">207507218479307</Data></Cell>
    <Cell><Data ss:Type="Number">7</Data></Cell>
    <Cell><Data ss:Type="Number">49</Data></Cell>
    <Cell><Data ss:Type="String">response to fibroblast growth factor stimulus</Data></Cell>
    <Cell><Data ss:Type="String">CTNNB1, ADRBK1, MAP2K2, PTEN, UBA52, UBB, YWHAB</Data></Cell>
   </Row>
   <Row>
    <Cell><Data ss:Type="String">GO:0051235</Data></Cell>
    <Cell><Data ss:Type="String">0.00463102860650926</Data></Cell>
    <Cell ss:StyleID="s62"><Data ss:Type="Number">379234897481767</Data></Cell>
    <Cell ss:StyleID="s62"><Data ss:Type="Number">211742059672762</Data></Cell>
    <Cell><Data ss:Type="Number">7</Data></Cell>
    <Cell><Data ss:Type="Number">50</Data></Cell>
    <Cell><Data ss:Type="String">maintenance of location</Data></Cell>
    <Cell><Data ss:Type="String">CTNNB1, FTH1, NFKBIA, NFKBIL1, TNF, YWHAB, TMSB10</Data></Cell>
   </Row>
   <Row>
    <Cell><Data ss:Type="String">GO:0043406</Data></Cell>
    <Cell><Data ss:Type="String">0.00712391122048726</Data></Cell>
    <Cell ss:StyleID="s62"><Data ss:Type="Number">346607075412313</Data></Cell>
    <Cell ss:StyleID="s62"><Data ss:Type="Number">228681424446583</Data></Cell>
    <Cell><Data ss:Type="Number">7</Data></Cell>
    <Cell><Data ss:Type="Number">54</Data></Cell>
    <Cell><Data ss:Type="String">positive regulation of MAP kinase activity</Data></Cell>
    <Cell><Data ss:Type="String">CD24, PTK2B, MAP2K2, TNF, UBA52, UBB, CXCR4</Data></Cell>
   </Row>
   <Row>
    <Cell><Data ss:Type="String">GO:0018108</Data></Cell>
    <Cell><Data ss:Type="String">0.0114963929836898</Data></Cell>
    <Cell ss:StyleID="s62"><Data ss:Type="Number">312881201638598</Data></Cell>
    <Cell ss:StyleID="s62"><Data ss:Type="Number">249855630413859</Data></Cell>
    <Cell><Data ss:Type="Number">7</Data></Cell>
    <Cell><Data ss:Type="Number">59</Data></Cell>
    <Cell><Data ss:Type="String">peptidyl-tyrosine phosphorylation</Data></Cell>
    <Cell><Data ss:Type="String">CD24, PTK2B, LYN, PAK2, PTPN6, ZAP70, TNFRSF14</Data></Cell>
   </Row>
   <Row>
    <Cell><Data ss:Type="String">GO:0018212</Data></Cell>
    <Cell><Data ss:Type="String">0.0114963929836898</Data></Cell>
    <Cell ss:StyleID="s62"><Data ss:Type="Number">312881201638598</Data></Cell>
    <Cell ss:StyleID="s62"><Data ss:Type="Number">249855630413859</Data></Cell>
    <Cell><Data ss:Type="Number">7</Data></Cell>
    <Cell><Data ss:Type="Number">59</Data></Cell>
    <Cell><Data ss:Type="String">peptidyl-tyrosine modification</Data></Cell>
    <Cell><Data ss:Type="String">CD24, PTK2B, LYN, PAK2, PTPN6, ZAP70, TNFRSF14</Data></Cell>
   </Row>
   <Row>
    <Cell><Data ss:Type="String">GO:0032386</Data></Cell>
    <Cell><Data ss:Type="String">0.0114963929836898</Data></Cell>
    <Cell ss:StyleID="s62"><Data ss:Type="Number">312881201638598</Data></Cell>
    <Cell ss:StyleID="s62"><Data ss:Type="Number">249855630413859</Data></Cell>
    <Cell><Data ss:Type="Number">7</Data></Cell>
    <Cell><Data ss:Type="Number">59</Data></Cell>
    <Cell><Data ss:Type="String">regulation of intracellular transport</Data></Cell>
    <Cell><Data ss:Type="String">UHMK1, CSK, LCP1, NFKBIA, NFKBIL1, MAP2K2, TNF</Data></Cell>
   </Row>
   <Row>
    <Cell><Data ss:Type="String">GO:0060627</Data></Cell>
    <Cell><Data ss:Type="String">0.0175482444872918</Data></Cell>
    <Cell ss:StyleID="s62"><Data ss:Type="Number">285072147825184</Data></Cell>
    <Cell ss:StyleID="s62"><Data ss:Type="Number">271029836381136</Data></Cell>
    <Cell><Data ss:Type="Number">7</Data></Cell>
    <Cell><Data ss:Type="Number">64</Data></Cell>
    <Cell><Data ss:Type="String">regulation of vesicle-mediated transport</Data></Cell>
    <Cell><Data ss:Type="String">CSK, BIN1, ABR, APOC1, LYN, MAP2K2, SNX17</Data></Cell>
   </Row>
   <Row>
    <Cell><Data ss:Type="String">GO:0007265</Data></Cell>
    <Cell><Data ss:Type="String">0.0405409840133893</Data></Cell>
    <Cell ss:StyleID="s62"><Data ss:Type="Number">234774033101792</Data></Cell>
    <Cell ss:StyleID="s62"><Data ss:Type="Number">321847930702599</Data></Cell>
    <Cell><Data ss:Type="Number">7</Data></Cell>
    <Cell><Data ss:Type="Number">76</Data></Cell>
    <Cell><Data ss:Type="String">Ras protein signal transduction</Data></Cell>
    <Cell><Data ss:Type="String">RASGRP1, AKAP13, PSD4, ARHGDIA, MAP2K2, YWHAB, ARHGEF1</Data></Cell>
   </Row>
   <Row>
    <Cell><Data ss:Type="String">GO:0052547</Data></Cell>
    <Cell><Data ss:Type="String">0.0405409840133893</Data></Cell>
    <Cell ss:StyleID="s62"><Data ss:Type="Number">234774033101792</Data></Cell>
    <Cell ss:StyleID="s62"><Data ss:Type="Number">321847930702599</Data></Cell>
    <Cell><Data ss:Type="Number">7</Data></Cell>
    <Cell><Data ss:Type="Number">76</Data></Cell>
    <Cell><Data ss:Type="String">regulation of peptidase activity</Data></Cell>
    <Cell><Data ss:Type="String">TNFAIP8, PAK2, SERPINA1, RPS6KA1, RPS6KA3, TNF, TNFRSF10A</Data></Cell>
   </Row>
   <Row>
    <Cell><Data ss:Type="String">GO:0052548</Data></Cell>
    <Cell><Data ss:Type="String">0.0405409840133893</Data></Cell>
    <Cell ss:StyleID="s62"><Data ss:Type="Number">234774033101792</Data></Cell>
    <Cell ss:StyleID="s62"><Data ss:Type="Number">321847930702599</Data></Cell>
    <Cell><Data ss:Type="Number">7</Data></Cell>
    <Cell><Data ss:Type="Number">76</Data></Cell>
    <Cell><Data ss:Type="String">regulation of endopeptidase activity</Data></Cell>
    <Cell><Data ss:Type="String">TNFAIP8, PAK2, SERPINA1, RPS6KA1, RPS6KA3, TNF, TNFRSF10A</Data></Cell>
   </Row>
   <Row>
    <Cell><Data ss:Type="String">GO:0002504</Data></Cell>
    <Cell ss:StyleID="s63"><Data ss:Type="Number">96700000</Data></Cell>
    <Cell ss:StyleID="s62"><Data ss:Type="Number">350823529411765</Data></Cell>
    <Cell><Data ss:Type="String">0.423484119345525</Data></Cell>
    <Cell><Data ss:Type="Number">6</Data></Cell>
    <Cell><Data ss:Type="Number">10</Data></Cell>
    <Cell><Data ss:Type="String">antigen processing and presentation of peptide or polysaccharide antigen via MHC class II</Data></Cell>
    <Cell><Data ss:Type="String">HLA-DMB, HLA-DOA, HLA-DOB, HLA-DQB1, HLA-DQB2, HLA-DRA</Data></Cell>
   </Row>
   <Row>
    <Cell><Data ss:Type="String">GO:0032946</Data></Cell>
    <Cell ss:StyleID="s63"><Data ss:Type="Number">4440000000</Data></Cell>
    <Cell ss:StyleID="s62"><Data ss:Type="Number">127347593582888</Data></Cell>
    <Cell><Data ss:Type="String">0.719923002887392</Data></Cell>
    <Cell><Data ss:Type="Number">6</Data></Cell>
    <Cell><Data ss:Type="Number">17</Data></Cell>
    <Cell><Data ss:Type="String">positive regulation of mononuclear cell proliferation</Data></Cell>
    <Cell><Data ss:Type="String">CD24, MEF2C, MYD88, TNFRSF4, ZAP70, CARD11</Data></Cell>
   </Row>
   <Row>
    <Cell><Data ss:Type="String">GO:0050671</Data></Cell>
    <Cell ss:StyleID="s63"><Data ss:Type="Number">4440000000</Data></Cell>
    <Cell ss:StyleID="s62"><Data ss:Type="Number">127347593582888</Data></Cell>
    <Cell><Data ss:Type="String">0.719923002887392</Data></Cell>
    <Cell><Data ss:Type="Number">6</Data></Cell>
    <Cell><Data ss:Type="Number">17</Data></Cell>
    <Cell><Data ss:Type="String">positive regulation of lymphocyte proliferation</Data></Cell>
    <Cell><Data ss:Type="String">CD24, MEF2C, MYD88, TNFRSF4, ZAP70, CARD11</Data></Cell>
   </Row>
   <Row>
    <Cell><Data ss:Type="String">GO:0016064</Data></Cell>
    <Cell><Data ss:Type="String">0.000168968157755527</Data></Cell>
    <Cell ss:StyleID="s62"><Data ss:Type="Number">932941176470588</Data></Cell>
    <Cell><Data ss:Type="String">0.889316650625602</Data></Cell>
    <Cell><Data ss:Type="Number">6</Data></Cell>
    <Cell><Data ss:Type="Number">21</Data></Cell>
    <Cell><Data ss:Type="String">immunoglobulin mediated immune response</Data></Cell>
    <Cell><Data ss:Type="String">EXOSC6, HLA-DQB1, INPP5D, LTA, MYD88, TNF</Data></Cell>
   </Row>
   <Row>
    <Cell><Data ss:Type="String">GO:0019724</Data></Cell>
    <Cell><Data ss:Type="String">0.000168968157755527</Data></Cell>
    <Cell ss:StyleID="s62"><Data ss:Type="Number">932941176470588</Data></Cell>
    <Cell><Data ss:Type="String">0.889316650625602</Data></Cell>
    <Cell><Data ss:Type="Number">6</Data></Cell>
    <Cell><Data ss:Type="Number">21</Data></Cell>
    <Cell><Data ss:Type="String">B cell mediated immunity</Data></Cell>
    <Cell><Data ss:Type="String">EXOSC6, HLA-DQB1, INPP5D, LTA, MYD88, TNF</Data></Cell>
   </Row>
   <Row>
    <Cell><Data ss:Type="String">GO:0051224</Data></Cell>
    <Cell><Data ss:Type="String">0.000478674992348305</Data></Cell>
    <Cell ss:StyleID="s62"><Data ss:Type="Number">735789473684211</Data></Cell>
    <Cell ss:StyleID="s62"><Data ss:Type="Number">105871029836381</Data></Cell>
    <Cell><Data ss:Type="Number">6</Data></Cell>
    <Cell><Data ss:Type="Number">25</Data></Cell>
    <Cell><Data ss:Type="String">negative regulation of protein transport</Data></Cell>
    <Cell><Data ss:Type="String">CSK, NFKBIA, NFKBIL1, TNF, TNFRSF4, YWHAB</Data></Cell>
   </Row>
   <Row>
    <Cell><Data ss:Type="String">GO:0034612</Data></Cell>
    <Cell><Data ss:Type="String">0.000915946187692979</Data></Cell>
    <Cell ss:StyleID="s62"><Data ss:Type="Number">634973262032086</Data></Cell>
    <Cell ss:StyleID="s62"><Data ss:Type="Number">118575553416747</Data></Cell>
    <Cell><Data ss:Type="Number">6</Data></Cell>
    <Cell><Data ss:Type="Number">28</Data></Cell>
    <Cell><Data ss:Type="String">response to tumor necrosis factor</Data></Cell>
    <Cell><Data ss:Type="String">UBD, COMMD7, PTK2B, TNF, TNFRSF4, TNFRSF14</Data></Cell>
   </Row>
   <Row>
    <Cell><Data ss:Type="String">GO:0001818</Data></Cell>
    <Cell><Data ss:Type="String">0.0019137015904676</Data></Cell>
    <Cell ss:StyleID="s62"><Data ss:Type="Number">536742081447964</Data></Cell>
    <Cell ss:StyleID="s62"><Data ss:Type="Number">135514918190568</Data></Cell>
    <Cell><Data ss:Type="Number">6</Data></Cell>
    <Cell><Data ss:Type="Number">32</Data></Cell>
    <Cell><Data ss:Type="String">negative regulation of cytokine production</Data></Cell>
    <Cell><Data ss:Type="String">CD24, NFKBIL1, OTUD5, TNF, UBA52, UBB</Data></Cell>
   </Row>
   <Row>
    <Cell><Data ss:Type="String">GO:0044403</Data></Cell>
    <Cell><Data ss:Type="String">0.0019137015904676</Data></Cell>
    <Cell ss:StyleID="s62"><Data ss:Type="Number">536742081447964</Data></Cell>
    <Cell ss:StyleID="s62"><Data ss:Type="Number">135514918190568</Data></Cell>
    <Cell><Data ss:Type="Number">6</Data></Cell>
    <Cell><Data ss:Type="Number">32</Data></Cell>
    <Cell><Data ss:Type="String">symbiosis, encompassing mutualism through parasitism</Data></Cell>
    <Cell><Data ss:Type="String">LTA, MYD88, NCF1, TAP1, TNF, CXCR4</Data></Cell>
   </Row>
   <Row>
    <Cell><Data ss:Type="String">GO:0050768</Data></Cell>
    <Cell><Data ss:Type="String">0.00308497544318493</Data></Cell>
    <Cell ss:StyleID="s62"><Data ss:Type="Number">480851926977688</Data></Cell>
    <Cell ss:StyleID="s62"><Data ss:Type="Number">148219441770934</Data></Cell>
    <Cell><Data ss:Type="Number">6</Data></Cell>
    <Cell><Data ss:Type="Number">35</Data></Cell>
    <Cell><Data ss:Type="String">negative regulation of neurogenesis</Data></Cell>
    <Cell><Data ss:Type="String">CTNNB1, ARHGDIA, BCL11A, PTEN, CTDSP1, ARHGEF1</Data></Cell>
   </Row>
   <Row>
    <Cell><Data ss:Type="String">GO:0050727</Data></Cell>
    <Cell><Data ss:Type="String">0.00357438478678731</Data></Cell>
    <Cell ss:StyleID="s62"><Data ss:Type="Number">464705882352941</Data></Cell>
    <Cell ss:StyleID="s62"><Data ss:Type="Number">152454282964389</Data></Cell>
    <Cell><Data ss:Type="Number">6</Data></Cell>
    <Cell><Data ss:Type="Number">36</Data></Cell>
    <Cell><Data ss:Type="String">regulation of inflammatory response</Data></Cell>
    <Cell><Data ss:Type="String">CNR2, ABR, LTA, LYN, MYD88, TNF</Data></Cell>
   </Row>
   <Row>
    <Cell><Data ss:Type="String">GO:0045927</Data></Cell>
    <Cell><Data ss:Type="String">0.00472331205376402</Data></Cell>
    <Cell ss:StyleID="s62"><Data ss:Type="Number">435441176470588</Data></Cell>
    <Cell ss:StyleID="s62"><Data ss:Type="Number">160923965351299</Data></Cell>
    <Cell><Data ss:Type="Number">6</Data></Cell>
    <Cell><Data ss:Type="Number">38</Data></Cell>
    <Cell><Data ss:Type="String">positive regulation of growth</Data></Cell>
    <Cell><Data ss:Type="String">BASP1, C6orf108, PTK2B, BCL11A, RPS6KA1, RPS6KA3</Data></Cell>
   </Row>
   <Row>
    <Cell><Data ss:Type="String">GO:0033157</Data></Cell>
    <Cell><Data ss:Type="String">0.00692693184277258</Data></Cell>
    <Cell ss:StyleID="s62"><Data ss:Type="Number">39781512605042</Data></Cell>
    <Cell ss:StyleID="s62"><Data ss:Type="Number">173628488931665</Data></Cell>
    <Cell><Data ss:Type="Number">6</Data></Cell>
    <Cell><Data ss:Type="Number">41</Data></Cell>
    <Cell><Data ss:Type="String">regulation of intracellular protein transport</Data></Cell>
    <Cell><Data ss:Type="String">UHMK1, CSK, LCP1, NFKBIA, NFKBIL1, TNF</Data></Cell>
   </Row>
   <Row>
    <Cell><Data ss:Type="String">GO:0000084</Data></Cell>
    <Cell><Data ss:Type="String">0.00875883575234298</Data></Cell>
    <Cell ss:StyleID="s62"><Data ss:Type="Number">376120826709062</Data></Cell>
    <Cell ss:StyleID="s62"><Data ss:Type="Number">182098171318576</Data></Cell>
    <Cell><Data ss:Type="Number">6</Data></Cell>
    <Cell><Data ss:Type="Number">43</Data></Cell>
    <Cell><Data ss:Type="String">S phase of mitotic cell cycle</Data></Cell>
    <Cell><Data ss:Type="String">MCM5, CHMP1A, PSMB8, PSMB9, UBA52, UBB</Data></Cell>
   </Row>
   <Row>
    <Cell><Data ss:Type="String">GO:0043254</Data></Cell>
    <Cell><Data ss:Type="String">0.00875883575234298</Data></Cell>
    <Cell ss:StyleID="s62"><Data ss:Type="Number">376120826709062</Data></Cell>
    <Cell ss:StyleID="s62"><Data ss:Type="Number">182098171318576</Data></Cell>
    <Cell><Data ss:Type="Number">6</Data></Cell>
    <Cell><Data ss:Type="Number">43</Data></Cell>
    <Cell><Data ss:Type="String">regulation of protein complex assembly</Data></Cell>
    <Cell><Data ss:Type="String">ARPC1B, PTK2B, BCL11A, BID, TNF, TMSB10</Data></Cell>
   </Row>
   <Row>
    <Cell><Data ss:Type="String">GO:0050730</Data></Cell>
    <Cell><Data ss:Type="String">0.00875883575234298</Data></Cell>
    <Cell ss:StyleID="s62"><Data ss:Type="Number">376120826709062</Data></Cell>
    <Cell ss:StyleID="s62"><Data ss:Type="Number">182098171318576</Data></Cell>
    <Cell><Data ss:Type="Number">6</Data></Cell>
    <Cell><Data ss:Type="Number">43</Data></Cell>
    <Cell><Data ss:Type="String">regulation of peptidyl-tyrosine phosphorylation</Data></Cell>
    <Cell><Data ss:Type="String">CD24, PTK2B, LYN, PAK2, PTPN6, TNFRSF14</Data></Cell>
   </Row>
   <Row>
    <Cell><Data ss:Type="String">GO:0010721</Data></Cell>
    <Cell><Data ss:Type="String">0.0121225129809876</Data></Cell>
    <Cell ss:StyleID="s62"><Data ss:Type="Number">347647058823529</Data></Cell>
    <Cell ss:StyleID="s62"><Data ss:Type="Number">194802694898941</Data></Cell>
    <Cell><Data ss:Type="Number">6</Data></Cell>
    <Cell><Data ss:Type="Number">46</Data></Cell>
    <Cell><Data ss:Type="String">negative regulation of cell development</Data></Cell>
    <Cell><Data ss:Type="String">CTNNB1, ARHGDIA, BCL11A, PTEN, CTDSP1, ARHGEF1</Data></Cell>
   </Row>
   <Row>
    <Cell><Data ss:Type="String">GO:0090068</Data></Cell>
    <Cell><Data ss:Type="String">0.0134217523584684</Data></Cell>
    <Cell ss:StyleID="s62"><Data ss:Type="Number">339081779053085</Data></Cell>
    <Cell ss:StyleID="s62"><Data ss:Type="Number">199037536092397</Data></Cell>
    <Cell><Data ss:Type="Number">6</Data></Cell>
    <Cell><Data ss:Type="Number">47</Data></Cell>
    <Cell><Data ss:Type="String">positive regulation of cell cycle process</Data></Cell>
    <Cell><Data ss:Type="String">PSMB8, PSMB9, PTEN, TNF, UBA52, UBB</Data></Cell>
   </Row>
   <Row>
    <Cell><Data ss:Type="String">GO:0051320</Data></Cell>
    <Cell><Data ss:Type="String">0.0148155110280043</Data></Cell>
    <Cell ss:StyleID="s62"><Data ss:Type="Number">330924369747899</Data></Cell>
    <Cell ss:StyleID="s62"><Data ss:Type="Number">203272377285852</Data></Cell>
    <Cell><Data ss:Type="Number">6</Data></Cell>
    <Cell><Data ss:Type="Number">48</Data></Cell>
    <Cell><Data ss:Type="String">S phase</Data></Cell>
    <Cell><Data ss:Type="String">MCM5, CHMP1A, PSMB8, PSMB9, UBA52, UBB</Data></Cell>
   </Row>
   <Row>
    <Cell><Data ss:Type="String">GO:0071496</Data></Cell>
    <Cell><Data ss:Type="String">0.0163069505263758</Data></Cell>
    <Cell ss:StyleID="s62"><Data ss:Type="Number">323146374829001</Data></Cell>
    <Cell ss:StyleID="s62"><Data ss:Type="Number">207507218479307</Data></Cell>
    <Cell><Data ss:Type="Number">6</Data></Cell>
    <Cell><Data ss:Type="Number">49</Data></Cell>
    <Cell><Data ss:Type="String">cellular response to external stimulus</Data></Cell>
    <Cell><Data ss:Type="String">TRIM13, PTK2B, LYN, MYD88, CHMP1A, TNFRSF10A</Data></Cell>
   </Row>
   <Row>
    <Cell><Data ss:Type="String">GO:0031396</Data></Cell>
    <Cell><Data ss:Type="String">0.0178991216972667</Data></Cell>
    <Cell ss:StyleID="s62"><Data ss:Type="Number">31572192513369</Data></Cell>
    <Cell ss:StyleID="s62"><Data ss:Type="Number">211742059672762</Data></Cell>
    <Cell><Data ss:Type="Number">6</Data></Cell>
    <Cell><Data ss:Type="Number">50</Data></Cell>
    <Cell><Data ss:Type="String">regulation of protein ubiquitination</Data></Cell>
    <Cell><Data ss:Type="String">PTK2B, PSMB8, PSMB9, PTEN, UBA52, UBB</Data></Cell>
   </Row>
   <Row>
    <Cell><Data ss:Type="String">GO:0007584</Data></Cell>
    <Cell><Data ss:Type="String">0.0274689279021433</Data></Cell>
    <Cell ss:StyleID="s62"><Data ss:Type="Number">283145258103241</Data></Cell>
    <Cell ss:StyleID="s62"><Data ss:Type="Number">232916265640038</Data></Cell>
    <Cell><Data ss:Type="Number">6</Data></Cell>
    <Cell><Data ss:Type="Number">55</Data></Cell>
    <Cell><Data ss:Type="String">response to nutrient</Data></Cell>
    <Cell><Data ss:Type="String">ENSA, PTK2B, GGCX, LTA, LYN, CHMP1A</Data></Cell>
   </Row>
   <Row>
    <Cell><Data ss:Type="String">GO:0007015</Data></Cell>
    <Cell><Data ss:Type="String">0.0320940563354268</Data></Cell>
    <Cell ss:StyleID="s62"><Data ss:Type="Number">271903114186851</Data></Cell>
    <Cell ss:StyleID="s62"><Data ss:Type="Number">241385948026949</Data></Cell>
    <Cell><Data ss:Type="Number">6</Data></Cell>
    <Cell><Data ss:Type="Number">57</Data></Cell>
    <Cell><Data ss:Type="String">actin filament organization</Data></Cell>
    <Cell><Data ss:Type="String">ARPC1B, PTK2B, LCP1, EVL, PFN1, TMSB10</Data></Cell>
   </Row>
   <Row>
    <Cell><Data ss:Type="String">GO:2000116</Data></Cell>
    <Cell><Data ss:Type="String">0.0320940563354268</Data></Cell>
    <Cell ss:StyleID="s62"><Data ss:Type="Number">271903114186851</Data></Cell>
    <Cell ss:StyleID="s62"><Data ss:Type="Number">241385948026949</Data></Cell>
    <Cell><Data ss:Type="Number">6</Data></Cell>
    <Cell><Data ss:Type="Number">57</Data></Cell>
    <Cell><Data ss:Type="String">regulation of cysteine-type endopeptidase activity</Data></Cell>
    <Cell><Data ss:Type="String">TNFAIP8, PAK2, RPS6KA1, RPS6KA3, TNF, TNFRSF10A</Data></Cell>
   </Row>
   <Row>
    <Cell><Data ss:Type="String">GO:0051969</Data></Cell>
    <Cell><Data ss:Type="String">0.0371999324761473</Data></Cell>
    <Cell ss:StyleID="s62"><Data ss:Type="Number">261509433962264</Data></Cell>
    <Cell ss:StyleID="s62"><Data ss:Type="Number">249855630413859</Data></Cell>
    <Cell><Data ss:Type="Number">6</Data></Cell>
    <Cell><Data ss:Type="Number">59</Data></Cell>
    <Cell><Data ss:Type="String">regulation of transmission of nerve impulse</Data></Cell>
    <Cell><Data ss:Type="String">CNR2, CTNNB1, MEF2C, PXK, PTEN, TNF</Data></Cell>
   </Row>
   <Row>
    <Cell><Data ss:Type="String">GO:0046777</Data></Cell>
    <Cell><Data ss:Type="String">0.0399373772077091</Data></Cell>
    <Cell ss:StyleID="s62"><Data ss:Type="Number">256601307189543</Data></Cell>
    <Cell ss:StyleID="s62"><Data ss:Type="Number">254090471607315</Data></Cell>
    <Cell><Data ss:Type="Number">6</Data></Cell>
    <Cell><Data ss:Type="Number">60</Data></Cell>
    <Cell><Data ss:Type="String">protein autophosphorylation</Data></Cell>
    <Cell><Data ss:Type="String">UHMK1, PTK2B, GRK5, LYN, PAK2, ZAP70</Data></Cell>
   </Row>
   <Row>
    <Cell><Data ss:Type="String">GO:0001666</Data></Cell>
    <Cell><Data ss:Type="String">0.0457882274613342</Data></Cell>
    <Cell ss:StyleID="s62"><Data ss:Type="Number">247310924369748</Data></Cell>
    <Cell ss:StyleID="s62"><Data ss:Type="Number">262560153994225</Data></Cell>
    <Cell><Data ss:Type="Number">6</Data></Cell>
    <Cell><Data ss:Type="Number">62</Data></Cell>
    <Cell><Data ss:Type="String">response to hypoxia</Data></Cell>
    <Cell><Data ss:Type="String">CD24, PTK2B, LTA, SERPINA1, TNF, CXCR4</Data></Cell>
   </Row>
   <Row>
    <Cell><Data ss:Type="String">GO:0031644</Data></Cell>
    <Cell><Data ss:Type="String">0.0457882274613342</Data></Cell>
    <Cell ss:StyleID="s62"><Data ss:Type="Number">247310924369748</Data></Cell>
    <Cell ss:StyleID="s62"><Data ss:Type="Number">262560153994225</Data></Cell>
    <Cell><Data ss:Type="Number">6</Data></Cell>
    <Cell><Data ss:Type="Number">62</Data></Cell>
    <Cell><Data ss:Type="String">regulation of neurological system process</Data></Cell>
    <Cell><Data ss:Type="String">CNR2, CTNNB1, MEF2C, PXK, PTEN, TNF</Data></Cell>
   </Row>
   <Row>
    <Cell><Data ss:Type="String">GO:0036293</Data></Cell>
    <Cell><Data ss:Type="String">0.0489038857847909</Data></Cell>
    <Cell ss:StyleID="s62"><Data ss:Type="Number">242910216718266</Data></Cell>
    <Cell ss:StyleID="s62"><Data ss:Type="Number">26679499518768</Data></Cell>
    <Cell><Data ss:Type="Number">6</Data></Cell>
    <Cell><Data ss:Type="Number">63</Data></Cell>
    <Cell><Data ss:Type="String">response to decreased oxygen levels</Data></Cell>
    <Cell><Data ss:Type="String">CD24, PTK2B, LTA, SERPINA1, TNF, CXCR4</Data></Cell>
   </Row>
   <Row>
    <Cell><Data ss:Type="String">GO:0033209</Data></Cell>
    <Cell ss:StyleID="s63"><Data ss:Type="Number">4830000000</Data></Cell>
    <Cell ss:StyleID="s62"><Data ss:Type="Number">193664717348928</Data></Cell>
    <Cell><Data ss:Type="String">0.465832531280077</Data></Cell>
    <Cell><Data ss:Type="Number">5</Data></Cell>
    <Cell><Data ss:Type="Number">11</Data></Cell>
    <Cell><Data ss:Type="String">tumor necrosis factor-mediated signaling pathway</Data></Cell>
    <Cell><Data ss:Type="String">COMMD7, PTK2B, TNF, TNFRSF4, TNFRSF14</Data></Cell>
   </Row>
   <Row>
    <Cell><Data ss:Type="String">GO:0031663</Data></Cell>
    <Cell ss:StyleID="s63"><Data ss:Type="Number">8000000000</Data></Cell>
    <Cell ss:StyleID="s62"><Data ss:Type="Number">165956558061821</Data></Cell>
    <Cell><Data ss:Type="String">0.508180943214629</Data></Cell>
    <Cell><Data ss:Type="Number">5</Data></Cell>
    <Cell><Data ss:Type="Number">12</Data></Cell>
    <Cell><Data ss:Type="String">lipopolysaccharide-mediated signaling pathway</Data></Cell>
    <Cell><Data ss:Type="String">LYN, MYD88, NFKBIA, NFKBIL1, TNF</Data></Cell>
   </Row>
   <Row>
    <Cell><Data ss:Type="String">GO:0030888</Data></Cell>
    <Cell><Data ss:Type="String">0.000188681742399718</Data></Cell>
    <Cell ss:StyleID="s62"><Data ss:Type="Number">129012345679012</Data></Cell>
    <Cell><Data ss:Type="String">0.592877767083734</Data></Cell>
    <Cell><Data ss:Type="Number">5</Data></Cell>
    <Cell><Data ss:Type="Number">14</Data></Cell>
    <Cell><Data ss:Type="String">regulation of B cell proliferation</Data></Cell>
    <Cell><Data ss:Type="String">INPP5D, LYN, MEF2C, TNFRSF4, CARD11</Data></Cell>
   </Row>
   <Row>
    <Cell><Data ss:Type="String">GO:0042100</Data></Cell>
    <Cell><Data ss:Type="String">0.000188681742399718</Data></Cell>
    <Cell ss:StyleID="s62"><Data ss:Type="Number">129012345679012</Data></Cell>
    <Cell><Data ss:Type="String">0.592877767083734</Data></Cell>
    <Cell><Data ss:Type="Number">5</Data></Cell>
    <Cell><Data ss:Type="Number">14</Data></Cell>
    <Cell><Data ss:Type="String">B cell proliferation</Data></Cell>
    <Cell><Data ss:Type="String">INPP5D, LYN, MEF2C, TNFRSF4, CARD11</Data></Cell>
   </Row>
   <Row>
    <Cell><Data ss:Type="String">GO:0023021</Data></Cell>
    <Cell><Data ss:Type="String">0.000273380501245376</Data></Cell>
    <Cell ss:StyleID="s62"><Data ss:Type="Number">116081871345029</Data></Cell>
    <Cell><Data ss:Type="String">0.635226179018287</Data></Cell>
    <Cell><Data ss:Type="Number">5</Data></Cell>
    <Cell><Data ss:Type="Number">15</Data></Cell>
    <Cell><Data ss:Type="String">termination of signal transduction</Data></Cell>
    <Cell><Data ss:Type="String">ADRBK1, GRK5, MYH9, RGS10, ARHGEF1</Data></Cell>
   </Row>
   <Row>
    <Cell><Data ss:Type="String">GO:0038032</Data></Cell>
    <Cell><Data ss:Type="String">0.000273380501245376</Data></Cell>
    <Cell ss:StyleID="s62"><Data ss:Type="Number">116081871345029</Data></Cell>
    <Cell><Data ss:Type="String">0.635226179018287</Data></Cell>
    <Cell><Data ss:Type="Number">5</Data></Cell>
    <Cell><Data ss:Type="Number">15</Data></Cell>
    <Cell><Data ss:Type="String">termination of G-protein coupled receptor signaling pathway</Data></Cell>
    <Cell><Data ss:Type="String">ADRBK1, GRK5, MYH9, RGS10, ARHGEF1</Data></Cell>
   </Row>
   <Row>
    <Cell><Data ss:Type="String">GO:0002703</Data></Cell>
    <Cell><Data ss:Type="String">0.00038410937853147</Data></Cell>
    <Cell ss:StyleID="s62"><Data ss:Type="Number">105502392344498</Data></Cell>
    <Cell><Data ss:Type="String">0.677574590952839</Data></Cell>
    <Cell><Data ss:Type="Number">5</Data></Cell>
    <Cell><Data ss:Type="Number">16</Data></Cell>
    <Cell><Data ss:Type="String">regulation of leukocyte mediated immunity</Data></Cell>
    <Cell><Data ss:Type="String">ABR, LTA, LYN, TAP1, TNF</Data></Cell>
   </Row>
   <Row>
    <Cell><Data ss:Type="String">GO:0045638</Data></Cell>
    <Cell><Data ss:Type="String">0.000525649769497173</Data></Cell>
    <Cell ss:StyleID="s62"><Data ss:Type="Number">966861598440546</Data></Cell>
    <Cell><Data ss:Type="String">0.719923002887392</Data></Cell>
    <Cell><Data ss:Type="Number">5</Data></Cell>
    <Cell><Data ss:Type="Number">17</Data></Cell>
    <Cell><Data ss:Type="String">negative regulation of myeloid cell differentiation</Data></Cell>
    <Cell><Data ss:Type="String">CTNNB1, PTK2B, INPP5D, LYN, NFKBIA</Data></Cell>
   </Row>
   <Row>
    <Cell><Data ss:Type="String">GO:0050864</Data></Cell>
    <Cell><Data ss:Type="String">0.000525649769497173</Data></Cell>
    <Cell ss:StyleID="s62"><Data ss:Type="Number">966861598440546</Data></Cell>
    <Cell><Data ss:Type="String">0.719923002887392</Data></Cell>
    <Cell><Data ss:Type="Number">5</Data></Cell>
    <Cell><Data ss:Type="Number">17</Data></Cell>
    <Cell><Data ss:Type="String">regulation of B cell activation</Data></Cell>
    <Cell><Data ss:Type="String">INPP5D, LYN, MEF2C, TNFRSF4, CARD11</Data></Cell>
   </Row>
   <Row>
    <Cell><Data ss:Type="String">GO:0002263</Data></Cell>
    <Cell><Data ss:Type="String">0.000921809033395276</Data></Cell>
    <Cell ss:StyleID="s62"><Data ss:Type="Number">828320802005013</Data></Cell>
    <Cell><Data ss:Type="String">0.804619826756497</Data></Cell>
    <Cell><Data ss:Type="Number">5</Data></Cell>
    <Cell><Data ss:Type="Number">19</Data></Cell>
    <Cell><Data ss:Type="String">cell activation involved in immune response</Data></Cell>
    <Cell><Data ss:Type="String">EXOSC6, PTK2B, ABR, LCP1, LYN</Data></Cell>
   </Row>
   <Row>
    <Cell><Data ss:Type="String">GO:0002366</Data></Cell>
    <Cell><Data ss:Type="String">0.000921809033395276</Data></Cell>
    <Cell ss:StyleID="s62"><Data ss:Type="Number">828320802005013</Data></Cell>
    <Cell><Data ss:Type="String">0.804619826756497</Data></Cell>
    <Cell><Data ss:Type="Number">5</Data></Cell>
    <Cell><Data ss:Type="Number">19</Data></Cell>
    <Cell><Data ss:Type="String">leukocyte activation involved in immune response</Data></Cell>
    <Cell><Data ss:Type="String">EXOSC6, PTK2B, ABR, LCP1, LYN</Data></Cell>
   </Row>
   <Row>
    <Cell><Data ss:Type="String">GO:0002761</Data></Cell>
    <Cell><Data ss:Type="String">0.000921809033395276</Data></Cell>
    <Cell ss:StyleID="s62"><Data ss:Type="Number">828320802005013</Data></Cell>
    <Cell><Data ss:Type="String">0.804619826756497</Data></Cell>
    <Cell><Data ss:Type="Number">5</Data></Cell>
    <Cell><Data ss:Type="Number">19</Data></Cell>
    <Cell><Data ss:Type="String">regulation of myeloid leukocyte differentiation</Data></Cell>
    <Cell><Data ss:Type="String">CTNNB1, ESRRA, INPP5D, LYN, TNF</Data></Cell>
   </Row>
   <Row>
    <Cell><Data ss:Type="String">GO:0042129</Data></Cell>
    <Cell><Data ss:Type="String">0.000921809033395276</Data></Cell>
    <Cell ss:StyleID="s62"><Data ss:Type="Number">828320802005013</Data></Cell>
    <Cell><Data ss:Type="String">0.804619826756497</Data></Cell>
    <Cell><Data ss:Type="Number">5</Data></Cell>
    <Cell><Data ss:Type="Number">19</Data></Cell>
    <Cell><Data ss:Type="String">regulation of T cell proliferation</Data></Cell>
    <Cell><Data ss:Type="String">CD24, CTNNB1, ZAP70, CARD11, TNFRSF14</Data></Cell>
   </Row>
   <Row>
    <Cell><Data ss:Type="String">GO:0045744</Data></Cell>
    <Cell><Data ss:Type="String">0.00150565562598616</Data></Cell>
    <Cell ss:StyleID="s62"><Data ss:Type="Number">724415204678363</Data></Cell>
    <Cell><Data ss:Type="String">0.889316650625602</Data></Cell>
    <Cell><Data ss:Type="Number">5</Data></Cell>
    <Cell><Data ss:Type="Number">21</Data></Cell>
    <Cell><Data ss:Type="String">negative regulation of G-protein coupled receptor protein signaling pathway</Data></Cell>
    <Cell><Data ss:Type="String">ADRBK1, GRK5, MYH9, RGS10, ARHGEF1</Data></Cell>
   </Row>
   <Row>
    <Cell><Data ss:Type="String">GO:0051250</Data></Cell>
    <Cell><Data ss:Type="String">0.00150565562598616</Data></Cell>
    <Cell ss:StyleID="s62"><Data ss:Type="Number">724415204678363</Data></Cell>
    <Cell><Data ss:Type="String">0.889316650625602</Data></Cell>
    <Cell><Data ss:Type="Number">5</Data></Cell>
    <Cell><Data ss:Type="Number">21</Data></Cell>
    <Cell><Data ss:Type="String">negative regulation of lymphocyte activation</Data></Cell>
    <Cell><Data ss:Type="String">INPP5D, LYN, PAG1, LST1, TNFRSF14</Data></Cell>
   </Row>
   <Row>
    <Cell><Data ss:Type="String">GO:0032606</Data></Cell>
    <Cell><Data ss:Type="String">0.00188254083290459</Data></Cell>
    <Cell ss:StyleID="s62"><Data ss:Type="Number">681630546955624</Data></Cell>
    <Cell><Data ss:Type="String">0.931665062560154</Data></Cell>
    <Cell><Data ss:Type="Number">5</Data></Cell>
    <Cell><Data ss:Type="Number">22</Data></Cell>
    <Cell><Data ss:Type="String">type I interferon production</Data></Cell>
    <Cell><Data ss:Type="String">MYD88, NFKBIA, OTUD5, UBA52, UBB</Data></Cell>
   </Row>
   <Row>
    <Cell><Data ss:Type="String">GO:0034340</Data></Cell>
    <Cell><Data ss:Type="String">0.00232412436312002</Data></Cell>
    <Cell ss:StyleID="s62"><Data ss:Type="Number">643599740090968</Data></Cell>
    <Cell><Data ss:Type="String">0.974013474494706</Data></Cell>
    <Cell><Data ss:Type="Number">5</Data></Cell>
    <Cell><Data ss:Type="Number">23</Data></Cell>
    <Cell><Data ss:Type="String">response to type I interferon</Data></Cell>
    <Cell><Data ss:Type="String">HLA-A, HLA-E, PSMB8, PTPN6, TYK2</Data></Cell>
   </Row>
   <Row>
    <Cell><Data ss:Type="String">GO:0060337</Data></Cell>
    <Cell><Data ss:Type="String">0.00232412436312002</Data></Cell>
    <Cell ss:StyleID="s62"><Data ss:Type="Number">643599740090968</Data></Cell>
    <Cell><Data ss:Type="String">0.974013474494706</Data></Cell>
    <Cell><Data ss:Type="Number">5</Data></Cell>
    <Cell><Data ss:Type="Number">23</Data></Cell>
    <Cell><Data ss:Type="String">type I interferon-mediated signaling pathway</Data></Cell>
    <Cell><Data ss:Type="String">HLA-A, HLA-E, PSMB8, PTPN6, TYK2</Data></Cell>
   </Row>
   <Row>
    <Cell><Data ss:Type="String">GO:0071356</Data></Cell>
    <Cell><Data ss:Type="String">0.00232412436312002</Data></Cell>
    <Cell ss:StyleID="s62"><Data ss:Type="Number">643599740090968</Data></Cell>
    <Cell><Data ss:Type="String">0.974013474494706</Data></Cell>
    <Cell><Data ss:Type="Number">5</Data></Cell>
    <Cell><Data ss:Type="Number">23</Data></Cell>
    <Cell><Data ss:Type="String">cellular response to tumor necrosis factor</Data></Cell>
    <Cell><Data ss:Type="String">COMMD7, PTK2B, TNF, TNFRSF4, TNFRSF14</Data></Cell>
   </Row>
   <Row>
    <Cell><Data ss:Type="String">GO:0071357</Data></Cell>
    <Cell><Data ss:Type="String">0.00232412436312002</Data></Cell>
    <Cell ss:StyleID="s62"><Data ss:Type="Number">643599740090968</Data></Cell>
    <Cell><Data ss:Type="String">0.974013474494706</Data></Cell>
    <Cell><Data ss:Type="Number">5</Data></Cell>
    <Cell><Data ss:Type="Number">23</Data></Cell>
    <Cell><Data ss:Type="String">cellular response to type I interferon</Data></Cell>
    <Cell><Data ss:Type="String">HLA-A, HLA-E, PSMB8, PTPN6, TYK2</Data></Cell>
   </Row>
   <Row>
    <Cell><Data ss:Type="String">GO:0030307</Data></Cell>
    <Cell><Data ss:Type="String">0.0040987284872477</Data></Cell>
    <Cell ss:StyleID="s62"><Data ss:Type="Number">551239209133946</Data></Cell>
    <Cell ss:StyleID="s62"><Data ss:Type="Number">110105871029836</Data></Cell>
    <Cell><Data ss:Type="Number">5</Data></Cell>
    <Cell><Data ss:Type="Number">26</Data></Cell>
    <Cell><Data ss:Type="String">positive regulation of cell growth</Data></Cell>
    <Cell><Data ss:Type="String">C6orf108, PTK2B, BCL11A, RPS6KA1, RPS6KA3</Data></Cell>
   </Row>
   <Row>
    <Cell><Data ss:Type="String">GO:0051437</Data></Cell>
    <Cell><Data ss:Type="String">0.0040987284872477</Data></Cell>
    <Cell ss:StyleID="s62"><Data ss:Type="Number">551239209133946</Data></Cell>
    <Cell ss:StyleID="s62"><Data ss:Type="Number">110105871029836</Data></Cell>
    <Cell><Data ss:Type="Number">5</Data></Cell>
    <Cell><Data ss:Type="Number">26</Data></Cell>
    <Cell><Data ss:Type="String">positive regulation of ubiquitin-protein ligase activity involved in mitotic cell cycle</Data></Cell>
    <Cell><Data ss:Type="String">PSMB8, PSMB9, PTEN, UBA52, UBB</Data></Cell>
   </Row>
   <Row>
    <Cell><Data ss:Type="String">GO:0000216</Data></Cell>
    <Cell><Data ss:Type="String">0.00486082287926713</Data></Cell>
    <Cell ss:StyleID="s62"><Data ss:Type="Number">526049973418395</Data></Cell>
    <Cell ss:StyleID="s62"><Data ss:Type="Number">114340712223292</Data></Cell>
    <Cell><Data ss:Type="Number">5</Data></Cell>
    <Cell><Data ss:Type="Number">27</Data></Cell>
    <Cell><Data ss:Type="String">M/G1 transition of mitotic cell cycle</Data></Cell>
    <Cell><Data ss:Type="String">MCM5, PSMB8, PSMB9, UBA52, UBB</Data></Cell>
   </Row>
   <Row>
    <Cell><Data ss:Type="String">GO:0032103</Data></Cell>
    <Cell><Data ss:Type="String">0.00486082287926713</Data></Cell>
    <Cell ss:StyleID="s62"><Data ss:Type="Number">526049973418395</Data></Cell>
    <Cell ss:StyleID="s62"><Data ss:Type="Number">114340712223292</Data></Cell>
    <Cell><Data ss:Type="Number">5</Data></Cell>
    <Cell><Data ss:Type="Number">27</Data></Cell>
    <Cell><Data ss:Type="String">positive regulation of response to external stimulus</Data></Cell>
    <Cell><Data ss:Type="String">TRIM13, PTK2B, IL16, LTA, TNF</Data></Cell>
   </Row>
   <Row>
    <Cell><Data ss:Type="String">GO:0051439</Data></Cell>
    <Cell><Data ss:Type="String">0.00486082287926713</Data></Cell>
    <Cell ss:StyleID="s62"><Data ss:Type="Number">526049973418395</Data></Cell>
    <Cell ss:StyleID="s62"><Data ss:Type="Number">114340712223292</Data></Cell>
    <Cell><Data ss:Type="Number">5</Data></Cell>
    <Cell><Data ss:Type="Number">27</Data></Cell>
    <Cell><Data ss:Type="String">regulation of ubiquitin-protein ligase activity involved in mitotic cell cycle</Data></Cell>
    <Cell><Data ss:Type="String">PSMB8, PSMB9, PTEN, UBA52, UBB</Data></Cell>
   </Row>
   <Row>
    <Cell><Data ss:Type="String">GO:0006959</Data></Cell>
    <Cell><Data ss:Type="String">0.00571840476873977</Data></Cell>
    <Cell ss:StyleID="s62"><Data ss:Type="Number">503051106025934</Data></Cell>
    <Cell ss:StyleID="s62"><Data ss:Type="Number">118575553416747</Data></Cell>
    <Cell><Data ss:Type="Number">5</Data></Cell>
    <Cell><Data ss:Type="Number">28</Data></Cell>
    <Cell><Data ss:Type="String">humoral immune response</Data></Cell>
    <Cell><Data ss:Type="String">HLA-DQB1, LTA, MEF2C, TNF, TFEB</Data></Cell>
   </Row>
   <Row>
    <Cell><Data ss:Type="String">GO:0007088</Data></Cell>
    <Cell><Data ss:Type="String">0.00571840476873977</Data></Cell>
    <Cell ss:StyleID="s62"><Data ss:Type="Number">503051106025934</Data></Cell>
    <Cell ss:StyleID="s62"><Data ss:Type="Number">118575553416747</Data></Cell>
    <Cell><Data ss:Type="Number">5</Data></Cell>
    <Cell><Data ss:Type="Number">28</Data></Cell>
    <Cell><Data ss:Type="String">regulation of mitosis</Data></Cell>
    <Cell><Data ss:Type="String">UBD, AURKAIP1, PTEN, TNF, MAD1L1</Data></Cell>
   </Row>
   <Row>
    <Cell><Data ss:Type="String">GO:0031145</Data></Cell>
    <Cell><Data ss:Type="String">0.00571840476873977</Data></Cell>
    <Cell ss:StyleID="s62"><Data ss:Type="Number">503051106025934</Data></Cell>
    <Cell ss:StyleID="s62"><Data ss:Type="Number">118575553416747</Data></Cell>
    <Cell><Data ss:Type="Number">5</Data></Cell>
    <Cell><Data ss:Type="Number">28</Data></Cell>
    <Cell><Data ss:Type="String">anaphase-promoting complex-dependent proteasomal ubiquitin-dependent protein catabolic process</Data></Cell>
    <Cell><Data ss:Type="String">PSMB8, PSMB9, PTEN, UBA52, UBB</Data></Cell>
   </Row>
   <Row>
    <Cell><Data ss:Type="String">GO:0051783</Data></Cell>
    <Cell><Data ss:Type="String">0.00571840476873977</Data></Cell>
    <Cell ss:StyleID="s62"><Data ss:Type="Number">503051106025934</Data></Cell>
    <Cell ss:StyleID="s62"><Data ss:Type="Number">118575553416747</Data></Cell>
    <Cell><Data ss:Type="Number">5</Data></Cell>
    <Cell><Data ss:Type="Number">28</Data></Cell>
    <Cell><Data ss:Type="String">regulation of nuclear division</Data></Cell>
    <Cell><Data ss:Type="String">UBD, AURKAIP1, PTEN, TNF, MAD1L1</Data></Cell>
   </Row>
   <Row>
    <Cell><Data ss:Type="String">GO:0050731</Data></Cell>
    <Cell><Data ss:Type="String">0.00667747133675102</Data></Cell>
    <Cell ss:StyleID="s62"><Data ss:Type="Number">481968810916179</Data></Cell>
    <Cell ss:StyleID="s62"><Data ss:Type="Number">122810394610202</Data></Cell>
    <Cell><Data ss:Type="Number">5</Data></Cell>
    <Cell><Data ss:Type="Number">29</Data></Cell>
    <Cell><Data ss:Type="String">positive regulation of peptidyl-tyrosine phosphorylation</Data></Cell>
    <Cell><Data ss:Type="String">CD24, PTK2B, LYN, PAK2, TNFRSF14</Data></Cell>
   </Row>
   <Row>
    <Cell><Data ss:Type="String">GO:0051443</Data></Cell>
    <Cell><Data ss:Type="String">0.00667747133675102</Data></Cell>
    <Cell ss:StyleID="s62"><Data ss:Type="Number">481968810916179</Data></Cell>
    <Cell ss:StyleID="s62"><Data ss:Type="Number">122810394610202</Data></Cell>
    <Cell><Data ss:Type="Number">5</Data></Cell>
    <Cell><Data ss:Type="Number">29</Data></Cell>
    <Cell><Data ss:Type="String">positive regulation of ubiquitin-protein ligase activity</Data></Cell>
    <Cell><Data ss:Type="String">PSMB8, PSMB9, PTEN, UBA52, UBB</Data></Cell>
   </Row>
   <Row>
    <Cell><Data ss:Type="String">GO:0050795</Data></Cell>
    <Cell><Data ss:Type="String">0.00774389200986489</Data></Cell>
    <Cell ss:StyleID="s62"><Data ss:Type="Number">462573099415205</Data></Cell>
    <Cell ss:StyleID="s62"><Data ss:Type="Number">127045235803657</Data></Cell>
    <Cell><Data ss:Type="Number">5</Data></Cell>
    <Cell><Data ss:Type="Number">30</Data></Cell>
    <Cell><Data ss:Type="String">regulation of behavior</Data></Cell>
    <Cell><Data ss:Type="String">PTK2B, IL16, LYN, MEF2C, CXCR4</Data></Cell>
   </Row>
   <Row>
    <Cell><Data ss:Type="String">GO:0070371</Data></Cell>
    <Cell><Data ss:Type="String">0.00774389200986489</Data></Cell>
    <Cell ss:StyleID="s62"><Data ss:Type="Number">462573099415205</Data></Cell>
    <Cell ss:StyleID="s62"><Data ss:Type="Number">127045235803657</Data></Cell>
    <Cell><Data ss:Type="Number">5</Data></Cell>
    <Cell><Data ss:Type="Number">30</Data></Cell>
    <Cell><Data ss:Type="String">ERK1 and ERK2 cascade</Data></Cell>
    <Cell><Data ss:Type="String">PTK2B, LYN, MAP2K2, PTPN6, TNF</Data></Cell>
   </Row>
   <Row>
    <Cell><Data ss:Type="String">GO:0008652</Data></Cell>
    <Cell><Data ss:Type="String">0.00892338055217592</Data></Cell>
    <Cell ss:StyleID="s62"><Data ss:Type="Number">444669365721997</Data></Cell>
    <Cell ss:StyleID="s62"><Data ss:Type="Number">131280076997113</Data></Cell>
    <Cell><Data ss:Type="Number">5</Data></Cell>
    <Cell><Data ss:Type="Number">31</Data></Cell>
    <Cell><Data ss:Type="String">cellular amino acid biosynthetic process</Data></Cell>
    <Cell><Data ss:Type="String">ALOX5AP, MTHFD1, CNDP2, ALDH4A1, PTDSS1</Data></Cell>
   </Row>
   <Row>
    <Cell><Data ss:Type="String">GO:0051351</Data></Cell>
    <Cell><Data ss:Type="String">0.00892338055217592</Data></Cell>
    <Cell ss:StyleID="s62"><Data ss:Type="Number">444669365721997</Data></Cell>
    <Cell ss:StyleID="s62"><Data ss:Type="Number">131280076997113</Data></Cell>
    <Cell><Data ss:Type="Number">5</Data></Cell>
    <Cell><Data ss:Type="Number">31</Data></Cell>
    <Cell><Data ss:Type="String">positive regulation of ligase activity</Data></Cell>
    <Cell><Data ss:Type="String">PSMB8, PSMB9, PTEN, UBA52, UBB</Data></Cell>
   </Row>
   <Row>
    <Cell><Data ss:Type="String">GO:0010948</Data></Cell>
    <Cell><Data ss:Type="String">0.0102214692487886</Data></Cell>
    <Cell ss:StyleID="s62"><Data ss:Type="Number">428091834524583</Data></Cell>
    <Cell ss:StyleID="s62"><Data ss:Type="Number">135514918190568</Data></Cell>
    <Cell><Data ss:Type="Number">5</Data></Cell>
    <Cell><Data ss:Type="Number">32</Data></Cell>
    <Cell><Data ss:Type="String">negative regulation of cell cycle process</Data></Cell>
    <Cell><Data ss:Type="String">UBD, CHMP1A, AURKAIP1, PTEN, MAD1L1</Data></Cell>
   </Row>
   <Row>
    <Cell><Data ss:Type="String">GO:0051438</Data></Cell>
    <Cell><Data ss:Type="String">0.0102214692487886</Data></Cell>
    <Cell ss:StyleID="s62"><Data ss:Type="Number">428091834524583</Data></Cell>
    <Cell ss:StyleID="s62"><Data ss:Type="Number">135514918190568</Data></Cell>
    <Cell><Data ss:Type="Number">5</Data></Cell>
    <Cell><Data ss:Type="Number">32</Data></Cell>
    <Cell><Data ss:Type="String">regulation of ubiquitin-protein ligase activity</Data></Cell>
    <Cell><Data ss:Type="String">PSMB8, PSMB9, PTEN, UBA52, UBB</Data></Cell>
   </Row>
   <Row>
    <Cell><Data ss:Type="String">GO:0051651</Data></Cell>
    <Cell><Data ss:Type="String">0.0102214692487886</Data></Cell>
    <Cell ss:StyleID="s62"><Data ss:Type="Number">428091834524583</Data></Cell>
    <Cell ss:StyleID="s62"><Data ss:Type="Number">135514918190568</Data></Cell>
    <Cell><Data ss:Type="Number">5</Data></Cell>
    <Cell><Data ss:Type="Number">32</Data></Cell>
    <Cell><Data ss:Type="String">maintenance of location in cell</Data></Cell>
    <Cell><Data ss:Type="String">CTNNB1, FTH1, NFKBIA, NFKBIL1, YWHAB</Data></Cell>
   </Row>
   <Row>
    <Cell><Data ss:Type="String">GO:0008277</Data></Cell>
    <Cell><Data ss:Type="String">0.0116434852160076</Data></Cell>
    <Cell ss:StyleID="s62"><Data ss:Type="Number">412698412698413</Data></Cell>
    <Cell ss:StyleID="s62"><Data ss:Type="Number">139749759384023</Data></Cell>
    <Cell><Data ss:Type="Number">5</Data></Cell>
    <Cell><Data ss:Type="Number">33</Data></Cell>
    <Cell><Data ss:Type="String">regulation of G-protein coupled receptor protein signaling pathway</Data></Cell>
    <Cell><Data ss:Type="String">ADRBK1, GRK5, MYH9, RGS10, ARHGEF1</Data></Cell>
   </Row>
   <Row>
    <Cell><Data ss:Type="String">GO:0045185</Data></Cell>
    <Cell><Data ss:Type="String">0.0131945288516331</Data></Cell>
    <Cell ss:StyleID="s62"><Data ss:Type="Number">398366606170599</Data></Cell>
    <Cell ss:StyleID="s62"><Data ss:Type="Number">143984600577478</Data></Cell>
    <Cell><Data ss:Type="Number">5</Data></Cell>
    <Cell><Data ss:Type="Number">34</Data></Cell>
    <Cell><Data ss:Type="String">maintenance of protein location</Data></Cell>
    <Cell><Data ss:Type="String">CTNNB1, NFKBIA, NFKBIL1, YWHAB, TMSB10</Data></Cell>
   </Row>
   <Row>
    <Cell><Data ss:Type="String">GO:0051340</Data></Cell>
    <Cell><Data ss:Type="String">0.0131945288516331</Data></Cell>
    <Cell ss:StyleID="s62"><Data ss:Type="Number">398366606170599</Data></Cell>
    <Cell ss:StyleID="s62"><Data ss:Type="Number">143984600577478</Data></Cell>
    <Cell><Data ss:Type="Number">5</Data></Cell>
    <Cell><Data ss:Type="Number">34</Data></Cell>
    <Cell><Data ss:Type="String">regulation of ligase activity</Data></Cell>
    <Cell><Data ss:Type="String">PSMB8, PSMB9, PTEN, UBA52, UBB</Data></Cell>
   </Row>
   <Row>
    <Cell><Data ss:Type="String">GO:0010466</Data></Cell>
    <Cell><Data ss:Type="String">0.0186690359991623</Data></Cell>
    <Cell ss:StyleID="s62"><Data ss:Type="Number">360745614035088</Data></Cell>
    <Cell ss:StyleID="s62"><Data ss:Type="Number">156689124157844</Data></Cell>
    <Cell><Data ss:Type="Number">5</Data></Cell>
    <Cell><Data ss:Type="Number">37</Data></Cell>
    <Cell><Data ss:Type="String">negative regulation of peptidase activity</Data></Cell>
    <Cell><Data ss:Type="String">TNFAIP8, PAK2, SERPINA1, RPS6KA1, RPS6KA3</Data></Cell>
   </Row>
   <Row>
    <Cell><Data ss:Type="String">GO:0010951</Data></Cell>
    <Cell><Data ss:Type="String">0.0186690359991623</Data></Cell>
    <Cell ss:StyleID="s62"><Data ss:Type="Number">360745614035088</Data></Cell>
    <Cell ss:StyleID="s62"><Data ss:Type="Number">156689124157844</Data></Cell>
    <Cell><Data ss:Type="Number">5</Data></Cell>
    <Cell><Data ss:Type="Number">37</Data></Cell>
    <Cell><Data ss:Type="String">negative regulation of endopeptidase activity</Data></Cell>
    <Cell><Data ss:Type="String">TNFAIP8, PAK2, SERPINA1, RPS6KA1, RPS6KA3</Data></Cell>
   </Row>
   <Row>
    <Cell><Data ss:Type="String">GO:0048871</Data></Cell>
    <Cell><Data ss:Type="String">0.0230455353865716</Data></Cell>
    <Cell ss:StyleID="s62"><Data ss:Type="Number">339353285173719</Data></Cell>
    <Cell ss:StyleID="s62"><Data ss:Type="Number">165158806544755</Data></Cell>
    <Cell><Data ss:Type="Number">5</Data></Cell>
    <Cell><Data ss:Type="Number">39</Data></Cell>
    <Cell><Data ss:Type="String">multicellular organismal homeostasis</Data></Cell>
    <Cell><Data ss:Type="String">CTNNB1, PTK2B, INPP5D, TNF, NAPSA</Data></Cell>
   </Row>
   <Row>
    <Cell><Data ss:Type="String">GO:0031398</Data></Cell>
    <Cell><Data ss:Type="String">0.0280374237551255</Data></Cell>
    <Cell ss:StyleID="s62"><Data ss:Type="Number">320337881741391</Data></Cell>
    <Cell ss:StyleID="s62"><Data ss:Type="Number">173628488931665</Data></Cell>
    <Cell><Data ss:Type="Number">5</Data></Cell>
    <Cell><Data ss:Type="Number">41</Data></Cell>
    <Cell><Data ss:Type="String">positive regulation of protein ubiquitination</Data></Cell>
    <Cell><Data ss:Type="String">PSMB8, PSMB9, PTEN, UBA52, UBB</Data></Cell>
   </Row>
   <Row>
    <Cell><Data ss:Type="String">GO:0000187</Data></Cell>
    <Cell><Data ss:Type="String">0.0307716452947243</Data></Cell>
    <Cell ss:StyleID="s62"><Data ss:Type="Number">311601074758969</Data></Cell>
    <Cell ss:StyleID="s62"><Data ss:Type="Number">17786333012512</Data></Cell>
    <Cell><Data ss:Type="Number">5</Data></Cell>
    <Cell><Data ss:Type="Number">42</Data></Cell>
    <Cell><Data ss:Type="String">activation of MAPK activity</Data></Cell>
    <Cell><Data ss:Type="String">MAP2K2, TNF, UBA52, UBB, CXCR4</Data></Cell>
   </Row>
   <Row>
    <Cell><Data ss:Type="String">GO:0001819</Data></Cell>
    <Cell><Data ss:Type="String">0.0307716452947243</Data></Cell>
    <Cell ss:StyleID="s62"><Data ss:Type="Number">311601074758969</Data></Cell>
    <Cell ss:StyleID="s62"><Data ss:Type="Number">17786333012512</Data></Cell>
    <Cell><Data ss:Type="Number">5</Data></Cell>
    <Cell><Data ss:Type="Number">42</Data></Cell>
    <Cell><Data ss:Type="String">positive regulation of cytokine production</Data></Cell>
    <Cell><Data ss:Type="String">LTA, MYD88, NFKBIA, TNF, CARD11</Data></Cell>
   </Row>
   <Row>
    <Cell><Data ss:Type="String">GO:0006575</Data></Cell>
    <Cell><Data ss:Type="String">0.0307716452947243</Data></Cell>
    <Cell ss:StyleID="s62"><Data ss:Type="Number">311601074758969</Data></Cell>
    <Cell ss:StyleID="s62"><Data ss:Type="Number">17786333012512</Data></Cell>
    <Cell><Data ss:Type="Number">5</Data></Cell>
    <Cell><Data ss:Type="Number">42</Data></Cell>
    <Cell><Data ss:Type="String">cellular modified amino acid metabolic process</Data></Cell>
    <Cell><Data ss:Type="String">ALOX5AP, MTHFD1, CNDP2, ALDH4A1, PTDSS1</Data></Cell>
   </Row>
   <Row>
    <Cell><Data ss:Type="String">GO:0007093</Data></Cell>
    <Cell><Data ss:Type="String">0.0336680676029323</Data></Cell>
    <Cell ss:StyleID="s62"><Data ss:Type="Number">303324099722992</Data></Cell>
    <Cell ss:StyleID="s62"><Data ss:Type="Number">182098171318576</Data></Cell>
    <Cell><Data ss:Type="Number">5</Data></Cell>
    <Cell><Data ss:Type="Number">43</Data></Cell>
    <Cell><Data ss:Type="String">mitotic cell cycle checkpoint</Data></Cell>
    <Cell><Data ss:Type="String">PSMB8, PSMB9, UBA52, UBB, MAD1L1</Data></Cell>
   </Row>
   <Row>
    <Cell><Data ss:Type="String">GO:0042063</Data></Cell>
    <Cell><Data ss:Type="String">0.0336680676029323</Data></Cell>
    <Cell ss:StyleID="s62"><Data ss:Type="Number">303324099722992</Data></Cell>
    <Cell ss:StyleID="s62"><Data ss:Type="Number">182098171318576</Data></Cell>
    <Cell><Data ss:Type="Number">5</Data></Cell>
    <Cell><Data ss:Type="Number">43</Data></Cell>
    <Cell><Data ss:Type="String">gliogenesis</Data></Cell>
    <Cell><Data ss:Type="String">CTNNB1, PTK2B, LYN, PTEN, CXCR4</Data></Cell>
   </Row>
   <Row>
    <Cell><Data ss:Type="String">GO:0043547</Data></Cell>
    <Cell><Data ss:Type="String">0.0367287878942857</Data></Cell>
    <Cell ss:StyleID="s62"><Data ss:Type="Number">295471584945269</Data></Cell>
    <Cell ss:StyleID="s62"><Data ss:Type="Number">186333012512031</Data></Cell>
    <Cell><Data ss:Type="Number">5</Data></Cell>
    <Cell><Data ss:Type="Number">44</Data></Cell>
    <Cell><Data ss:Type="String">positive regulation of GTPase activity</Data></Cell>
    <Cell><Data ss:Type="String">PTK2B, BIN1, ABR, RGS10, RABGAP1L</Data></Cell>
   </Row>
   <Row>
    <Cell><Data ss:Type="String">GO:0000077</Data></Cell>
    <Cell><Data ss:Type="String">0.0399555701255711</Data></Cell>
    <Cell ss:StyleID="s62"><Data ss:Type="Number">288011695906433</Data></Cell>
    <Cell ss:StyleID="s62"><Data ss:Type="Number">190567853705486</Data></Cell>
    <Cell><Data ss:Type="Number">5</Data></Cell>
    <Cell><Data ss:Type="Number">45</Data></Cell>
    <Cell><Data ss:Type="String">DNA damage checkpoint</Data></Cell>
    <Cell><Data ss:Type="String">PSMB8, PSMB9, UBA52, UBB, BRCC3</Data></Cell>
   </Row>
   <Row>
    <Cell><Data ss:Type="String">GO:0030278</Data></Cell>
    <Cell><Data ss:Type="String">0.0433498453871057</Data></Cell>
    <Cell ss:StyleID="s62"><Data ss:Type="Number">280915703893881</Data></Cell>
    <Cell ss:StyleID="s62"><Data ss:Type="Number">194802694898941</Data></Cell>
    <Cell><Data ss:Type="Number">5</Data></Cell>
    <Cell><Data ss:Type="Number">46</Data></Cell>
    <Cell><Data ss:Type="String">regulation of ossification</Data></Cell>
    <Cell><Data ss:Type="String">CTNNB1, ESRRA, PTK2B, MEF2C, TNF</Data></Cell>
   </Row>
   <Row>
    <Cell><Data ss:Type="String">GO:0031570</Data></Cell>
    <Cell><Data ss:Type="String">0.0433498453871057</Data></Cell>
    <Cell ss:StyleID="s62"><Data ss:Type="Number">280915703893881</Data></Cell>
    <Cell ss:StyleID="s62"><Data ss:Type="Number">194802694898941</Data></Cell>
    <Cell><Data ss:Type="Number">5</Data></Cell>
    <Cell><Data ss:Type="Number">46</Data></Cell>
    <Cell><Data ss:Type="String">DNA integrity checkpoint</Data></Cell>
    <Cell><Data ss:Type="String">PSMB8, PSMB9, UBA52, UBB, BRCC3</Data></Cell>
   </Row>
   <Row>
    <Cell><Data ss:Type="String">GO:0030162</Data></Cell>
    <Cell><Data ss:Type="String">0.0469127136048006</Data></Cell>
    <Cell ss:StyleID="s62"><Data ss:Type="Number">274157616262879</Data></Cell>
    <Cell ss:StyleID="s62"><Data ss:Type="Number">199037536092397</Data></Cell>
    <Cell><Data ss:Type="Number">5</Data></Cell>
    <Cell><Data ss:Type="Number">47</Data></Cell>
    <Cell><Data ss:Type="String">regulation of proteolysis</Data></Cell>
    <Cell><Data ss:Type="String">PTK2B, SERPINA1, AURKAIP1, PTEN, TNF</Data></Cell>
   </Row>
   <Row>
    <Cell><Data ss:Type="String">GO:0070302</Data></Cell>
    <Cell><Data ss:Type="String">0.0469127136048006</Data></Cell>
    <Cell ss:StyleID="s62"><Data ss:Type="Number">274157616262879</Data></Cell>
    <Cell ss:StyleID="s62"><Data ss:Type="Number">199037536092397</Data></Cell>
    <Cell><Data ss:Type="Number">5</Data></Cell>
    <Cell><Data ss:Type="Number">47</Data></Cell>
    <Cell><Data ss:Type="String">regulation of stress-activated protein kinase signaling cascade</Data></Cell>
    <Cell><Data ss:Type="String">PTK2B, LYN, MYD88, MAP2K2, TNF</Data></Cell>
   </Row>
   <Row>
    <Cell><Data ss:Type="String">GO:0050830</Data></Cell>
    <Cell ss:StyleID="s63"><Data ss:Type="Number">4360000000</Data></Cell>
    <Cell ss:StyleID="s62"><Data ss:Type="Number">462558139534884</Data></Cell>
    <Cell><Data ss:Type="String">0.254090471607315</Data></Cell>
    <Cell><Data ss:Type="Number">4</Data></Cell>
    <Cell><Data ss:Type="Number">6</Data></Cell>
    <Cell><Data ss:Type="String">defense response to Gram-positive bacterium</Data></Cell>
    <Cell><Data ss:Type="String">LTA, MYD88, NCF1, TNF</Data></Cell>
   </Row>
   <Row>
    <Cell><Data ss:Type="String">GO:0035850</Data></Cell>
    <Cell ss:StyleID="s63"><Data ss:Type="Number">9850000000</Data></Cell>
    <Cell ss:StyleID="s62"><Data ss:Type="Number">308294573643411</Data></Cell>
    <Cell><Data ss:Type="String">0.296438883541867</Data></Cell>
    <Cell><Data ss:Type="Number">4</Data></Cell>
    <Cell><Data ss:Type="Number">7</Data></Cell>
    <Cell><Data ss:Type="String">epithelial cell differentiation involved in kidney development</Data></Cell>
    <Cell><Data ss:Type="String">CD24, BASP1, CTNNB1, MEF2C</Data></Cell>
   </Row>
   <Row>
    <Cell><Data ss:Type="String">GO:0050871</Data></Cell>
    <Cell><Data ss:Type="String">0.000811929807781704</Data></Cell>
    <Cell ss:StyleID="s62"><Data ss:Type="Number">131993355481728</Data></Cell>
    <Cell><Data ss:Type="String">0.465832531280077</Data></Cell>
    <Cell><Data ss:Type="Number">4</Data></Cell>
    <Cell><Data ss:Type="Number">11</Data></Cell>
    <Cell><Data ss:Type="String">positive regulation of B cell activation</Data></Cell>
    <Cell><Data ss:Type="String">INPP5D, MEF2C, TNFRSF4, CARD11</Data></Cell>
   </Row>
   <Row>
    <Cell><Data ss:Type="String">GO:0061005</Data></Cell>
    <Cell><Data ss:Type="String">0.000811929807781704</Data></Cell>
    <Cell ss:StyleID="s62"><Data ss:Type="Number">131993355481728</Data></Cell>
    <Cell><Data ss:Type="String">0.465832531280077</Data></Cell>
    <Cell><Data ss:Type="Number">4</Data></Cell>
    <Cell><Data ss:Type="Number">11</Data></Cell>
    <Cell><Data ss:Type="String">cell differentiation involved in kidney development</Data></Cell>
    <Cell><Data ss:Type="String">CD24, BASP1, CTNNB1, MEF2C</Data></Cell>
   </Row>
   <Row>
    <Cell><Data ss:Type="String">GO:0045670</Data></Cell>
    <Cell><Data ss:Type="String">0.00117789022484935</Data></Cell>
    <Cell ss:StyleID="s62"><Data ss:Type="Number">11546511627907</Data></Cell>
    <Cell><Data ss:Type="String">0.508180943214629</Data></Cell>
    <Cell><Data ss:Type="Number">4</Data></Cell>
    <Cell><Data ss:Type="Number">12</Data></Cell>
    <Cell><Data ss:Type="String">regulation of osteoclast differentiation</Data></Cell>
    <Cell><Data ss:Type="String">CTNNB1, ESRRA, INPP5D, TNF</Data></Cell>
   </Row>
   <Row>
    <Cell><Data ss:Type="String">GO:0050771</Data></Cell>
    <Cell><Data ss:Type="String">0.00117789022484935</Data></Cell>
    <Cell ss:StyleID="s62"><Data ss:Type="Number">11546511627907</Data></Cell>
    <Cell><Data ss:Type="String">0.508180943214629</Data></Cell>
    <Cell><Data ss:Type="Number">4</Data></Cell>
    <Cell><Data ss:Type="Number">12</Data></Cell>
    <Cell><Data ss:Type="String">negative regulation of axonogenesis</Data></Cell>
    <Cell><Data ss:Type="String">ARHGDIA, BCL11A, PTEN, ARHGEF1</Data></Cell>
   </Row>
   <Row>
    <Cell><Data ss:Type="String">GO:0002822</Data></Cell>
    <Cell><Data ss:Type="String">0.00164558481191264</Data></Cell>
    <Cell ss:StyleID="s62"><Data ss:Type="Number">102609819121447</Data></Cell>
    <Cell><Data ss:Type="String">0.550529355149182</Data></Cell>
    <Cell><Data ss:Type="Number">4</Data></Cell>
    <Cell><Data ss:Type="Number">13</Data></Cell>
    <Cell><Data ss:Type="String">regulation of adaptive immune response based on somatic recombination of immune receptors built from immunoglobulin superfamily domains</Data></Cell>
    <Cell><Data ss:Type="String">LTA, MEF2C, TAP1, TNF</Data></Cell>
   </Row>
   <Row>
    <Cell><Data ss:Type="String">GO:0032945</Data></Cell>
    <Cell><Data ss:Type="String">0.00164558481191264</Data></Cell>
    <Cell ss:StyleID="s62"><Data ss:Type="Number">102609819121447</Data></Cell>
    <Cell><Data ss:Type="String">0.550529355149182</Data></Cell>
    <Cell><Data ss:Type="Number">4</Data></Cell>
    <Cell><Data ss:Type="Number">13</Data></Cell>
    <Cell><Data ss:Type="String">negative regulation of mononuclear cell proliferation</Data></Cell>
    <Cell><Data ss:Type="String">INPP5D, LYN, LST1, TNFRSF14</Data></Cell>
   </Row>
   <Row>
    <Cell><Data ss:Type="String">GO:0050672</Data></Cell>
    <Cell><Data ss:Type="String">0.00164558481191264</Data></Cell>
    <Cell ss:StyleID="s62"><Data ss:Type="Number">102609819121447</Data></Cell>
    <Cell><Data ss:Type="String">0.550529355149182</Data></Cell>
    <Cell><Data ss:Type="Number">4</Data></Cell>
    <Cell><Data ss:Type="Number">13</Data></Cell>
    <Cell><Data ss:Type="String">negative regulation of lymphocyte proliferation</Data></Cell>
    <Cell><Data ss:Type="String">INPP5D, LYN, LST1, TNFRSF14</Data></Cell>
   </Row>
   <Row>
    <Cell><Data ss:Type="String">GO:0070664</Data></Cell>
    <Cell><Data ss:Type="String">0.00164558481191264</Data></Cell>
    <Cell ss:StyleID="s62"><Data ss:Type="Number">102609819121447</Data></Cell>
    <Cell><Data ss:Type="String">0.550529355149182</Data></Cell>
    <Cell><Data ss:Type="Number">4</Data></Cell>
    <Cell><Data ss:Type="Number">13</Data></Cell>
    <Cell><Data ss:Type="String">negative regulation of leukocyte proliferation</Data></Cell>
    <Cell><Data ss:Type="String">INPP5D, LYN, LST1, TNFRSF14</Data></Cell>
   </Row>
   <Row>
    <Cell><Data ss:Type="String">GO:0097191</Data></Cell>
    <Cell><Data ss:Type="String">0.00164558481191264</Data></Cell>
    <Cell ss:StyleID="s62"><Data ss:Type="Number">102609819121447</Data></Cell>
    <Cell><Data ss:Type="String">0.550529355149182</Data></Cell>
    <Cell><Data ss:Type="Number">4</Data></Cell>
    <Cell><Data ss:Type="Number">13</Data></Cell>
    <Cell><Data ss:Type="String">extrinsic apoptotic signaling pathway</Data></Cell>
    <Cell><Data ss:Type="String">PAK2, BID, TNF, TNFRSF10A</Data></Cell>
   </Row>
   <Row>
    <Cell><Data ss:Type="String">GO:0002377</Data></Cell>
    <Cell><Data ss:Type="String">0.00222834603971781</Data></Cell>
    <Cell ss:StyleID="s62"><Data ss:Type="Number">923255813953488</Data></Cell>
    <Cell><Data ss:Type="String">0.592877767083734</Data></Cell>
    <Cell><Data ss:Type="Number">4</Data></Cell>
    <Cell><Data ss:Type="Number">14</Data></Cell>
    <Cell><Data ss:Type="String">immunoglobulin production</Data></Cell>
    <Cell><Data ss:Type="String">EXOSC6, HLA-DQB1, TNF, TNFRSF4</Data></Cell>
   </Row>
   <Row>
    <Cell><Data ss:Type="String">GO:0033077</Data></Cell>
    <Cell><Data ss:Type="String">0.00293924259916234</Data></Cell>
    <Cell ss:StyleID="s62"><Data ss:Type="Number">839112050739958</Data></Cell>
    <Cell><Data ss:Type="String">0.635226179018287</Data></Cell>
    <Cell><Data ss:Type="Number">4</Data></Cell>
    <Cell><Data ss:Type="Number">15</Data></Cell>
    <Cell><Data ss:Type="String">T cell differentiation in thymus</Data></Cell>
    <Cell><Data ss:Type="String">CTNNB1, DOCK2, ZAP70, CARD11</Data></Cell>
   </Row>
   <Row>
    <Cell><Data ss:Type="String">GO:0072073</Data></Cell>
    <Cell><Data ss:Type="String">0.00293924259916234</Data></Cell>
    <Cell ss:StyleID="s62"><Data ss:Type="Number">839112050739958</Data></Cell>
    <Cell><Data ss:Type="String">0.635226179018287</Data></Cell>
    <Cell><Data ss:Type="Number">4</Data></Cell>
    <Cell><Data ss:Type="Number">15</Data></Cell>
    <Cell><Data ss:Type="String">kidney epithelium development</Data></Cell>
    <Cell><Data ss:Type="String">CD24, BASP1, CTNNB1, MEF2C</Data></Cell>
   </Row>
   <Row>
    <Cell><Data ss:Type="String">GO:0030316</Data></Cell>
    <Cell><Data ss:Type="String">0.00379095367270596</Data></Cell>
    <Cell ss:StyleID="s62"><Data ss:Type="Number">768992248062016</Data></Cell>
    <Cell><Data ss:Type="String">0.677574590952839</Data></Cell>
    <Cell><Data ss:Type="Number">4</Data></Cell>
    <Cell><Data ss:Type="Number">16</Data></Cell>
    <Cell><Data ss:Type="String">osteoclast differentiation</Data></Cell>
    <Cell><Data ss:Type="String">CTNNB1, ESRRA, INPP5D, TNF</Data></Cell>
   </Row>
   <Row>
    <Cell><Data ss:Type="String">GO:0002819</Data></Cell>
    <Cell><Data ss:Type="String">0.00479566256600096</Data></Cell>
    <Cell ss:StyleID="s62"><Data ss:Type="Number">709660107334526</Data></Cell>
    <Cell><Data ss:Type="String">0.719923002887392</Data></Cell>
    <Cell><Data ss:Type="Number">4</Data></Cell>
    <Cell><Data ss:Type="Number">17</Data></Cell>
    <Cell><Data ss:Type="String">regulation of adaptive immune response</Data></Cell>
    <Cell><Data ss:Type="String">LTA, MEF2C, TAP1, TNF</Data></Cell>
   </Row>
   <Row>
    <Cell><Data ss:Type="String">GO:0048709</Data></Cell>
    <Cell><Data ss:Type="String">0.00479566256600096</Data></Cell>
    <Cell ss:StyleID="s62"><Data ss:Type="Number">709660107334526</Data></Cell>
    <Cell><Data ss:Type="String">0.719923002887392</Data></Cell>
    <Cell><Data ss:Type="Number">4</Data></Cell>
    <Cell><Data ss:Type="Number">17</Data></Cell>
    <Cell><Data ss:Type="String">oligodendrocyte differentiation</Data></Cell>
    <Cell><Data ss:Type="String">CTNNB1, LYN, PTEN, CXCR4</Data></Cell>
   </Row>
   <Row>
    <Cell><Data ss:Type="String">GO:0070304</Data></Cell>
    <Cell><Data ss:Type="String">0.00479566256600096</Data></Cell>
    <Cell ss:StyleID="s62"><Data ss:Type="Number">709660107334526</Data></Cell>
    <Cell><Data ss:Type="String">0.719923002887392</Data></Cell>
    <Cell><Data ss:Type="Number">4</Data></Cell>
    <Cell><Data ss:Type="Number">17</Data></Cell>
    <Cell><Data ss:Type="String">positive regulation of stress-activated protein kinase signaling cascade</Data></Cell>
    <Cell><Data ss:Type="String">PTK2B, LYN, MYD88, TNF</Data></Cell>
   </Row>
   <Row>
    <Cell><Data ss:Type="String">GO:0002685</Data></Cell>
    <Cell><Data ss:Type="String">0.00596496783392148</Data></Cell>
    <Cell ss:StyleID="s62"><Data ss:Type="Number">658803986710963</Data></Cell>
    <Cell><Data ss:Type="String">0.762271414821944</Data></Cell>
    <Cell><Data ss:Type="Number">4</Data></Cell>
    <Cell><Data ss:Type="Number">18</Data></Cell>
    <Cell><Data ss:Type="String">regulation of leukocyte migration</Data></Cell>
    <Cell><Data ss:Type="String">PTK2B, LYN, MSN, TNF</Data></Cell>
   </Row>
   <Row>
    <Cell><Data ss:Type="String">GO:0002699</Data></Cell>
    <Cell><Data ss:Type="String">0.00596496783392148</Data></Cell>
    <Cell ss:StyleID="s62"><Data ss:Type="Number">658803986710963</Data></Cell>
    <Cell><Data ss:Type="String">0.762271414821944</Data></Cell>
    <Cell><Data ss:Type="Number">4</Data></Cell>
    <Cell><Data ss:Type="Number">18</Data></Cell>
    <Cell><Data ss:Type="String">positive regulation of immune effector process</Data></Cell>
    <Cell><Data ss:Type="String">LTA, LYN, TAP1, TNF</Data></Cell>
   </Row>
   <Row>
    <Cell><Data ss:Type="String">GO:0030183</Data></Cell>
    <Cell><Data ss:Type="String">0.00730981018072847</Data></Cell>
    <Cell ss:StyleID="s62"><Data ss:Type="Number">614728682170543</Data></Cell>
    <Cell><Data ss:Type="String">0.804619826756497</Data></Cell>
    <Cell><Data ss:Type="Number">4</Data></Cell>
    <Cell><Data ss:Type="Number">19</Data></Cell>
    <Cell><Data ss:Type="String">B cell differentiation</Data></Cell>
    <Cell><Data ss:Type="String">PTK2B, INPP5D, BCL11A, CARD11</Data></Cell>
   </Row>
   <Row>
    <Cell><Data ss:Type="String">GO:0006626</Data></Cell>
    <Cell><Data ss:Type="String">0.00884041354966587</Data></Cell>
    <Cell ss:StyleID="s62"><Data ss:Type="Number">576162790697674</Data></Cell>
    <Cell><Data ss:Type="String">0.846968238691049</Data></Cell>
    <Cell><Data ss:Type="Number">4</Data></Cell>
    <Cell><Data ss:Type="Number">20</Data></Cell>
    <Cell><Data ss:Type="String">protein targeting to mitochondrion</Data></Cell>
    <Cell><Data ss:Type="String">MTERFD2, DNAJC19, TAMM41, BID</Data></Cell>
   </Row>
   <Row>
    <Cell><Data ss:Type="String">GO:0042035</Data></Cell>
    <Cell><Data ss:Type="String">0.00884041354966587</Data></Cell>
    <Cell ss:StyleID="s62"><Data ss:Type="Number">576162790697674</Data></Cell>
    <Cell><Data ss:Type="String">0.846968238691049</Data></Cell>
    <Cell><Data ss:Type="Number">4</Data></Cell>
    <Cell><Data ss:Type="Number">20</Data></Cell>
    <Cell><Data ss:Type="String">regulation of cytokine biosynthetic process</Data></Cell>
    <Cell><Data ss:Type="String">INPP5D, MYD88, TNF, CARD11</Data></Cell>
   </Row>
   <Row>
    <Cell><Data ss:Type="String">GO:2000117</Data></Cell>
    <Cell><Data ss:Type="String">0.00884041354966587</Data></Cell>
    <Cell ss:StyleID="s62"><Data ss:Type="Number">576162790697674</Data></Cell>
    <Cell><Data ss:Type="String">0.846968238691049</Data></Cell>
    <Cell><Data ss:Type="Number">4</Data></Cell>
    <Cell><Data ss:Type="Number">20</Data></Cell>
    <Cell><Data ss:Type="String">negative regulation of cysteine-type endopeptidase activity</Data></Cell>
    <Cell><Data ss:Type="String">TNFAIP8, PAK2, RPS6KA1, RPS6KA3</Data></Cell>
   </Row>
   <Row>
    <Cell><Data ss:Type="String">GO:0032479</Data></Cell>
    <Cell><Data ss:Type="String">0.0105662389434729</Data></Cell>
    <Cell ss:StyleID="s62"><Data ss:Type="Number">542134062927497</Data></Cell>
    <Cell><Data ss:Type="String">0.889316650625602</Data></Cell>
    <Cell><Data ss:Type="Number">4</Data></Cell>
    <Cell><Data ss:Type="Number">21</Data></Cell>
    <Cell><Data ss:Type="String">regulation of type I interferon production</Data></Cell>
    <Cell><Data ss:Type="String">NFKBIA, OTUD5, UBA52, UBB</Data></Cell>
   </Row>
   <Row>
    <Cell><Data ss:Type="String">GO:0042089</Data></Cell>
    <Cell><Data ss:Type="String">0.0105662389434729</Data></Cell>
    <Cell ss:StyleID="s62"><Data ss:Type="Number">542134062927497</Data></Cell>
    <Cell><Data ss:Type="String">0.889316650625602</Data></Cell>
    <Cell><Data ss:Type="Number">4</Data></Cell>
    <Cell><Data ss:Type="Number">21</Data></Cell>
    <Cell><Data ss:Type="String">cytokine biosynthetic process</Data></Cell>
    <Cell><Data ss:Type="String">INPP5D, MYD88, TNF, CARD11</Data></Cell>
   </Row>
   <Row>
    <Cell><Data ss:Type="String">GO:0042107</Data></Cell>
    <Cell><Data ss:Type="String">0.0105662389434729</Data></Cell>
    <Cell ss:StyleID="s62"><Data ss:Type="Number">542134062927497</Data></Cell>
    <Cell><Data ss:Type="String">0.889316650625602</Data></Cell>
    <Cell><Data ss:Type="Number">4</Data></Cell>
    <Cell><Data ss:Type="Number">21</Data></Cell>
    <Cell><Data ss:Type="String">cytokine metabolic process</Data></Cell>
    <Cell><Data ss:Type="String">INPP5D, MYD88, TNF, CARD11</Data></Cell>
   </Row>
   <Row>
    <Cell><Data ss:Type="String">GO:0002440</Data></Cell>
    <Cell><Data ss:Type="String">0.0124959496347103</Data></Cell>
    <Cell ss:StyleID="s62"><Data ss:Type="Number">511886304909561</Data></Cell>
    <Cell><Data ss:Type="String">0.931665062560154</Data></Cell>
    <Cell><Data ss:Type="Number">4</Data></Cell>
    <Cell><Data ss:Type="Number">22</Data></Cell>
    <Cell><Data ss:Type="String">production of molecular mediator of immune response</Data></Cell>
    <Cell><Data ss:Type="String">EXOSC6, HLA-DQB1, TNF, TNFRSF4</Data></Cell>
   </Row>
   <Row>
    <Cell><Data ss:Type="String">GO:0006977</Data></Cell>
    <Cell><Data ss:Type="String">0.0124959496347103</Data></Cell>
    <Cell ss:StyleID="s62"><Data ss:Type="Number">511886304909561</Data></Cell>
    <Cell><Data ss:Type="String">0.931665062560154</Data></Cell>
    <Cell><Data ss:Type="Number">4</Data></Cell>
    <Cell><Data ss:Type="Number">22</Data></Cell>
    <Cell><Data ss:Type="String">DNA damage response, signal transduction by p53 class mediator resulting in cell cycle arrest</Data></Cell>
    <Cell><Data ss:Type="String">PSMB8, PSMB9, UBA52, UBB</Data></Cell>
   </Row>
   <Row>
    <Cell><Data ss:Type="String">GO:0030010</Data></Cell>
    <Cell><Data ss:Type="String">0.0124959496347103</Data></Cell>
    <Cell ss:StyleID="s62"><Data ss:Type="Number">511886304909561</Data></Cell>
    <Cell><Data ss:Type="String">0.931665062560154</Data></Cell>
    <Cell><Data ss:Type="Number">4</Data></Cell>
    <Cell><Data ss:Type="Number">22</Data></Cell>
    <Cell><Data ss:Type="String">establishment of cell polarity</Data></Cell>
    <Cell><Data ss:Type="String">DOCK2, PTK2B, MYH9, NUMA1</Data></Cell>
   </Row>
   <Row>
    <Cell><Data ss:Type="String">GO:0042742</Data></Cell>
    <Cell><Data ss:Type="String">0.0124959496347103</Data></Cell>
    <Cell ss:StyleID="s62"><Data ss:Type="Number">511886304909561</Data></Cell>
    <Cell><Data ss:Type="String">0.931665062560154</Data></Cell>
    <Cell><Data ss:Type="Number">4</Data></Cell>
    <Cell><Data ss:Type="Number">22</Data></Cell>
    <Cell><Data ss:Type="String">defense response to bacterium</Data></Cell>
    <Cell><Data ss:Type="String">LTA, MYD88, NCF1, TNF</Data></Cell>
   </Row>
   <Row>
    <Cell><Data ss:Type="String">GO:0044272</Data></Cell>
    <Cell><Data ss:Type="String">0.0124959496347103</Data></Cell>
    <Cell ss:StyleID="s62"><Data ss:Type="Number">511886304909561</Data></Cell>
    <Cell><Data ss:Type="String">0.931665062560154</Data></Cell>
    <Cell><Data ss:Type="Number">4</Data></Cell>
    <Cell><Data ss:Type="Number">22</Data></Cell>
    <Cell><Data ss:Type="String">sulfur compound biosynthetic process</Data></Cell>
    <Cell><Data ss:Type="String">CTNNB1, ALOX5AP, MTHFD1, CNDP2</Data></Cell>
   </Row>
   <Row>
    <Cell><Data ss:Type="String">GO:0070585</Data></Cell>
    <Cell><Data ss:Type="String">0.0124959496347103</Data></Cell>
    <Cell ss:StyleID="s62"><Data ss:Type="Number">511886304909561</Data></Cell>
    <Cell><Data ss:Type="String">0.931665062560154</Data></Cell>
    <Cell><Data ss:Type="Number">4</Data></Cell>
    <Cell><Data ss:Type="Number">22</Data></Cell>
    <Cell><Data ss:Type="String">protein localization to mitochondrion</Data></Cell>
    <Cell><Data ss:Type="String">MTERFD2, DNAJC19, TAMM41, BID</Data></Cell>
   </Row>
   <Row>
    <Cell><Data ss:Type="String">GO:0072401</Data></Cell>
    <Cell><Data ss:Type="String">0.0124959496347103</Data></Cell>
    <Cell ss:StyleID="s62"><Data ss:Type="Number">511886304909561</Data></Cell>
    <Cell><Data ss:Type="String">0.931665062560154</Data></Cell>
    <Cell><Data ss:Type="Number">4</Data></Cell>
    <Cell><Data ss:Type="Number">22</Data></Cell>
    <Cell><Data ss:Type="String">signal transduction involved in DNA integrity checkpoint</Data></Cell>
    <Cell><Data ss:Type="String">PSMB8, PSMB9, UBA52, UBB</Data></Cell>
   </Row>
   <Row>
    <Cell><Data ss:Type="String">GO:0072413</Data></Cell>
    <Cell><Data ss:Type="String">0.0124959496347103</Data></Cell>
    <Cell ss:StyleID="s62"><Data ss:Type="Number">511886304909561</Data></Cell>
    <Cell><Data ss:Type="String">0.931665062560154</Data></Cell>
    <Cell><Data ss:Type="Number">4</Data></Cell>
    <Cell><Data ss:Type="Number">22</Data></Cell>
    <Cell><Data ss:Type="String">signal transduction involved in mitotic cell cycle checkpoint</Data></Cell>
    <Cell><Data ss:Type="String">PSMB8, PSMB9, UBA52, UBB</Data></Cell>
   </Row>
   <Row>
    <Cell><Data ss:Type="String">GO:0072422</Data></Cell>
    <Cell><Data ss:Type="String">0.0124959496347103</Data></Cell>
    <Cell ss:StyleID="s62"><Data ss:Type="Number">511886304909561</Data></Cell>
    <Cell><Data ss:Type="String">0.931665062560154</Data></Cell>
    <Cell><Data ss:Type="Number">4</Data></Cell>
    <Cell><Data ss:Type="Number">22</Data></Cell>
    <Cell><Data ss:Type="String">signal transduction involved in DNA damage checkpoint</Data></Cell>
    <Cell><Data ss:Type="String">PSMB8, PSMB9, UBA52, UBB</Data></Cell>
   </Row>
   <Row>
    <Cell><Data ss:Type="String">GO:0072431</Data></Cell>
    <Cell><Data ss:Type="String">0.0124959496347103</Data></Cell>
    <Cell ss:StyleID="s62"><Data ss:Type="Number">511886304909561</Data></Cell>
    <Cell><Data ss:Type="String">0.931665062560154</Data></Cell>
    <Cell><Data ss:Type="Number">4</Data></Cell>
    <Cell><Data ss:Type="Number">22</Data></Cell>
    <Cell><Data ss:Type="String">signal transduction involved in mitotic cell cycle G1/S transition DNA damage checkpoint</Data></Cell>
    <Cell><Data ss:Type="String">PSMB8, PSMB9, UBA52, UBB</Data></Cell>
   </Row>
   <Row>
    <Cell><Data ss:Type="String">GO:0072474</Data></Cell>
    <Cell><Data ss:Type="String">0.0124959496347103</Data></Cell>
    <Cell ss:StyleID="s62"><Data ss:Type="Number">511886304909561</Data></Cell>
    <Cell><Data ss:Type="String">0.931665062560154</Data></Cell>
    <Cell><Data ss:Type="Number">4</Data></Cell>
    <Cell><Data ss:Type="Number">22</Data></Cell>
    <Cell><Data ss:Type="String">signal transduction involved in mitotic cell cycle G1/S checkpoint</Data></Cell>
    <Cell><Data ss:Type="String">PSMB8, PSMB9, UBA52, UBB</Data></Cell>
   </Row>
   <Row>
    <Cell><Data ss:Type="String">GO:0072655</Data></Cell>
    <Cell><Data ss:Type="String">0.0124959496347103</Data></Cell>
    <Cell ss:StyleID="s62"><Data ss:Type="Number">511886304909561</Data></Cell>
    <Cell><Data ss:Type="String">0.931665062560154</Data></Cell>
    <Cell><Data ss:Type="Number">4</Data></Cell>
    <Cell><Data ss:Type="Number">22</Data></Cell>
    <Cell><Data ss:Type="String">establishment of protein localization to mitochondrion</Data></Cell>
    <Cell><Data ss:Type="String">MTERFD2, DNAJC19, TAMM41, BID</Data></Cell>
   </Row>
   <Row>
    <Cell><Data ss:Type="String">GO:0002831</Data></Cell>
    <Cell><Data ss:Type="String">0.0146373865339924</Data></Cell>
    <Cell ss:StyleID="s62"><Data ss:Type="Number">484822521419829</Data></Cell>
    <Cell><Data ss:Type="String">0.974013474494706</Data></Cell>
    <Cell><Data ss:Type="Number">4</Data></Cell>
    <Cell><Data ss:Type="Number">23</Data></Cell>
    <Cell><Data ss:Type="String">regulation of response to biotic stimulus</Data></Cell>
    <Cell><Data ss:Type="String">DOCK2, HLA-A, NFKBIL1, PAK2</Data></Cell>
   </Row>
   <Row>
    <Cell><Data ss:Type="String">GO:0045619</Data></Cell>
    <Cell><Data ss:Type="String">0.0146373865339924</Data></Cell>
    <Cell ss:StyleID="s62"><Data ss:Type="Number">484822521419829</Data></Cell>
    <Cell><Data ss:Type="String">0.974013474494706</Data></Cell>
    <Cell><Data ss:Type="Number">4</Data></Cell>
    <Cell><Data ss:Type="Number">23</Data></Cell>
    <Cell><Data ss:Type="String">regulation of lymphocyte differentiation</Data></Cell>
    <Cell><Data ss:Type="String">HLA-DOA, INPP5D, ZAP70, CARD11</Data></Cell>
   </Row>
   <Row>
    <Cell><Data ss:Type="String">GO:0072006</Data></Cell>
    <Cell><Data ss:Type="String">0.0146373865339924</Data></Cell>
    <Cell ss:StyleID="s62"><Data ss:Type="Number">484822521419829</Data></Cell>
    <Cell><Data ss:Type="String">0.974013474494706</Data></Cell>
    <Cell><Data ss:Type="Number">4</Data></Cell>
    <Cell><Data ss:Type="Number">23</Data></Cell>
    <Cell><Data ss:Type="String">nephron development</Data></Cell>
    <Cell><Data ss:Type="String">CD24, BASP1, CTNNB1, MEF2C</Data></Cell>
   </Row>
   <Row>
    <Cell><Data ss:Type="String">GO:0072395</Data></Cell>
    <Cell><Data ss:Type="String">0.0146373865339924</Data></Cell>
    <Cell ss:StyleID="s62"><Data ss:Type="Number">484822521419829</Data></Cell>
    <Cell><Data ss:Type="String">0.974013474494706</Data></Cell>
    <Cell><Data ss:Type="Number">4</Data></Cell>
    <Cell><Data ss:Type="Number">23</Data></Cell>
    <Cell><Data ss:Type="String">signal transduction involved in cell cycle checkpoint</Data></Cell>
    <Cell><Data ss:Type="String">PSMB8, PSMB9, UBA52, UBB</Data></Cell>
   </Row>
   <Row>
    <Cell><Data ss:Type="String">GO:0072404</Data></Cell>
    <Cell><Data ss:Type="String">0.0146373865339924</Data></Cell>
    <Cell ss:StyleID="s62"><Data ss:Type="Number">484822521419829</Data></Cell>
    <Cell><Data ss:Type="String">0.974013474494706</Data></Cell>
    <Cell><Data ss:Type="Number">4</Data></Cell>
    <Cell><Data ss:Type="Number">23</Data></Cell>
    <Cell><Data ss:Type="String">signal transduction involved in G1/S transition checkpoint</Data></Cell>
    <Cell><Data ss:Type="String">PSMB8, PSMB9, UBA52, UBB</Data></Cell>
   </Row>
   <Row>
    <Cell><Data ss:Type="String">GO:0030595</Data></Cell>
    <Cell><Data ss:Type="String">0.0169975525857139</Data></Cell>
    <Cell ss:StyleID="s62"><Data ss:Type="Number">46046511627907</Data></Cell>
    <Cell ss:StyleID="s62"><Data ss:Type="Number">101636188642926</Data></Cell>
    <Cell><Data ss:Type="Number">4</Data></Cell>
    <Cell><Data ss:Type="Number">24</Data></Cell>
    <Cell><Data ss:Type="String">leukocyte chemotaxis</Data></Cell>
    <Cell><Data ss:Type="String">PTK2B, IL16, LYN, CXCR4</Data></Cell>
   </Row>
   <Row>
    <Cell><Data ss:Type="String">GO:0031571</Data></Cell>
    <Cell><Data ss:Type="String">0.0169975525857139</Data></Cell>
    <Cell ss:StyleID="s62"><Data ss:Type="Number">46046511627907</Data></Cell>
    <Cell ss:StyleID="s62"><Data ss:Type="Number">101636188642926</Data></Cell>
    <Cell><Data ss:Type="Number">4</Data></Cell>
    <Cell><Data ss:Type="Number">24</Data></Cell>
    <Cell><Data ss:Type="String">mitotic cell cycle G1/S transition DNA damage checkpoint</Data></Cell>
    <Cell><Data ss:Type="String">PSMB8, PSMB9, UBA52, UBB</Data></Cell>
   </Row>
   <Row>
    <Cell><Data ss:Type="String">GO:0051352</Data></Cell>
    <Cell><Data ss:Type="String">0.0169975525857139</Data></Cell>
    <Cell ss:StyleID="s62"><Data ss:Type="Number">46046511627907</Data></Cell>
    <Cell ss:StyleID="s62"><Data ss:Type="Number">101636188642926</Data></Cell>
    <Cell><Data ss:Type="Number">4</Data></Cell>
    <Cell><Data ss:Type="Number">24</Data></Cell>
    <Cell><Data ss:Type="String">negative regulation of ligase activity</Data></Cell>
    <Cell><Data ss:Type="String">PSMB8, PSMB9, UBA52, UBB</Data></Cell>
   </Row>
   <Row>
    <Cell><Data ss:Type="String">GO:0051436</Data></Cell>
    <Cell><Data ss:Type="String">0.0169975525857139</Data></Cell>
    <Cell ss:StyleID="s62"><Data ss:Type="Number">46046511627907</Data></Cell>
    <Cell ss:StyleID="s62"><Data ss:Type="Number">101636188642926</Data></Cell>
    <Cell><Data ss:Type="Number">4</Data></Cell>
    <Cell><Data ss:Type="Number">24</Data></Cell>
    <Cell><Data ss:Type="String">negative regulation of ubiquitin-protein ligase activity involved in mitotic cell cycle</Data></Cell>
    <Cell><Data ss:Type="String">PSMB8, PSMB9, UBA52, UBB</Data></Cell>
   </Row>
   <Row>
    <Cell><Data ss:Type="String">GO:0051444</Data></Cell>
    <Cell><Data ss:Type="String">0.0169975525857139</Data></Cell>
    <Cell ss:StyleID="s62"><Data ss:Type="Number">46046511627907</Data></Cell>
    <Cell ss:StyleID="s62"><Data ss:Type="Number">101636188642926</Data></Cell>
    <Cell><Data ss:Type="Number">4</Data></Cell>
    <Cell><Data ss:Type="Number">24</Data></Cell>
    <Cell><Data ss:Type="String">negative regulation of ubiquitin-protein ligase activity</Data></Cell>
    <Cell><Data ss:Type="String">PSMB8, PSMB9, UBA52, UBB</Data></Cell>
   </Row>
   <Row>
    <Cell><Data ss:Type="String">GO:0031575</Data></Cell>
    <Cell><Data ss:Type="String">0.0195826051551559</Data></Cell>
    <Cell ss:StyleID="s62"><Data ss:Type="Number">438427464008859</Data></Cell>
    <Cell ss:StyleID="s62"><Data ss:Type="Number">105871029836381</Data></Cell>
    <Cell><Data ss:Type="Number">4</Data></Cell>
    <Cell><Data ss:Type="Number">25</Data></Cell>
    <Cell><Data ss:Type="String">mitotic cell cycle G1/S transition checkpoint</Data></Cell>
    <Cell><Data ss:Type="String">PSMB8, PSMB9, UBA52, UBB</Data></Cell>
   </Row>
   <Row>
    <Cell><Data ss:Type="String">GO:0033002</Data></Cell>
    <Cell><Data ss:Type="String">0.0195826051551559</Data></Cell>
    <Cell ss:StyleID="s62"><Data ss:Type="Number">438427464008859</Data></Cell>
    <Cell ss:StyleID="s62"><Data ss:Type="Number">105871029836381</Data></Cell>
    <Cell><Data ss:Type="Number">4</Data></Cell>
    <Cell><Data ss:Type="Number">25</Data></Cell>
    <Cell><Data ss:Type="String">muscle cell proliferation</Data></Cell>
    <Cell><Data ss:Type="String">CTNNB1, MEF2C, MYD88, TNF</Data></Cell>
   </Row>
   <Row>
    <Cell><Data ss:Type="String">GO:0070372</Data></Cell>
    <Cell><Data ss:Type="String">0.0195826051551559</Data></Cell>
    <Cell ss:StyleID="s62"><Data ss:Type="Number">438427464008859</Data></Cell>
    <Cell ss:StyleID="s62"><Data ss:Type="Number">105871029836381</Data></Cell>
    <Cell><Data ss:Type="Number">4</Data></Cell>
    <Cell><Data ss:Type="Number">25</Data></Cell>
    <Cell><Data ss:Type="String">regulation of ERK1 and ERK2 cascade</Data></Cell>
    <Cell><Data ss:Type="String">PTK2B, LYN, PTPN6, TNF</Data></Cell>
   </Row>
   <Row>
    <Cell><Data ss:Type="String">GO:0071158</Data></Cell>
    <Cell><Data ss:Type="String">0.0195826051551559</Data></Cell>
    <Cell ss:StyleID="s62"><Data ss:Type="Number">438427464008859</Data></Cell>
    <Cell ss:StyleID="s62"><Data ss:Type="Number">105871029836381</Data></Cell>
    <Cell><Data ss:Type="Number">4</Data></Cell>
    <Cell><Data ss:Type="Number">25</Data></Cell>
    <Cell><Data ss:Type="String">positive regulation of cell cycle arrest</Data></Cell>
    <Cell><Data ss:Type="String">PSMB8, PSMB9, UBA52, UBB</Data></Cell>
   </Row>
   <Row>
    <Cell><Data ss:Type="String">GO:0050920</Data></Cell>
    <Cell><Data ss:Type="String">0.0223978554584119</Data></Cell>
    <Cell ss:StyleID="s62"><Data ss:Type="Number">418393234672304</Data></Cell>
    <Cell ss:StyleID="s62"><Data ss:Type="Number">110105871029836</Data></Cell>
    <Cell><Data ss:Type="Number">4</Data></Cell>
    <Cell><Data ss:Type="Number">26</Data></Cell>
    <Cell><Data ss:Type="String">regulation of chemotaxis</Data></Cell>
    <Cell><Data ss:Type="String">PTK2B, IL16, LYN, CXCR4</Data></Cell>
   </Row>
   <Row>
    <Cell><Data ss:Type="String">GO:0002274</Data></Cell>
    <Cell><Data ss:Type="String">0.0254477741678284</Data></Cell>
    <Cell ss:StyleID="s62"><Data ss:Type="Number">40010111223458</Data></Cell>
    <Cell ss:StyleID="s62"><Data ss:Type="Number">114340712223292</Data></Cell>
    <Cell><Data ss:Type="Number">4</Data></Cell>
    <Cell><Data ss:Type="Number">27</Data></Cell>
    <Cell><Data ss:Type="String">myeloid leukocyte activation</Data></Cell>
    <Cell><Data ss:Type="String">UBD, CNR2, ABR, LYN</Data></Cell>
   </Row>
   <Row>
    <Cell><Data ss:Type="String">GO:0008360</Data></Cell>
    <Cell><Data ss:Type="String">0.0254477741678284</Data></Cell>
    <Cell ss:StyleID="s62"><Data ss:Type="Number">40010111223458</Data></Cell>
    <Cell ss:StyleID="s62"><Data ss:Type="Number">114340712223292</Data></Cell>
    <Cell><Data ss:Type="Number">4</Data></Cell>
    <Cell><Data ss:Type="Number">27</Data></Cell>
    <Cell><Data ss:Type="String">regulation of cell shape</Data></Cell>
    <Cell><Data ss:Type="String">PTK2B, MYH9, CDC42SE1, LST1</Data></Cell>
   </Row>
   <Row>
    <Cell><Data ss:Type="String">GO:0031345</Data></Cell>
    <Cell><Data ss:Type="String">0.0254477741678284</Data></Cell>
    <Cell ss:StyleID="s62"><Data ss:Type="Number">40010111223458</Data></Cell>
    <Cell ss:StyleID="s62"><Data ss:Type="Number">114340712223292</Data></Cell>
    <Cell><Data ss:Type="Number">4</Data></Cell>
    <Cell><Data ss:Type="Number">27</Data></Cell>
    <Cell><Data ss:Type="String">negative regulation of cell projection organization</Data></Cell>
    <Cell><Data ss:Type="String">ARHGDIA, BCL11A, PTEN, ARHGEF1</Data></Cell>
   </Row>
   <Row>
    <Cell><Data ss:Type="String">GO:0031397</Data></Cell>
    <Cell><Data ss:Type="String">0.0254477741678284</Data></Cell>
    <Cell ss:StyleID="s62"><Data ss:Type="Number">40010111223458</Data></Cell>
    <Cell ss:StyleID="s62"><Data ss:Type="Number">114340712223292</Data></Cell>
    <Cell><Data ss:Type="Number">4</Data></Cell>
    <Cell><Data ss:Type="Number">27</Data></Cell>
    <Cell><Data ss:Type="String">negative regulation of protein ubiquitination</Data></Cell>
    <Cell><Data ss:Type="String">PSMB8, PSMB9, UBA52, UBB</Data></Cell>
   </Row>
   <Row>
    <Cell><Data ss:Type="String">GO:0071779</Data></Cell>
    <Cell><Data ss:Type="String">0.0254477741678284</Data></Cell>
    <Cell ss:StyleID="s62"><Data ss:Type="Number">40010111223458</Data></Cell>
    <Cell ss:StyleID="s62"><Data ss:Type="Number">114340712223292</Data></Cell>
    <Cell><Data ss:Type="Number">4</Data></Cell>
    <Cell><Data ss:Type="Number">27</Data></Cell>
    <Cell><Data ss:Type="String">G1/S transition checkpoint</Data></Cell>
    <Cell><Data ss:Type="String">PSMB8, PSMB9, UBA52, UBB</Data></Cell>
   </Row>
   <Row>
    <Cell><Data ss:Type="String">GO:0097190</Data></Cell>
    <Cell><Data ss:Type="String">0.0254477741678284</Data></Cell>
    <Cell ss:StyleID="s62"><Data ss:Type="Number">40010111223458</Data></Cell>
    <Cell ss:StyleID="s62"><Data ss:Type="Number">114340712223292</Data></Cell>
    <Cell><Data ss:Type="Number">4</Data></Cell>
    <Cell><Data ss:Type="Number">27</Data></Cell>
    <Cell><Data ss:Type="String">apoptotic signaling pathway</Data></Cell>
    <Cell><Data ss:Type="String">PAK2, BID, TNF, TNFRSF10A</Data></Cell>
   </Row>
   <Row>
    <Cell><Data ss:Type="String">GO:0001894</Data></Cell>
    <Cell><Data ss:Type="String">0.0287360024010098</Data></Cell>
    <Cell ss:StyleID="s62"><Data ss:Type="Number">383333333333333</Data></Cell>
    <Cell ss:StyleID="s62"><Data ss:Type="Number">118575553416747</Data></Cell>
    <Cell><Data ss:Type="Number">4</Data></Cell>
    <Cell><Data ss:Type="Number">28</Data></Cell>
    <Cell><Data ss:Type="String">tissue homeostasis</Data></Cell>
    <Cell><Data ss:Type="String">CTNNB1, PTK2B, INPP5D, NAPSA</Data></Cell>
   </Row>
   <Row>
    <Cell><Data ss:Type="String">GO:0001959</Data></Cell>
    <Cell><Data ss:Type="String">0.0287360024010098</Data></Cell>
    <Cell ss:StyleID="s62"><Data ss:Type="Number">383333333333333</Data></Cell>
    <Cell ss:StyleID="s62"><Data ss:Type="Number">118575553416747</Data></Cell>
    <Cell><Data ss:Type="Number">4</Data></Cell>
    <Cell><Data ss:Type="Number">28</Data></Cell>
    <Cell><Data ss:Type="String">regulation of cytokine-mediated signaling pathway</Data></Cell>
    <Cell><Data ss:Type="String">CD24, PTPN2, PTPN6, TYK2</Data></Cell>
   </Row>
   <Row>
    <Cell><Data ss:Type="String">GO:0032507</Data></Cell>
    <Cell><Data ss:Type="String">0.0287360024010098</Data></Cell>
    <Cell ss:StyleID="s62"><Data ss:Type="Number">383333333333333</Data></Cell>
    <Cell ss:StyleID="s62"><Data ss:Type="Number">118575553416747</Data></Cell>
    <Cell><Data ss:Type="Number">4</Data></Cell>
    <Cell><Data ss:Type="Number">28</Data></Cell>
    <Cell><Data ss:Type="String">maintenance of protein location in cell</Data></Cell>
    <Cell><Data ss:Type="String">CTNNB1, NFKBIA, NFKBIL1, YWHAB</Data></Cell>
   </Row>
   <Row>
    <Cell><Data ss:Type="String">GO:0043433</Data></Cell>
    <Cell><Data ss:Type="String">0.0287360024010098</Data></Cell>
    <Cell ss:StyleID="s62"><Data ss:Type="Number">383333333333333</Data></Cell>
    <Cell ss:StyleID="s62"><Data ss:Type="Number">118575553416747</Data></Cell>
    <Cell><Data ss:Type="Number">4</Data></Cell>
    <Cell><Data ss:Type="Number">28</Data></Cell>
    <Cell><Data ss:Type="String">negative regulation of sequence-specific DNA binding transcription factor activity</Data></Cell>
    <Cell><Data ss:Type="String">COMMD7, NFKBIA, NFKBIL1, TNFRSF4</Data></Cell>
   </Row>
   <Row>
    <Cell><Data ss:Type="String">GO:0045667</Data></Cell>
    <Cell><Data ss:Type="String">0.0287360024010098</Data></Cell>
    <Cell ss:StyleID="s62"><Data ss:Type="Number">383333333333333</Data></Cell>
    <Cell ss:StyleID="s62"><Data ss:Type="Number">118575553416747</Data></Cell>
    <Cell><Data ss:Type="Number">4</Data></Cell>
    <Cell><Data ss:Type="Number">28</Data></Cell>
    <Cell><Data ss:Type="String">regulation of osteoblast differentiation</Data></Cell>
    <Cell><Data ss:Type="String">CTNNB1, ESRRA, MEF2C, TNF</Data></Cell>
   </Row>
   <Row>
    <Cell><Data ss:Type="String">GO:0048771</Data></Cell>
    <Cell><Data ss:Type="String">0.0322653673712912</Data></Cell>
    <Cell ss:StyleID="s62"><Data ss:Type="Number">367906976744186</Data></Cell>
    <Cell ss:StyleID="s62"><Data ss:Type="Number">122810394610202</Data></Cell>
    <Cell><Data ss:Type="Number">4</Data></Cell>
    <Cell><Data ss:Type="Number">29</Data></Cell>
    <Cell><Data ss:Type="String">tissue remodeling</Data></Cell>
    <Cell><Data ss:Type="String">CTNNB1, PTK2B, INPP5D, MEF2C</Data></Cell>
   </Row>
   <Row>
    <Cell><Data ss:Type="String">GO:0008154</Data></Cell>
    <Cell><Data ss:Type="String">0.0360379020422799</Data></Cell>
    <Cell ss:StyleID="s62"><Data ss:Type="Number">353667262969589</Data></Cell>
    <Cell ss:StyleID="s62"><Data ss:Type="Number">127045235803657</Data></Cell>
    <Cell><Data ss:Type="Number">4</Data></Cell>
    <Cell><Data ss:Type="Number">30</Data></Cell>
    <Cell><Data ss:Type="String">actin polymerization or depolymerization</Data></Cell>
    <Cell><Data ss:Type="String">ARPC1B, PTK2B, EVL, TMSB10</Data></Cell>
   </Row>
   <Row>
    <Cell><Data ss:Type="String">GO:0045834</Data></Cell>
    <Cell><Data ss:Type="String">0.0360379020422799</Data></Cell>
    <Cell ss:StyleID="s62"><Data ss:Type="Number">353667262969589</Data></Cell>
    <Cell ss:StyleID="s62"><Data ss:Type="Number">127045235803657</Data></Cell>
    <Cell><Data ss:Type="Number">4</Data></Cell>
    <Cell><Data ss:Type="Number">30</Data></Cell>
    <Cell><Data ss:Type="String">positive regulation of lipid metabolic process</Data></Cell>
    <Cell><Data ss:Type="String">PTK2B, APOC1, LYN, TNF</Data></Cell>
   </Row>
   <Row>
    <Cell><Data ss:Type="String">GO:0007204</Data></Cell>
    <Cell><Data ss:Type="String">0.040054868188962</Data></Cell>
    <Cell ss:StyleID="s62"><Data ss:Type="Number">340482342807924</Data></Cell>
    <Cell ss:StyleID="s62"><Data ss:Type="Number">131280076997113</Data></Cell>
    <Cell><Data ss:Type="Number">4</Data></Cell>
    <Cell><Data ss:Type="Number">31</Data></Cell>
    <Cell><Data ss:Type="String">elevation of cytosolic calcium ion concentration</Data></Cell>
    <Cell><Data ss:Type="String">CD24, PTK2B, LYN, CXCR4</Data></Cell>
   </Row>
   <Row>
    <Cell><Data ss:Type="String">GO:0060759</Data></Cell>
    <Cell><Data ss:Type="String">0.040054868188962</Data></Cell>
    <Cell ss:StyleID="s62"><Data ss:Type="Number">340482342807924</Data></Cell>
    <Cell ss:StyleID="s62"><Data ss:Type="Number">131280076997113</Data></Cell>
    <Cell><Data ss:Type="Number">4</Data></Cell>
    <Cell><Data ss:Type="Number">31</Data></Cell>
    <Cell><Data ss:Type="String">regulation of response to cytokine stimulus</Data></Cell>
    <Cell><Data ss:Type="String">CD24, PTPN2, PTPN6, TYK2</Data></Cell>
   </Row>
   <Row>
    <Cell><Data ss:Type="String">GO:0009612</Data></Cell>
    <Cell><Data ss:Type="String">0.0443167823232725</Data></Cell>
    <Cell ss:StyleID="s62"><Data ss:Type="Number">328239202657807</Data></Cell>
    <Cell ss:StyleID="s62"><Data ss:Type="Number">135514918190568</Data></Cell>
    <Cell><Data ss:Type="Number">4</Data></Cell>
    <Cell><Data ss:Type="Number">32</Data></Cell>
    <Cell><Data ss:Type="String">response to mechanical stimulus</Data></Cell>
    <Cell><Data ss:Type="String">PTK2B, MYD88, TNF, TNFRSF10A</Data></Cell>
   </Row>
   <Row>
    <Cell><Data ss:Type="String">GO:0031669</Data></Cell>
    <Cell><Data ss:Type="String">0.0443167823232725</Data></Cell>
    <Cell ss:StyleID="s62"><Data ss:Type="Number">328239202657807</Data></Cell>
    <Cell ss:StyleID="s62"><Data ss:Type="Number">135514918190568</Data></Cell>
    <Cell><Data ss:Type="Number">4</Data></Cell>
    <Cell><Data ss:Type="Number">32</Data></Cell>
    <Cell><Data ss:Type="String">cellular response to nutrient levels</Data></Cell>
    <Cell><Data ss:Type="String">TRIM13, PTK2B, LYN, CHMP1A</Data></Cell>
   </Row>
   <Row>
    <Cell><Data ss:Type="String">GO:0060326</Data></Cell>
    <Cell><Data ss:Type="String">0.0443167823232725</Data></Cell>
    <Cell ss:StyleID="s62"><Data ss:Type="Number">328239202657807</Data></Cell>
    <Cell ss:StyleID="s62"><Data ss:Type="Number">135514918190568</Data></Cell>
    <Cell><Data ss:Type="Number">4</Data></Cell>
    <Cell><Data ss:Type="Number">32</Data></Cell>
    <Cell><Data ss:Type="String">cell chemotaxis</Data></Cell>
    <Cell><Data ss:Type="String">PTK2B, IL16, LYN, CXCR4</Data></Cell>
   </Row>
   <Row>
    <Cell><Data ss:Type="String">GO:0045061</Data></Cell>
    <Cell><Data ss:Type="String">0.00028950894434791</Data></Cell>
    <Cell><Data ss:Type="Number">69</Data></Cell>
    <Cell><Data ss:Type="String">0.16939364773821</Data></Cell>
    <Cell><Data ss:Type="Number">3</Data></Cell>
    <Cell><Data ss:Type="Number">4</Data></Cell>
    <Cell><Data ss:Type="String">thymic T cell selection</Data></Cell>
    <Cell><Data ss:Type="String">DOCK2, ZAP70, CARD11</Data></Cell>
   </Row>
   <Row>
    <Cell><Data ss:Type="String">GO:0044110</Data></Cell>
    <Cell><Data ss:Type="String">0.00070120422747734</Data></Cell>
    <Cell ss:StyleID="s62"><Data ss:Type="Number">344913294797688</Data></Cell>
    <Cell><Data ss:Type="String">0.211742059672762</Data></Cell>
    <Cell><Data ss:Type="Number">3</Data></Cell>
    <Cell><Data ss:Type="Number">5</Data></Cell>
    <Cell><Data ss:Type="String">growth involved in symbiotic interaction</Data></Cell>
    <Cell><Data ss:Type="String">LTA, MYD88, TNF</Data></Cell>
   </Row>
   <Row>
    <Cell><Data ss:Type="String">GO:0044116</Data></Cell>
    <Cell><Data ss:Type="String">0.00070120422747734</Data></Cell>
    <Cell ss:StyleID="s62"><Data ss:Type="Number">344913294797688</Data></Cell>
    <Cell><Data ss:Type="String">0.211742059672762</Data></Cell>
    <Cell><Data ss:Type="Number">3</Data></Cell>
    <Cell><Data ss:Type="Number">5</Data></Cell>
    <Cell><Data ss:Type="String">growth of symbiont involved in interaction with host</Data></Cell>
    <Cell><Data ss:Type="String">LTA, MYD88, TNF</Data></Cell>
   </Row>
   <Row>
    <Cell><Data ss:Type="String">GO:0044117</Data></Cell>
    <Cell><Data ss:Type="String">0.00070120422747734</Data></Cell>
    <Cell ss:StyleID="s62"><Data ss:Type="Number">344913294797688</Data></Cell>
    <Cell><Data ss:Type="String">0.211742059672762</Data></Cell>
    <Cell><Data ss:Type="Number">3</Data></Cell>
    <Cell><Data ss:Type="Number">5</Data></Cell>
    <Cell><Data ss:Type="String">growth of symbiont in host</Data></Cell>
    <Cell><Data ss:Type="String">LTA, MYD88, TNF</Data></Cell>
   </Row>
   <Row>
    <Cell><Data ss:Type="String">GO:0044126</Data></Cell>
    <Cell><Data ss:Type="String">0.00070120422747734</Data></Cell>
    <Cell ss:StyleID="s62"><Data ss:Type="Number">344913294797688</Data></Cell>
    <Cell><Data ss:Type="String">0.211742059672762</Data></Cell>
    <Cell><Data ss:Type="Number">3</Data></Cell>
    <Cell><Data ss:Type="Number">5</Data></Cell>
    <Cell><Data ss:Type="String">regulation of growth of symbiont in host</Data></Cell>
    <Cell><Data ss:Type="String">LTA, MYD88, TNF</Data></Cell>
   </Row>
   <Row>
    <Cell><Data ss:Type="String">GO:0044130</Data></Cell>
    <Cell><Data ss:Type="String">0.00070120422747734</Data></Cell>
    <Cell ss:StyleID="s62"><Data ss:Type="Number">344913294797688</Data></Cell>
    <Cell><Data ss:Type="String">0.211742059672762</Data></Cell>
    <Cell><Data ss:Type="Number">3</Data></Cell>
    <Cell><Data ss:Type="Number">5</Data></Cell>
    <Cell><Data ss:Type="String">negative regulation of growth of symbiont in host</Data></Cell>
    <Cell><Data ss:Type="String">LTA, MYD88, TNF</Data></Cell>
   </Row>
   <Row>
    <Cell><Data ss:Type="String">GO:0044144</Data></Cell>
    <Cell><Data ss:Type="String">0.00070120422747734</Data></Cell>
    <Cell ss:StyleID="s62"><Data ss:Type="Number">344913294797688</Data></Cell>
    <Cell><Data ss:Type="String">0.211742059672762</Data></Cell>
    <Cell><Data ss:Type="Number">3</Data></Cell>
    <Cell><Data ss:Type="Number">5</Data></Cell>
    <Cell><Data ss:Type="String">modulation of growth of symbiont involved in interaction with host</Data></Cell>
    <Cell><Data ss:Type="String">LTA, MYD88, TNF</Data></Cell>
   </Row>
   <Row>
    <Cell><Data ss:Type="String">GO:0044146</Data></Cell>
    <Cell><Data ss:Type="String">0.00070120422747734</Data></Cell>
    <Cell ss:StyleID="s62"><Data ss:Type="Number">344913294797688</Data></Cell>
    <Cell><Data ss:Type="String">0.211742059672762</Data></Cell>
    <Cell><Data ss:Type="Number">3</Data></Cell>
    <Cell><Data ss:Type="Number">5</Data></Cell>
    <Cell><Data ss:Type="String">negative regulation of growth of symbiont involved in interaction with host</Data></Cell>
    <Cell><Data ss:Type="String">LTA, MYD88, TNF</Data></Cell>
   </Row>
   <Row>
    <Cell><Data ss:Type="String">GO:0045058</Data></Cell>
    <Cell><Data ss:Type="String">0.00070120422747734</Data></Cell>
    <Cell ss:StyleID="s62"><Data ss:Type="Number">344913294797688</Data></Cell>
    <Cell><Data ss:Type="String">0.211742059672762</Data></Cell>
    <Cell><Data ss:Type="Number">3</Data></Cell>
    <Cell><Data ss:Type="Number">5</Data></Cell>
    <Cell><Data ss:Type="String">T cell selection</Data></Cell>
    <Cell><Data ss:Type="String">DOCK2, ZAP70, CARD11</Data></Cell>
   </Row>
   <Row>
    <Cell><Data ss:Type="String">GO:0072160</Data></Cell>
    <Cell><Data ss:Type="String">0.00070120422747734</Data></Cell>
    <Cell ss:StyleID="s62"><Data ss:Type="Number">344913294797688</Data></Cell>
    <Cell><Data ss:Type="String">0.211742059672762</Data></Cell>
    <Cell><Data ss:Type="Number">3</Data></Cell>
    <Cell><Data ss:Type="Number">5</Data></Cell>
    <Cell><Data ss:Type="String">nephron tubule epithelial cell differentiation</Data></Cell>
    <Cell><Data ss:Type="String">CD24, CTNNB1, MEF2C</Data></Cell>
   </Row>
   <Row>
    <Cell><Data ss:Type="String">GO:0072676</Data></Cell>
    <Cell><Data ss:Type="String">0.00070120422747734</Data></Cell>
    <Cell ss:StyleID="s62"><Data ss:Type="Number">344913294797688</Data></Cell>
    <Cell><Data ss:Type="String">0.211742059672762</Data></Cell>
    <Cell><Data ss:Type="Number">3</Data></Cell>
    <Cell><Data ss:Type="Number">5</Data></Cell>
    <Cell><Data ss:Type="String">lymphocyte migration</Data></Cell>
    <Cell><Data ss:Type="String">PTK2B, MSN, ZAP70</Data></Cell>
   </Row>
   <Row>
    <Cell><Data ss:Type="String">GO:0043903</Data></Cell>
    <Cell><Data ss:Type="String">0.00135876619499074</Data></Cell>
    <Cell ss:StyleID="s62"><Data ss:Type="Number">229884393063584</Data></Cell>
    <Cell><Data ss:Type="String">0.254090471607315</Data></Cell>
    <Cell><Data ss:Type="Number">3</Data></Cell>
    <Cell><Data ss:Type="Number">6</Data></Cell>
    <Cell><Data ss:Type="String">regulation of symbiosis, encompassing mutualism through parasitism</Data></Cell>
    <Cell><Data ss:Type="String">LTA, MYD88, TNF</Data></Cell>
   </Row>
   <Row>
    <Cell><Data ss:Type="String">GO:0046633</Data></Cell>
    <Cell><Data ss:Type="String">0.00135876619499074</Data></Cell>
    <Cell ss:StyleID="s62"><Data ss:Type="Number">229884393063584</Data></Cell>
    <Cell><Data ss:Type="String">0.254090471607315</Data></Cell>
    <Cell><Data ss:Type="Number">3</Data></Cell>
    <Cell><Data ss:Type="Number">6</Data></Cell>
    <Cell><Data ss:Type="String">alpha-beta T cell proliferation</Data></Cell>
    <Cell><Data ss:Type="String">DOCK2, ZAP70, TNFRSF14</Data></Cell>
   </Row>
   <Row>
    <Cell><Data ss:Type="String">GO:0050853</Data></Cell>
    <Cell><Data ss:Type="String">0.00135876619499074</Data></Cell>
    <Cell ss:StyleID="s62"><Data ss:Type="Number">229884393063584</Data></Cell>
    <Cell><Data ss:Type="String">0.254090471607315</Data></Cell>
    <Cell><Data ss:Type="Number">3</Data></Cell>
    <Cell><Data ss:Type="Number">6</Data></Cell>
    <Cell><Data ss:Type="String">B cell receptor signaling pathway</Data></Cell>
    <Cell><Data ss:Type="String">LYN, MEF2C, PRKCB</Data></Cell>
   </Row>
   <Row>
    <Cell><Data ss:Type="String">GO:0051220</Data></Cell>
    <Cell><Data ss:Type="String">0.00135876619499074</Data></Cell>
    <Cell ss:StyleID="s62"><Data ss:Type="Number">229884393063584</Data></Cell>
    <Cell><Data ss:Type="String">0.254090471607315</Data></Cell>
    <Cell><Data ss:Type="Number">3</Data></Cell>
    <Cell><Data ss:Type="Number">6</Data></Cell>
    <Cell><Data ss:Type="String">cytoplasmic sequestering of protein</Data></Cell>
    <Cell><Data ss:Type="String">NFKBIA, NFKBIL1, YWHAB</Data></Cell>
   </Row>
   <Row>
    <Cell><Data ss:Type="String">GO:0009620</Data></Cell>
    <Cell><Data ss:Type="String">0.00230399171720789</Data></Cell>
    <Cell ss:StyleID="s62"><Data ss:Type="Number">172369942196532</Data></Cell>
    <Cell><Data ss:Type="String">0.296438883541867</Data></Cell>
    <Cell><Data ss:Type="Number">3</Data></Cell>
    <Cell><Data ss:Type="Number">7</Data></Cell>
    <Cell><Data ss:Type="String">response to fungus</Data></Cell>
    <Cell><Data ss:Type="String">COTL1, MYD88, NCF1</Data></Cell>
   </Row>
   <Row>
    <Cell><Data ss:Type="String">GO:0030890</Data></Cell>
    <Cell><Data ss:Type="String">0.00230399171720789</Data></Cell>
    <Cell ss:StyleID="s62"><Data ss:Type="Number">172369942196532</Data></Cell>
    <Cell><Data ss:Type="String">0.296438883541867</Data></Cell>
    <Cell><Data ss:Type="Number">3</Data></Cell>
    <Cell><Data ss:Type="Number">7</Data></Cell>
    <Cell><Data ss:Type="String">positive regulation of B cell proliferation</Data></Cell>
    <Cell><Data ss:Type="String">MEF2C, TNFRSF4, CARD11</Data></Cell>
   </Row>
   <Row>
    <Cell><Data ss:Type="String">GO:0043901</Data></Cell>
    <Cell><Data ss:Type="String">0.00230399171720789</Data></Cell>
    <Cell ss:StyleID="s62"><Data ss:Type="Number">172369942196532</Data></Cell>
    <Cell><Data ss:Type="String">0.296438883541867</Data></Cell>
    <Cell><Data ss:Type="Number">3</Data></Cell>
    <Cell><Data ss:Type="Number">7</Data></Cell>
    <Cell><Data ss:Type="String">negative regulation of multi-organism process</Data></Cell>
    <Cell><Data ss:Type="String">LTA, MYD88, TNF</Data></Cell>
   </Row>
   <Row>
    <Cell><Data ss:Type="String">GO:2000106</Data></Cell>
    <Cell><Data ss:Type="String">0.00230399171720789</Data></Cell>
    <Cell ss:StyleID="s62"><Data ss:Type="Number">172369942196532</Data></Cell>
    <Cell><Data ss:Type="String">0.296438883541867</Data></Cell>
    <Cell><Data ss:Type="Number">3</Data></Cell>
    <Cell><Data ss:Type="Number">7</Data></Cell>
    <Cell><Data ss:Type="String">regulation of leukocyte apoptotic process</Data></Cell>
    <Cell><Data ss:Type="String">LYN, MEF2C, PTEN</Data></Cell>
   </Row>
   <Row>
    <Cell><Data ss:Type="String">GO:0008625</Data></Cell>
    <Cell><Data ss:Type="String">0.0035721294243348</Data></Cell>
    <Cell ss:StyleID="s62"><Data ss:Type="Number">137861271676301</Data></Cell>
    <Cell><Data ss:Type="String">0.33878729547642</Data></Cell>
    <Cell><Data ss:Type="Number">3</Data></Cell>
    <Cell><Data ss:Type="Number">8</Data></Cell>
    <Cell><Data ss:Type="String">induction of apoptosis via death domain receptors</Data></Cell>
    <Cell><Data ss:Type="String">BID, TNF, TNFRSF10A</Data></Cell>
   </Row>
   <Row>
    <Cell><Data ss:Type="String">GO:0002824</Data></Cell>
    <Cell><Data ss:Type="String">0.00519245966728866</Data></Cell>
    <Cell ss:StyleID="s62"><Data ss:Type="Number">11485549132948</Data></Cell>
    <Cell><Data ss:Type="String">0.381135707410972</Data></Cell>
    <Cell><Data ss:Type="Number">3</Data></Cell>
    <Cell><Data ss:Type="Number">9</Data></Cell>
    <Cell><Data ss:Type="String">positive regulation of adaptive immune response based on somatic recombination of immune receptors built from immunoglobulin superfamily domains</Data></Cell>
    <Cell><Data ss:Type="String">LTA, TAP1, TNF</Data></Cell>
   </Row>
   <Row>
    <Cell><Data ss:Type="String">GO:0007159</Data></Cell>
    <Cell><Data ss:Type="String">0.00519245966728866</Data></Cell>
    <Cell ss:StyleID="s62"><Data ss:Type="Number">11485549132948</Data></Cell>
    <Cell><Data ss:Type="String">0.381135707410972</Data></Cell>
    <Cell><Data ss:Type="Number">3</Data></Cell>
    <Cell><Data ss:Type="Number">9</Data></Cell>
    <Cell><Data ss:Type="String">leukocyte cell-cell adhesion</Data></Cell>
    <Cell><Data ss:Type="String">MSN, TNF, ZAP70</Data></Cell>
   </Row>
   <Row>
    <Cell><Data ss:Type="String">GO:0014009</Data></Cell>
    <Cell><Data ss:Type="String">0.00519245966728866</Data></Cell>
    <Cell ss:StyleID="s62"><Data ss:Type="Number">11485549132948</Data></Cell>
    <Cell><Data ss:Type="String">0.381135707410972</Data></Cell>
    <Cell><Data ss:Type="Number">3</Data></Cell>
    <Cell><Data ss:Type="Number">9</Data></Cell>
    <Cell><Data ss:Type="String">glial cell proliferation</Data></Cell>
    <Cell><Data ss:Type="String">CTNNB1, PTK2B, LYN</Data></Cell>
   </Row>
   <Row>
    <Cell><Data ss:Type="String">GO:0050707</Data></Cell>
    <Cell><Data ss:Type="String">0.00519245966728866</Data></Cell>
    <Cell ss:StyleID="s62"><Data ss:Type="Number">11485549132948</Data></Cell>
    <Cell><Data ss:Type="String">0.381135707410972</Data></Cell>
    <Cell><Data ss:Type="Number">3</Data></Cell>
    <Cell><Data ss:Type="Number">9</Data></Cell>
    <Cell><Data ss:Type="String">regulation of cytokine secretion</Data></Cell>
    <Cell><Data ss:Type="String">LYN, TNF, TNFRSF4</Data></Cell>
   </Row>
   <Row>
    <Cell><Data ss:Type="String">GO:0071887</Data></Cell>
    <Cell><Data ss:Type="String">0.00519245966728866</Data></Cell>
    <Cell ss:StyleID="s62"><Data ss:Type="Number">11485549132948</Data></Cell>
    <Cell><Data ss:Type="String">0.381135707410972</Data></Cell>
    <Cell><Data ss:Type="Number">3</Data></Cell>
    <Cell><Data ss:Type="Number">9</Data></Cell>
    <Cell><Data ss:Type="String">leukocyte apoptotic process</Data></Cell>
    <Cell><Data ss:Type="String">LYN, MEF2C, PTEN</Data></Cell>
   </Row>
   <Row>
    <Cell><Data ss:Type="String">GO:0097194</Data></Cell>
    <Cell><Data ss:Type="String">0.00519245966728866</Data></Cell>
    <Cell ss:StyleID="s62"><Data ss:Type="Number">11485549132948</Data></Cell>
    <Cell><Data ss:Type="String">0.381135707410972</Data></Cell>
    <Cell><Data ss:Type="Number">3</Data></Cell>
    <Cell><Data ss:Type="Number">9</Data></Cell>
    <Cell><Data ss:Type="String">execution phase of apoptosis</Data></Cell>
    <Cell><Data ss:Type="String">PAK2, TNF, TNFRSF10A</Data></Cell>
   </Row>
   <Row>
    <Cell><Data ss:Type="String">GO:0001909</Data></Cell>
    <Cell><Data ss:Type="String">0.00718883334428367</Data></Cell>
    <Cell ss:StyleID="s62"><Data ss:Type="Number">984227910817506</Data></Cell>
    <Cell><Data ss:Type="String">0.423484119345525</Data></Cell>
    <Cell><Data ss:Type="Number">3</Data></Cell>
    <Cell><Data ss:Type="Number">10</Data></Cell>
    <Cell><Data ss:Type="String">leukocyte mediated cytotoxicity</Data></Cell>
    <Cell><Data ss:Type="String">CTSC, NCF1, TAP1</Data></Cell>
   </Row>
   <Row>
    <Cell><Data ss:Type="String">GO:0002705</Data></Cell>
    <Cell><Data ss:Type="String">0.00718883334428367</Data></Cell>
    <Cell ss:StyleID="s62"><Data ss:Type="Number">984227910817506</Data></Cell>
    <Cell><Data ss:Type="String">0.423484119345525</Data></Cell>
    <Cell><Data ss:Type="Number">3</Data></Cell>
    <Cell><Data ss:Type="Number">10</Data></Cell>
    <Cell><Data ss:Type="String">positive regulation of leukocyte mediated immunity</Data></Cell>
    <Cell><Data ss:Type="String">LTA, TAP1, TNF</Data></Cell>
   </Row>
   <Row>
    <Cell><Data ss:Type="String">GO:0002708</Data></Cell>
    <Cell><Data ss:Type="String">0.00718883334428367</Data></Cell>
    <Cell ss:StyleID="s62"><Data ss:Type="Number">984227910817506</Data></Cell>
    <Cell><Data ss:Type="String">0.423484119345525</Data></Cell>
    <Cell><Data ss:Type="Number">3</Data></Cell>
    <Cell><Data ss:Type="Number">10</Data></Cell>
    <Cell><Data ss:Type="String">positive regulation of lymphocyte mediated immunity</Data></Cell>
    <Cell><Data ss:Type="String">LTA, TAP1, TNF</Data></Cell>
   </Row>
   <Row>
    <Cell><Data ss:Type="String">GO:0002762</Data></Cell>
    <Cell><Data ss:Type="String">0.00718883334428367</Data></Cell>
    <Cell ss:StyleID="s62"><Data ss:Type="Number">984227910817506</Data></Cell>
    <Cell><Data ss:Type="String">0.423484119345525</Data></Cell>
    <Cell><Data ss:Type="Number">3</Data></Cell>
    <Cell><Data ss:Type="Number">10</Data></Cell>
    <Cell><Data ss:Type="String">negative regulation of myeloid leukocyte differentiation</Data></Cell>
    <Cell><Data ss:Type="String">CTNNB1, INPP5D, LYN</Data></Cell>
   </Row>
   <Row>
    <Cell><Data ss:Type="String">GO:0002821</Data></Cell>
    <Cell><Data ss:Type="String">0.00718883334428367</Data></Cell>
    <Cell ss:StyleID="s62"><Data ss:Type="Number">984227910817506</Data></Cell>
    <Cell><Data ss:Type="String">0.423484119345525</Data></Cell>
    <Cell><Data ss:Type="Number">3</Data></Cell>
    <Cell><Data ss:Type="Number">10</Data></Cell>
    <Cell><Data ss:Type="String">positive regulation of adaptive immune response</Data></Cell>
    <Cell><Data ss:Type="String">LTA, TAP1, TNF</Data></Cell>
   </Row>
   <Row>
    <Cell><Data ss:Type="String">GO:0045453</Data></Cell>
    <Cell><Data ss:Type="String">0.00718883334428367</Data></Cell>
    <Cell ss:StyleID="s62"><Data ss:Type="Number">984227910817506</Data></Cell>
    <Cell><Data ss:Type="String">0.423484119345525</Data></Cell>
    <Cell><Data ss:Type="Number">3</Data></Cell>
    <Cell><Data ss:Type="Number">10</Data></Cell>
    <Cell><Data ss:Type="String">bone resorption</Data></Cell>
    <Cell><Data ss:Type="String">CTNNB1, PTK2B, INPP5D</Data></Cell>
   </Row>
   <Row>
    <Cell><Data ss:Type="String">GO:0002285</Data></Cell>
    <Cell><Data ss:Type="String">0.00958017217047192</Data></Cell>
    <Cell ss:StyleID="s62"><Data ss:Type="Number">860982658959538</Data></Cell>
    <Cell><Data ss:Type="String">0.465832531280077</Data></Cell>
    <Cell><Data ss:Type="Number">3</Data></Cell>
    <Cell><Data ss:Type="Number">11</Data></Cell>
    <Cell><Data ss:Type="String">lymphocyte activation involved in immune response</Data></Cell>
    <Cell><Data ss:Type="String">EXOSC6, PTK2B, LCP1</Data></Cell>
   </Row>
   <Row>
    <Cell><Data ss:Type="String">GO:0002444</Data></Cell>
    <Cell><Data ss:Type="String">0.00958017217047192</Data></Cell>
    <Cell ss:StyleID="s62"><Data ss:Type="Number">860982658959538</Data></Cell>
    <Cell><Data ss:Type="String">0.465832531280077</Data></Cell>
    <Cell><Data ss:Type="Number">3</Data></Cell>
    <Cell><Data ss:Type="Number">11</Data></Cell>
    <Cell><Data ss:Type="String">myeloid leukocyte mediated immunity</Data></Cell>
    <Cell><Data ss:Type="String">ABR, LYN, NCF1</Data></Cell>
   </Row>
   <Row>
    <Cell><Data ss:Type="String">GO:0002706</Data></Cell>
    <Cell><Data ss:Type="String">0.00958017217047192</Data></Cell>
    <Cell ss:StyleID="s62"><Data ss:Type="Number">860982658959538</Data></Cell>
    <Cell><Data ss:Type="String">0.465832531280077</Data></Cell>
    <Cell><Data ss:Type="Number">3</Data></Cell>
    <Cell><Data ss:Type="Number">11</Data></Cell>
    <Cell><Data ss:Type="String">regulation of lymphocyte mediated immunity</Data></Cell>
    <Cell><Data ss:Type="String">LTA, TAP1, TNF</Data></Cell>
   </Row>
   <Row>
    <Cell><Data ss:Type="String">GO:0006968</Data></Cell>
    <Cell><Data ss:Type="String">0.00958017217047192</Data></Cell>
    <Cell ss:StyleID="s62"><Data ss:Type="Number">860982658959538</Data></Cell>
    <Cell><Data ss:Type="String">0.465832531280077</Data></Cell>
    <Cell><Data ss:Type="Number">3</Data></Cell>
    <Cell><Data ss:Type="Number">11</Data></Cell>
    <Cell><Data ss:Type="String">cellular defense response</Data></Cell>
    <Cell><Data ss:Type="String">LSP1, NCF1, TNFRSF4</Data></Cell>
   </Row>
   <Row>
    <Cell><Data ss:Type="String">GO:0042102</Data></Cell>
    <Cell><Data ss:Type="String">0.00958017217047192</Data></Cell>
    <Cell ss:StyleID="s62"><Data ss:Type="Number">860982658959538</Data></Cell>
    <Cell><Data ss:Type="String">0.465832531280077</Data></Cell>
    <Cell><Data ss:Type="Number">3</Data></Cell>
    <Cell><Data ss:Type="Number">11</Data></Cell>
    <Cell><Data ss:Type="String">positive regulation of T cell proliferation</Data></Cell>
    <Cell><Data ss:Type="String">CD24, ZAP70, CARD11</Data></Cell>
   </Row>
   <Row>
    <Cell><Data ss:Type="String">GO:0042108</Data></Cell>
    <Cell><Data ss:Type="String">0.00958017217047192</Data></Cell>
    <Cell ss:StyleID="s62"><Data ss:Type="Number">860982658959538</Data></Cell>
    <Cell><Data ss:Type="String">0.465832531280077</Data></Cell>
    <Cell><Data ss:Type="Number">3</Data></Cell>
    <Cell><Data ss:Type="Number">11</Data></Cell>
    <Cell><Data ss:Type="String">positive regulation of cytokine biosynthetic process</Data></Cell>
    <Cell><Data ss:Type="String">MYD88, TNF, CARD11</Data></Cell>
   </Row>
   <Row>
    <Cell><Data ss:Type="String">GO:0050690</Data></Cell>
    <Cell><Data ss:Type="String">0.00958017217047192</Data></Cell>
    <Cell ss:StyleID="s62"><Data ss:Type="Number">860982658959538</Data></Cell>
    <Cell><Data ss:Type="String">0.465832531280077</Data></Cell>
    <Cell><Data ss:Type="Number">3</Data></Cell>
    <Cell><Data ss:Type="Number">11</Data></Cell>
    <Cell><Data ss:Type="String">regulation of defense response to virus by virus</Data></Cell>
    <Cell><Data ss:Type="String">DOCK2, HLA-A, PAK2</Data></Cell>
   </Row>
   <Row>
    <Cell><Data ss:Type="String">GO:0050777</Data></Cell>
    <Cell><Data ss:Type="String">0.00958017217047192</Data></Cell>
    <Cell ss:StyleID="s62"><Data ss:Type="Number">860982658959538</Data></Cell>
    <Cell><Data ss:Type="String">0.465832531280077</Data></Cell>
    <Cell><Data ss:Type="Number">3</Data></Cell>
    <Cell><Data ss:Type="Number">11</Data></Cell>
    <Cell><Data ss:Type="String">negative regulation of immune response</Data></Cell>
    <Cell><Data ss:Type="String">INPP5D, LYN, TAP1</Data></Cell>
   </Row>
   <Row>
    <Cell><Data ss:Type="String">GO:0061326</Data></Cell>
    <Cell><Data ss:Type="String">0.00958017217047192</Data></Cell>
    <Cell ss:StyleID="s62"><Data ss:Type="Number">860982658959538</Data></Cell>
    <Cell><Data ss:Type="String">0.465832531280077</Data></Cell>
    <Cell><Data ss:Type="Number">3</Data></Cell>
    <Cell><Data ss:Type="Number">11</Data></Cell>
    <Cell><Data ss:Type="String">renal tubule development</Data></Cell>
    <Cell><Data ss:Type="String">CD24, CTNNB1, MEF2C</Data></Cell>
   </Row>
   <Row>
    <Cell><Data ss:Type="String">GO:0072080</Data></Cell>
    <Cell><Data ss:Type="String">0.00958017217047192</Data></Cell>
    <Cell ss:StyleID="s62"><Data ss:Type="Number">860982658959538</Data></Cell>
    <Cell><Data ss:Type="String">0.465832531280077</Data></Cell>
    <Cell><Data ss:Type="Number">3</Data></Cell>
    <Cell><Data ss:Type="Number">11</Data></Cell>
    <Cell><Data ss:Type="String">nephron tubule development</Data></Cell>
    <Cell><Data ss:Type="String">CD24, CTNNB1, MEF2C</Data></Cell>
   </Row>
   <Row>
    <Cell><Data ss:Type="String">GO:0001906</Data></Cell>
    <Cell><Data ss:Type="String">0.0123809328190128</Data></Cell>
    <Cell ss:StyleID="s62"><Data ss:Type="Number">765125240847784</Data></Cell>
    <Cell><Data ss:Type="String">0.508180943214629</Data></Cell>
    <Cell><Data ss:Type="Number">3</Data></Cell>
    <Cell><Data ss:Type="Number">12</Data></Cell>
    <Cell><Data ss:Type="String">cell killing</Data></Cell>
    <Cell><Data ss:Type="String">CTSC, NCF1, TAP1</Data></Cell>
   </Row>
   <Row>
    <Cell><Data ss:Type="String">GO:0032635</Data></Cell>
    <Cell><Data ss:Type="String">0.0123809328190128</Data></Cell>
    <Cell ss:StyleID="s62"><Data ss:Type="Number">765125240847784</Data></Cell>
    <Cell><Data ss:Type="String">0.508180943214629</Data></Cell>
    <Cell><Data ss:Type="Number">3</Data></Cell>
    <Cell><Data ss:Type="Number">12</Data></Cell>
    <Cell><Data ss:Type="String">interleukin-6 production</Data></Cell>
    <Cell><Data ss:Type="String">INPP5D, MYD88, TNF</Data></Cell>
   </Row>
   <Row>
    <Cell><Data ss:Type="String">GO:0032675</Data></Cell>
    <Cell><Data ss:Type="String">0.0123809328190128</Data></Cell>
    <Cell ss:StyleID="s62"><Data ss:Type="Number">765125240847784</Data></Cell>
    <Cell><Data ss:Type="String">0.508180943214629</Data></Cell>
    <Cell><Data ss:Type="Number">3</Data></Cell>
    <Cell><Data ss:Type="Number">12</Data></Cell>
    <Cell><Data ss:Type="String">regulation of interleukin-6 production</Data></Cell>
    <Cell><Data ss:Type="String">INPP5D, MYD88, TNF</Data></Cell>
   </Row>
   <Row>
    <Cell><Data ss:Type="String">GO:0046849</Data></Cell>
    <Cell><Data ss:Type="String">0.0123809328190128</Data></Cell>
    <Cell ss:StyleID="s62"><Data ss:Type="Number">765125240847784</Data></Cell>
    <Cell><Data ss:Type="String">0.508180943214629</Data></Cell>
    <Cell><Data ss:Type="Number">3</Data></Cell>
    <Cell><Data ss:Type="Number">12</Data></Cell>
    <Cell><Data ss:Type="String">bone remodeling</Data></Cell>
    <Cell><Data ss:Type="String">CTNNB1, PTK2B, INPP5D</Data></Cell>
   </Row>
   <Row>
    <Cell><Data ss:Type="String">GO:0050663</Data></Cell>
    <Cell><Data ss:Type="String">0.0123809328190128</Data></Cell>
    <Cell ss:StyleID="s62"><Data ss:Type="Number">765125240847784</Data></Cell>
    <Cell><Data ss:Type="String">0.508180943214629</Data></Cell>
    <Cell><Data ss:Type="Number">3</Data></Cell>
    <Cell><Data ss:Type="Number">12</Data></Cell>
    <Cell><Data ss:Type="String">cytokine secretion</Data></Cell>
    <Cell><Data ss:Type="String">LYN, TNF, TNFRSF4</Data></Cell>
   </Row>
   <Row>
    <Cell><Data ss:Type="String">GO:0070423</Data></Cell>
    <Cell><Data ss:Type="String">0.0123809328190128</Data></Cell>
    <Cell ss:StyleID="s62"><Data ss:Type="Number">765125240847784</Data></Cell>
    <Cell><Data ss:Type="String">0.508180943214629</Data></Cell>
    <Cell><Data ss:Type="Number">3</Data></Cell>
    <Cell><Data ss:Type="Number">12</Data></Cell>
    <Cell><Data ss:Type="String">nucleotide-binding oligomerization domain containing signaling pathway</Data></Cell>
    <Cell><Data ss:Type="String">NFKBIA, UBA52, UBB</Data></Cell>
   </Row>
   <Row>
    <Cell><Data ss:Type="String">GO:0072009</Data></Cell>
    <Cell><Data ss:Type="String">0.0123809328190128</Data></Cell>
    <Cell ss:StyleID="s62"><Data ss:Type="Number">765125240847784</Data></Cell>
    <Cell><Data ss:Type="String">0.508180943214629</Data></Cell>
    <Cell><Data ss:Type="Number">3</Data></Cell>
    <Cell><Data ss:Type="Number">12</Data></Cell>
    <Cell><Data ss:Type="String">nephron epithelium development</Data></Cell>
    <Cell><Data ss:Type="String">CD24, CTNNB1, MEF2C</Data></Cell>
   </Row>
   <Row>
    <Cell><Data ss:Type="String">GO:0002753</Data></Cell>
    <Cell><Data ss:Type="String">0.0156015372211428</Data></Cell>
    <Cell ss:StyleID="s62"><Data ss:Type="Number">688439306358381</Data></Cell>
    <Cell><Data ss:Type="String">0.550529355149182</Data></Cell>
    <Cell><Data ss:Type="Number">3</Data></Cell>
    <Cell><Data ss:Type="Number">13</Data></Cell>
    <Cell><Data ss:Type="String">cytoplasmic pattern recognition receptor signaling pathway</Data></Cell>
    <Cell><Data ss:Type="String">NFKBIA, UBA52, UBB</Data></Cell>
   </Row>
   <Row>
    <Cell><Data ss:Type="String">GO:0031670</Data></Cell>
    <Cell><Data ss:Type="String">0.0156015372211428</Data></Cell>
    <Cell ss:StyleID="s62"><Data ss:Type="Number">688439306358381</Data></Cell>
    <Cell><Data ss:Type="String">0.550529355149182</Data></Cell>
    <Cell><Data ss:Type="Number">3</Data></Cell>
    <Cell><Data ss:Type="Number">13</Data></Cell>
    <Cell><Data ss:Type="String">cellular response to nutrient</Data></Cell>
    <Cell><Data ss:Type="String">PTK2B, LYN, CHMP1A</Data></Cell>
   </Row>
   <Row>
    <Cell><Data ss:Type="String">GO:0032835</Data></Cell>
    <Cell><Data ss:Type="String">0.0156015372211428</Data></Cell>
    <Cell ss:StyleID="s62"><Data ss:Type="Number">688439306358381</Data></Cell>
    <Cell><Data ss:Type="String">0.550529355149182</Data></Cell>
    <Cell><Data ss:Type="Number">3</Data></Cell>
    <Cell><Data ss:Type="Number">13</Data></Cell>
    <Cell><Data ss:Type="String">glomerulus development</Data></Cell>
    <Cell><Data ss:Type="String">CD24, BASP1, MEF2C</Data></Cell>
   </Row>
   <Row>
    <Cell><Data ss:Type="String">GO:0042398</Data></Cell>
    <Cell><Data ss:Type="String">0.0156015372211428</Data></Cell>
    <Cell ss:StyleID="s62"><Data ss:Type="Number">688439306358381</Data></Cell>
    <Cell><Data ss:Type="String">0.550529355149182</Data></Cell>
    <Cell><Data ss:Type="Number">3</Data></Cell>
    <Cell><Data ss:Type="Number">13</Data></Cell>
    <Cell><Data ss:Type="String">cellular modified amino acid biosynthetic process</Data></Cell>
    <Cell><Data ss:Type="String">ALOX5AP, CNDP2, PTDSS1</Data></Cell>
   </Row>
   <Row>
    <Cell><Data ss:Type="String">GO:0071407</Data></Cell>
    <Cell><Data ss:Type="String">0.0156015372211428</Data></Cell>
    <Cell ss:StyleID="s62"><Data ss:Type="Number">688439306358381</Data></Cell>
    <Cell><Data ss:Type="String">0.550529355149182</Data></Cell>
    <Cell><Data ss:Type="Number">3</Data></Cell>
    <Cell><Data ss:Type="Number">13</Data></Cell>
    <Cell><Data ss:Type="String">cellular response to organic cyclic compound</Data></Cell>
    <Cell><Data ss:Type="String">CTNNB1, MEF2C, TNF</Data></Cell>
   </Row>
   <Row>
    <Cell><Data ss:Type="String">GO:0032480</Data></Cell>
    <Cell><Data ss:Type="String">0.0192487711797133</Data></Cell>
    <Cell ss:StyleID="s62"><Data ss:Type="Number">62569626904887</Data></Cell>
    <Cell><Data ss:Type="String">0.592877767083734</Data></Cell>
    <Cell><Data ss:Type="Number">3</Data></Cell>
    <Cell><Data ss:Type="Number">14</Data></Cell>
    <Cell><Data ss:Type="String">negative regulation of type I interferon production</Data></Cell>
    <Cell><Data ss:Type="String">OTUD5, UBA52, UBB</Data></Cell>
   </Row>
   <Row>
    <Cell><Data ss:Type="String">GO:0033619</Data></Cell>
    <Cell><Data ss:Type="String">0.0192487711797133</Data></Cell>
    <Cell ss:StyleID="s62"><Data ss:Type="Number">62569626904887</Data></Cell>
    <Cell><Data ss:Type="String">0.592877767083734</Data></Cell>
    <Cell><Data ss:Type="Number">3</Data></Cell>
    <Cell><Data ss:Type="Number">14</Data></Cell>
    <Cell><Data ss:Type="String">membrane protein proteolysis</Data></Cell>
    <Cell><Data ss:Type="String">MYH9, TNF, NAPSA</Data></Cell>
   </Row>
   <Row>
    <Cell><Data ss:Type="String">GO:0043271</Data></Cell>
    <Cell><Data ss:Type="String">0.0192487711797133</Data></Cell>
    <Cell ss:StyleID="s62"><Data ss:Type="Number">62569626904887</Data></Cell>
    <Cell><Data ss:Type="String">0.592877767083734</Data></Cell>
    <Cell><Data ss:Type="Number">3</Data></Cell>
    <Cell><Data ss:Type="Number">14</Data></Cell>
    <Cell><Data ss:Type="String">negative regulation of ion transport</Data></Cell>
    <Cell><Data ss:Type="String">PTK2B, PXK, TNF</Data></Cell>
   </Row>
   <Row>
    <Cell><Data ss:Type="String">GO:0045445</Data></Cell>
    <Cell><Data ss:Type="String">0.0192487711797133</Data></Cell>
    <Cell ss:StyleID="s62"><Data ss:Type="Number">62569626904887</Data></Cell>
    <Cell><Data ss:Type="String">0.592877767083734</Data></Cell>
    <Cell><Data ss:Type="Number">3</Data></Cell>
    <Cell><Data ss:Type="Number">14</Data></Cell>
    <Cell><Data ss:Type="String">myoblast differentiation</Data></Cell>
    <Cell><Data ss:Type="String">CTNNB1, MBNL1, MEF2C</Data></Cell>
   </Row>
   <Row>
    <Cell><Data ss:Type="String">GO:0046330</Data></Cell>
    <Cell><Data ss:Type="String">0.0192487711797133</Data></Cell>
    <Cell ss:StyleID="s62"><Data ss:Type="Number">62569626904887</Data></Cell>
    <Cell><Data ss:Type="String">0.592877767083734</Data></Cell>
    <Cell><Data ss:Type="Number">3</Data></Cell>
    <Cell><Data ss:Type="Number">14</Data></Cell>
    <Cell><Data ss:Type="String">positive regulation of JNK cascade</Data></Cell>
    <Cell><Data ss:Type="String">PTK2B, MYD88, TNF</Data></Cell>
   </Row>
   <Row>
    <Cell><Data ss:Type="String">GO:0046631</Data></Cell>
    <Cell><Data ss:Type="String">0.0192487711797133</Data></Cell>
    <Cell ss:StyleID="s62"><Data ss:Type="Number">62569626904887</Data></Cell>
    <Cell><Data ss:Type="String">0.592877767083734</Data></Cell>
    <Cell><Data ss:Type="Number">3</Data></Cell>
    <Cell><Data ss:Type="Number">14</Data></Cell>
    <Cell><Data ss:Type="String">alpha-beta T cell activation</Data></Cell>
    <Cell><Data ss:Type="String">DOCK2, ZAP70, TNFRSF14</Data></Cell>
   </Row>
   <Row>
    <Cell><Data ss:Type="String">GO:0032088</Data></Cell>
    <Cell><Data ss:Type="String">0.023326153324851</Data></Cell>
    <Cell ss:StyleID="s62"><Data ss:Type="Number">573410404624277</Data></Cell>
    <Cell><Data ss:Type="String">0.635226179018287</Data></Cell>
    <Cell><Data ss:Type="Number">3</Data></Cell>
    <Cell><Data ss:Type="Number">15</Data></Cell>
    <Cell><Data ss:Type="String">negative regulation of NF-kappaB transcription factor activity</Data></Cell>
    <Cell><Data ss:Type="String">COMMD7, NFKBIA, NFKBIL1</Data></Cell>
   </Row>
   <Row>
    <Cell><Data ss:Type="String">GO:0046620</Data></Cell>
    <Cell><Data ss:Type="String">0.023326153324851</Data></Cell>
    <Cell ss:StyleID="s62"><Data ss:Type="Number">573410404624277</Data></Cell>
    <Cell><Data ss:Type="String">0.635226179018287</Data></Cell>
    <Cell><Data ss:Type="Number">3</Data></Cell>
    <Cell><Data ss:Type="Number">15</Data></Cell>
    <Cell><Data ss:Type="String">regulation of organ growth</Data></Cell>
    <Cell><Data ss:Type="String">BASP1, MEF2C, PTEN</Data></Cell>
   </Row>
   <Row>
    <Cell><Data ss:Type="String">GO:0032874</Data></Cell>
    <Cell><Data ss:Type="String">0.0278342763214998</Data></Cell>
    <Cell ss:StyleID="s62"><Data ss:Type="Number">52916851934193</Data></Cell>
    <Cell><Data ss:Type="String">0.677574590952839</Data></Cell>
    <Cell><Data ss:Type="Number">3</Data></Cell>
    <Cell><Data ss:Type="Number">16</Data></Cell>
    <Cell><Data ss:Type="String">positive regulation of stress-activated MAPK cascade</Data></Cell>
    <Cell><Data ss:Type="String">PTK2B, MYD88, TNF</Data></Cell>
   </Row>
   <Row>
    <Cell><Data ss:Type="String">GO:0035872</Data></Cell>
    <Cell><Data ss:Type="String">0.0278342763214998</Data></Cell>
    <Cell ss:StyleID="s62"><Data ss:Type="Number">52916851934193</Data></Cell>
    <Cell><Data ss:Type="String">0.677574590952839</Data></Cell>
    <Cell><Data ss:Type="Number">3</Data></Cell>
    <Cell><Data ss:Type="Number">16</Data></Cell>
    <Cell><Data ss:Type="String">nucleotide-binding domain, leucine rich repeat containing receptor signaling pathway</Data></Cell>
    <Cell><Data ss:Type="String">NFKBIA, UBA52, UBB</Data></Cell>
   </Row>
   <Row>
    <Cell><Data ss:Type="String">GO:0042990</Data></Cell>
    <Cell><Data ss:Type="String">0.0278342763214998</Data></Cell>
    <Cell ss:StyleID="s62"><Data ss:Type="Number">52916851934193</Data></Cell>
    <Cell><Data ss:Type="String">0.677574590952839</Data></Cell>
    <Cell><Data ss:Type="Number">3</Data></Cell>
    <Cell><Data ss:Type="Number">16</Data></Cell>
    <Cell><Data ss:Type="String">regulation of transcription factor import into nucleus</Data></Cell>
    <Cell><Data ss:Type="String">NFKBIA, NFKBIL1, TNF</Data></Cell>
   </Row>
   <Row>
    <Cell><Data ss:Type="String">GO:0042991</Data></Cell>
    <Cell><Data ss:Type="String">0.0278342763214998</Data></Cell>
    <Cell ss:StyleID="s62"><Data ss:Type="Number">52916851934193</Data></Cell>
    <Cell><Data ss:Type="String">0.677574590952839</Data></Cell>
    <Cell><Data ss:Type="Number">3</Data></Cell>
    <Cell><Data ss:Type="Number">16</Data></Cell>
    <Cell><Data ss:Type="String">transcription factor import into nucleus</Data></Cell>
    <Cell><Data ss:Type="String">NFKBIA, NFKBIL1, TNF</Data></Cell>
   </Row>
   <Row>
    <Cell><Data ss:Type="String">GO:0050688</Data></Cell>
    <Cell><Data ss:Type="String">0.0278342763214998</Data></Cell>
    <Cell ss:StyleID="s62"><Data ss:Type="Number">52916851934193</Data></Cell>
    <Cell><Data ss:Type="String">0.677574590952839</Data></Cell>
    <Cell><Data ss:Type="Number">3</Data></Cell>
    <Cell><Data ss:Type="Number">16</Data></Cell>
    <Cell><Data ss:Type="String">regulation of defense response to virus</Data></Cell>
    <Cell><Data ss:Type="String">DOCK2, HLA-A, PAK2</Data></Cell>
   </Row>
   <Row>
    <Cell><Data ss:Type="String">GO:0050708</Data></Cell>
    <Cell><Data ss:Type="String">0.0278342763214998</Data></Cell>
    <Cell ss:StyleID="s62"><Data ss:Type="Number">52916851934193</Data></Cell>
    <Cell><Data ss:Type="String">0.677574590952839</Data></Cell>
    <Cell><Data ss:Type="Number">3</Data></Cell>
    <Cell><Data ss:Type="Number">16</Data></Cell>
    <Cell><Data ss:Type="String">regulation of protein secretion</Data></Cell>
    <Cell><Data ss:Type="String">LYN, TNF, TNFRSF4</Data></Cell>
   </Row>
   <Row>
    <Cell><Data ss:Type="String">GO:0051048</Data></Cell>
    <Cell><Data ss:Type="String">0.0278342763214998</Data></Cell>
    <Cell ss:StyleID="s62"><Data ss:Type="Number">52916851934193</Data></Cell>
    <Cell><Data ss:Type="String">0.677574590952839</Data></Cell>
    <Cell><Data ss:Type="Number">3</Data></Cell>
    <Cell><Data ss:Type="Number">16</Data></Cell>
    <Cell><Data ss:Type="String">negative regulation of secretion</Data></Cell>
    <Cell><Data ss:Type="String">ABR, TNF, TNFRSF4</Data></Cell>
   </Row>
   <Row>
    <Cell><Data ss:Type="String">GO:0002455</Data></Cell>
    <Cell><Data ss:Type="String">0.0327711221262496</Data></Cell>
    <Cell ss:StyleID="s62"><Data ss:Type="Number">491246903385632</Data></Cell>
    <Cell><Data ss:Type="String">0.719923002887392</Data></Cell>
    <Cell><Data ss:Type="Number">3</Data></Cell>
    <Cell><Data ss:Type="Number">17</Data></Cell>
    <Cell><Data ss:Type="String">humoral immune response mediated by circulating immunoglobulin</Data></Cell>
    <Cell><Data ss:Type="String">HLA-DQB1, LTA, TNF</Data></Cell>
   </Row>
   <Row>
    <Cell><Data ss:Type="String">GO:0015837</Data></Cell>
    <Cell><Data ss:Type="String">0.0327711221262496</Data></Cell>
    <Cell ss:StyleID="s62"><Data ss:Type="Number">491246903385632</Data></Cell>
    <Cell><Data ss:Type="String">0.719923002887392</Data></Cell>
    <Cell><Data ss:Type="Number">3</Data></Cell>
    <Cell><Data ss:Type="Number">17</Data></Cell>
    <Cell><Data ss:Type="String">amine transport</Data></Cell>
    <Cell><Data ss:Type="String">ADRBK1, LYN, TNF</Data></Cell>
   </Row>
   <Row>
    <Cell><Data ss:Type="String">GO:0031348</Data></Cell>
    <Cell><Data ss:Type="String">0.0327711221262496</Data></Cell>
    <Cell ss:StyleID="s62"><Data ss:Type="Number">491246903385632</Data></Cell>
    <Cell><Data ss:Type="String">0.719923002887392</Data></Cell>
    <Cell><Data ss:Type="Number">3</Data></Cell>
    <Cell><Data ss:Type="Number">17</Data></Cell>
    <Cell><Data ss:Type="String">negative regulation of defense response</Data></Cell>
    <Cell><Data ss:Type="String">CNR2, ABR, TAP1</Data></Cell>
   </Row>
   <Row>
    <Cell><Data ss:Type="String">GO:0048144</Data></Cell>
    <Cell><Data ss:Type="String">0.0327711221262496</Data></Cell>
    <Cell ss:StyleID="s62"><Data ss:Type="Number">491246903385632</Data></Cell>
    <Cell><Data ss:Type="String">0.719923002887392</Data></Cell>
    <Cell><Data ss:Type="Number">3</Data></Cell>
    <Cell><Data ss:Type="Number">17</Data></Cell>
    <Cell><Data ss:Type="String">fibroblast proliferation</Data></Cell>
    <Cell><Data ss:Type="String">CTNNB1, FTH1, LTA</Data></Cell>
   </Row>
   <Row>
    <Cell><Data ss:Type="String">GO:0048145</Data></Cell>
    <Cell><Data ss:Type="String">0.0327711221262496</Data></Cell>
    <Cell ss:StyleID="s62"><Data ss:Type="Number">491246903385632</Data></Cell>
    <Cell><Data ss:Type="String">0.719923002887392</Data></Cell>
    <Cell><Data ss:Type="Number">3</Data></Cell>
    <Cell><Data ss:Type="Number">17</Data></Cell>
    <Cell><Data ss:Type="String">regulation of fibroblast proliferation</Data></Cell>
    <Cell><Data ss:Type="String">CTNNB1, FTH1, LTA</Data></Cell>
   </Row>
   <Row>
    <Cell><Data ss:Type="String">GO:0048660</Data></Cell>
    <Cell><Data ss:Type="String">0.0327711221262496</Data></Cell>
    <Cell ss:StyleID="s62"><Data ss:Type="Number">491246903385632</Data></Cell>
    <Cell><Data ss:Type="String">0.719923002887392</Data></Cell>
    <Cell><Data ss:Type="Number">3</Data></Cell>
    <Cell><Data ss:Type="Number">17</Data></Cell>
    <Cell><Data ss:Type="String">regulation of smooth muscle cell proliferation</Data></Cell>
    <Cell><Data ss:Type="String">CTNNB1, MYD88, TNF</Data></Cell>
   </Row>
   <Row>
    <Cell><Data ss:Type="String">GO:0010976</Data></Cell>
    <Cell><Data ss:Type="String">0.0381323529847153</Data></Cell>
    <Cell ss:StyleID="s62"><Data ss:Type="Number">458381502890173</Data></Cell>
    <Cell><Data ss:Type="String">0.762271414821944</Data></Cell>
    <Cell><Data ss:Type="Number">3</Data></Cell>
    <Cell><Data ss:Type="Number">18</Data></Cell>
    <Cell><Data ss:Type="String">positive regulation of neuron projection development</Data></Cell>
    <Cell><Data ss:Type="String">PTK2B, LYN, BCL11A</Data></Cell>
   </Row>
   <Row>
    <Cell><Data ss:Type="String">GO:0014013</Data></Cell>
    <Cell><Data ss:Type="String">0.0381323529847153</Data></Cell>
    <Cell ss:StyleID="s62"><Data ss:Type="Number">458381502890173</Data></Cell>
    <Cell><Data ss:Type="String">0.762271414821944</Data></Cell>
    <Cell><Data ss:Type="Number">3</Data></Cell>
    <Cell><Data ss:Type="Number">18</Data></Cell>
    <Cell><Data ss:Type="String">regulation of gliogenesis</Data></Cell>
    <Cell><Data ss:Type="String">CTNNB1, LYN, CXCR4</Data></Cell>
   </Row>
   <Row>
    <Cell><Data ss:Type="String">GO:0030833</Data></Cell>
    <Cell><Data ss:Type="String">0.0381323529847153</Data></Cell>
    <Cell ss:StyleID="s62"><Data ss:Type="Number">458381502890173</Data></Cell>
    <Cell><Data ss:Type="String">0.762271414821944</Data></Cell>
    <Cell><Data ss:Type="Number">3</Data></Cell>
    <Cell><Data ss:Type="Number">18</Data></Cell>
    <Cell><Data ss:Type="String">regulation of actin filament polymerization</Data></Cell>
    <Cell><Data ss:Type="String">ARPC1B, PTK2B, TMSB10</Data></Cell>
   </Row>
   <Row>
    <Cell><Data ss:Type="String">GO:0048520</Data></Cell>
    <Cell><Data ss:Type="String">0.0381323529847153</Data></Cell>
    <Cell ss:StyleID="s62"><Data ss:Type="Number">458381502890173</Data></Cell>
    <Cell><Data ss:Type="String">0.762271414821944</Data></Cell>
    <Cell><Data ss:Type="Number">3</Data></Cell>
    <Cell><Data ss:Type="Number">18</Data></Cell>
    <Cell><Data ss:Type="String">positive regulation of behavior</Data></Cell>
    <Cell><Data ss:Type="String">PTK2B, IL16, MEF2C</Data></Cell>
   </Row>
   <Row>
    <Cell><Data ss:Type="String">GO:0048659</Data></Cell>
    <Cell><Data ss:Type="String">0.0381323529847153</Data></Cell>
    <Cell ss:StyleID="s62"><Data ss:Type="Number">458381502890173</Data></Cell>
    <Cell><Data ss:Type="String">0.762271414821944</Data></Cell>
    <Cell><Data ss:Type="Number">3</Data></Cell>
    <Cell><Data ss:Type="Number">18</Data></Cell>
    <Cell><Data ss:Type="String">smooth muscle cell proliferation</Data></Cell>
    <Cell><Data ss:Type="String">CTNNB1, MYD88, TNF</Data></Cell>
   </Row>
   <Row>
    <Cell><Data ss:Type="String">GO:0035335</Data></Cell>
    <Cell><Data ss:Type="String">0.0439115797604627</Data></Cell>
    <Cell ss:StyleID="s62"><Data ss:Type="Number">429624277456647</Data></Cell>
    <Cell><Data ss:Type="String">0.804619826756497</Data></Cell>
    <Cell><Data ss:Type="Number">3</Data></Cell>
    <Cell><Data ss:Type="Number">19</Data></Cell>
    <Cell><Data ss:Type="String">peptidyl-tyrosine dephosphorylation</Data></Cell>
    <Cell><Data ss:Type="String">PTEN, PTPN2, PTPN6</Data></Cell>
   </Row>
   <Row>
    <Cell><Data ss:Type="String">GO:0043154</Data></Cell>
    <Cell><Data ss:Type="String">0.0439115797604627</Data></Cell>
    <Cell ss:StyleID="s62"><Data ss:Type="Number">429624277456647</Data></Cell>
    <Cell><Data ss:Type="String">0.804619826756497</Data></Cell>
    <Cell><Data ss:Type="Number">3</Data></Cell>
    <Cell><Data ss:Type="Number">19</Data></Cell>
    <Cell><Data ss:Type="String">negative regulation of cysteine-type endopeptidase activity involved in apoptotic process</Data></Cell>
    <Cell><Data ss:Type="String">TNFAIP8, RPS6KA1, RPS6KA3</Data></Cell>
   </Row>
   <Row>
    <Cell><Data ss:Type="String">GO:0045580</Data></Cell>
    <Cell><Data ss:Type="String">0.0439115797604627</Data></Cell>
    <Cell ss:StyleID="s62"><Data ss:Type="Number">429624277456647</Data></Cell>
    <Cell><Data ss:Type="String">0.804619826756497</Data></Cell>
    <Cell><Data ss:Type="Number">3</Data></Cell>
    <Cell><Data ss:Type="Number">19</Data></Cell>
    <Cell><Data ss:Type="String">regulation of T cell differentiation</Data></Cell>
    <Cell><Data ss:Type="String">HLA-DOA, ZAP70, CARD11</Data></Cell>
   </Row>
   <Row>
    <Cell><Data ss:Type="String">GO:0045727</Data></Cell>
    <Cell><Data ss:Type="String">0.0439115797604627</Data></Cell>
    <Cell ss:StyleID="s62"><Data ss:Type="Number">429624277456647</Data></Cell>
    <Cell><Data ss:Type="String">0.804619826756497</Data></Cell>
    <Cell><Data ss:Type="Number">3</Data></Cell>
    <Cell><Data ss:Type="Number">19</Data></Cell>
    <Cell><Data ss:Type="String">positive regulation of translation</Data></Cell>
    <Cell><Data ss:Type="String">UHMK1, PTK2B, TNF</Data></Cell>
   </Row>
   <Row>
    <Cell><Data ss:Type="String">GO:0090317</Data></Cell>
    <Cell><Data ss:Type="String">0.0439115797604627</Data></Cell>
    <Cell ss:StyleID="s62"><Data ss:Type="Number">429624277456647</Data></Cell>
    <Cell><Data ss:Type="String">0.804619826756497</Data></Cell>
    <Cell><Data ss:Type="Number">3</Data></Cell>
    <Cell><Data ss:Type="Number">19</Data></Cell>
    <Cell><Data ss:Type="String">negative regulation of intracellular protein transport</Data></Cell>
    <Cell><Data ss:Type="String">CSK, NFKBIA, NFKBIL1</Data></Cell>
   </Row>
   <Row>
    <Cell><Data ss:Type="String">GO:0001767</Data></Cell>
    <Cell><Data ss:Type="String">0.00178362745813398</Data></Cell>
    <Cell><Data ss:Type="String">Inf</Data></Cell>
    <Cell><Data ss:Type="String">0.0846968238691049</Data></Cell>
    <Cell><Data ss:Type="Number">2</Data></Cell>
    <Cell><Data ss:Type="Number">2</Data></Cell>
    <Cell><Data ss:Type="String">establishment of lymphocyte polarity</Data></Cell>
    <Cell><Data ss:Type="String">DOCK2, MYH9</Data></Cell>
   </Row>
   <Row>
    <Cell><Data ss:Type="String">GO:0001768</Data></Cell>
    <Cell><Data ss:Type="String">0.00178362745813398</Data></Cell>
    <Cell><Data ss:Type="String">Inf</Data></Cell>
    <Cell><Data ss:Type="String">0.0846968238691049</Data></Cell>
    <Cell><Data ss:Type="Number">2</Data></Cell>
    <Cell><Data ss:Type="Number">2</Data></Cell>
    <Cell><Data ss:Type="String">establishment of T cell polarity</Data></Cell>
    <Cell><Data ss:Type="String">DOCK2, MYH9</Data></Cell>
   </Row>
   <Row>
    <Cell><Data ss:Type="String">GO:0002439</Data></Cell>
    <Cell><Data ss:Type="String">0.00178362745813398</Data></Cell>
    <Cell><Data ss:Type="String">Inf</Data></Cell>
    <Cell><Data ss:Type="String">0.0846968238691049</Data></Cell>
    <Cell><Data ss:Type="Number">2</Data></Cell>
    <Cell><Data ss:Type="Number">2</Data></Cell>
    <Cell><Data ss:Type="String">chronic inflammatory response to antigenic stimulus</Data></Cell>
    <Cell><Data ss:Type="String">LTA, TNF</Data></Cell>
   </Row>
   <Row>
    <Cell><Data ss:Type="String">GO:0002676</Data></Cell>
    <Cell><Data ss:Type="String">0.00178362745813398</Data></Cell>
    <Cell><Data ss:Type="String">Inf</Data></Cell>
    <Cell><Data ss:Type="String">0.0846968238691049</Data></Cell>
    <Cell><Data ss:Type="Number">2</Data></Cell>
    <Cell><Data ss:Type="Number">2</Data></Cell>
    <Cell><Data ss:Type="String">regulation of chronic inflammatory response</Data></Cell>
    <Cell><Data ss:Type="String">LTA, TNF</Data></Cell>
   </Row>
   <Row>
    <Cell><Data ss:Type="String">GO:0002678</Data></Cell>
    <Cell><Data ss:Type="String">0.00178362745813398</Data></Cell>
    <Cell><Data ss:Type="String">Inf</Data></Cell>
    <Cell><Data ss:Type="String">0.0846968238691049</Data></Cell>
    <Cell><Data ss:Type="Number">2</Data></Cell>
    <Cell><Data ss:Type="Number">2</Data></Cell>
    <Cell><Data ss:Type="String">positive regulation of chronic inflammatory response</Data></Cell>
    <Cell><Data ss:Type="String">LTA, TNF</Data></Cell>
   </Row>
   <Row>
    <Cell><Data ss:Type="String">GO:0002874</Data></Cell>
    <Cell><Data ss:Type="String">0.00178362745813398</Data></Cell>
    <Cell><Data ss:Type="String">Inf</Data></Cell>
    <Cell><Data ss:Type="String">0.0846968238691049</Data></Cell>
    <Cell><Data ss:Type="Number">2</Data></Cell>
    <Cell><Data ss:Type="Number">2</Data></Cell>
    <Cell><Data ss:Type="String">regulation of chronic inflammatory response to antigenic stimulus</Data></Cell>
    <Cell><Data ss:Type="String">LTA, TNF</Data></Cell>
   </Row>
   <Row>
    <Cell><Data ss:Type="String">GO:0002876</Data></Cell>
    <Cell><Data ss:Type="String">0.00178362745813398</Data></Cell>
    <Cell><Data ss:Type="String">Inf</Data></Cell>
    <Cell><Data ss:Type="String">0.0846968238691049</Data></Cell>
    <Cell><Data ss:Type="Number">2</Data></Cell>
    <Cell><Data ss:Type="Number">2</Data></Cell>
    <Cell><Data ss:Type="String">positive regulation of chronic inflammatory response to antigenic stimulus</Data></Cell>
    <Cell><Data ss:Type="String">LTA, TNF</Data></Cell>
   </Row>
   <Row>
    <Cell><Data ss:Type="String">GO:0002923</Data></Cell>
    <Cell><Data ss:Type="String">0.00178362745813398</Data></Cell>
    <Cell><Data ss:Type="String">Inf</Data></Cell>
    <Cell><Data ss:Type="String">0.0846968238691049</Data></Cell>
    <Cell><Data ss:Type="Number">2</Data></Cell>
    <Cell><Data ss:Type="Number">2</Data></Cell>
    <Cell><Data ss:Type="String">regulation of humoral immune response mediated by circulating immunoglobulin</Data></Cell>
    <Cell><Data ss:Type="String">LTA, TNF</Data></Cell>
   </Row>
   <Row>
    <Cell><Data ss:Type="String">GO:0002925</Data></Cell>
    <Cell><Data ss:Type="String">0.00178362745813398</Data></Cell>
    <Cell><Data ss:Type="String">Inf</Data></Cell>
    <Cell><Data ss:Type="String">0.0846968238691049</Data></Cell>
    <Cell><Data ss:Type="Number">2</Data></Cell>
    <Cell><Data ss:Type="Number">2</Data></Cell>
    <Cell><Data ss:Type="String">positive regulation of humoral immune response mediated by circulating immunoglobulin</Data></Cell>
    <Cell><Data ss:Type="String">LTA, TNF</Data></Cell>
   </Row>
   <Row>
    <Cell><Data ss:Type="String">GO:0007217</Data></Cell>
    <Cell><Data ss:Type="String">0.00178362745813398</Data></Cell>
    <Cell><Data ss:Type="String">Inf</Data></Cell>
    <Cell><Data ss:Type="String">0.0846968238691049</Data></Cell>
    <Cell><Data ss:Type="Number">2</Data></Cell>
    <Cell><Data ss:Type="Number">2</Data></Cell>
    <Cell><Data ss:Type="String">tachykinin receptor signaling pathway</Data></Cell>
    <Cell><Data ss:Type="String">ADRBK1, GRK5</Data></Cell>
   </Row>
   <Row>
    <Cell><Data ss:Type="String">GO:0050855</Data></Cell>
    <Cell><Data ss:Type="String">0.00178362745813398</Data></Cell>
    <Cell><Data ss:Type="String">Inf</Data></Cell>
    <Cell><Data ss:Type="String">0.0846968238691049</Data></Cell>
    <Cell><Data ss:Type="Number">2</Data></Cell>
    <Cell><Data ss:Type="Number">2</Data></Cell>
    <Cell><Data ss:Type="String">regulation of B cell receptor signaling pathway</Data></Cell>
    <Cell><Data ss:Type="String">LYN, PRKCB</Data></Cell>
   </Row>
   <Row>
    <Cell><Data ss:Type="String">GO:0061046</Data></Cell>
    <Cell><Data ss:Type="String">0.00178362745813398</Data></Cell>
    <Cell><Data ss:Type="String">Inf</Data></Cell>
    <Cell><Data ss:Type="String">0.0846968238691049</Data></Cell>
    <Cell><Data ss:Type="Number">2</Data></Cell>
    <Cell><Data ss:Type="Number">2</Data></Cell>
    <Cell><Data ss:Type="String">regulation of branching involved in lung morphogenesis</Data></Cell>
    <Cell><Data ss:Type="String">CTNNB1, TNF</Data></Cell>
   </Row>
   <Row>
    <Cell><Data ss:Type="String">GO:0001783</Data></Cell>
    <Cell><Data ss:Type="String">0.00520145956375421</Data></Cell>
    <Cell ss:StyleID="s62"><Data ss:Type="Number">45735632183908</Data></Cell>
    <Cell><Data ss:Type="String">0.127045235803657</Data></Cell>
    <Cell><Data ss:Type="Number">2</Data></Cell>
    <Cell><Data ss:Type="Number">3</Data></Cell>
    <Cell><Data ss:Type="String">B cell apoptotic process</Data></Cell>
    <Cell><Data ss:Type="String">LYN, PTEN</Data></Cell>
   </Row>
   <Row>
    <Cell><Data ss:Type="String">GO:0002312</Data></Cell>
    <Cell><Data ss:Type="String">0.00520145956375421</Data></Cell>
    <Cell ss:StyleID="s62"><Data ss:Type="Number">45735632183908</Data></Cell>
    <Cell><Data ss:Type="String">0.127045235803657</Data></Cell>
    <Cell><Data ss:Type="Number">2</Data></Cell>
    <Cell><Data ss:Type="Number">3</Data></Cell>
    <Cell><Data ss:Type="String">B cell activation involved in immune response</Data></Cell>
    <Cell><Data ss:Type="String">EXOSC6, PTK2B</Data></Cell>
   </Row>
   <Row>
    <Cell><Data ss:Type="String">GO:0002381</Data></Cell>
    <Cell><Data ss:Type="String">0.00520145956375421</Data></Cell>
    <Cell ss:StyleID="s62"><Data ss:Type="Number">45735632183908</Data></Cell>
    <Cell><Data ss:Type="String">0.127045235803657</Data></Cell>
    <Cell><Data ss:Type="Number">2</Data></Cell>
    <Cell><Data ss:Type="Number">3</Data></Cell>
    <Cell><Data ss:Type="String">immunoglobulin production involved in immunoglobulin mediated immune response</Data></Cell>
    <Cell><Data ss:Type="String">EXOSC6, HLA-DQB1</Data></Cell>
   </Row>
   <Row>
    <Cell><Data ss:Type="String">GO:0002637</Data></Cell>
    <Cell><Data ss:Type="String">0.00520145956375421</Data></Cell>
    <Cell ss:StyleID="s62"><Data ss:Type="Number">45735632183908</Data></Cell>
    <Cell><Data ss:Type="String">0.127045235803657</Data></Cell>
    <Cell><Data ss:Type="Number">2</Data></Cell>
    <Cell><Data ss:Type="Number">3</Data></Cell>
    <Cell><Data ss:Type="String">regulation of immunoglobulin production</Data></Cell>
    <Cell><Data ss:Type="String">TNF, TNFRSF4</Data></Cell>
   </Row>
   <Row>
    <Cell><Data ss:Type="String">GO:0002712</Data></Cell>
    <Cell><Data ss:Type="String">0.00520145956375421</Data></Cell>
    <Cell ss:StyleID="s62"><Data ss:Type="Number">45735632183908</Data></Cell>
    <Cell><Data ss:Type="String">0.127045235803657</Data></Cell>
    <Cell><Data ss:Type="Number">2</Data></Cell>
    <Cell><Data ss:Type="Number">3</Data></Cell>
    <Cell><Data ss:Type="String">regulation of B cell mediated immunity</Data></Cell>
    <Cell><Data ss:Type="String">LTA, TNF</Data></Cell>
   </Row>
   <Row>
    <Cell><Data ss:Type="String">GO:0002714</Data></Cell>
    <Cell><Data ss:Type="String">0.00520145956375421</Data></Cell>
    <Cell ss:StyleID="s62"><Data ss:Type="Number">45735632183908</Data></Cell>
    <Cell><Data ss:Type="String">0.127045235803657</Data></Cell>
    <Cell><Data ss:Type="Number">2</Data></Cell>
    <Cell><Data ss:Type="Number">3</Data></Cell>
    <Cell><Data ss:Type="String">positive regulation of B cell mediated immunity</Data></Cell>
    <Cell><Data ss:Type="String">LTA, TNF</Data></Cell>
   </Row>
   <Row>
    <Cell><Data ss:Type="String">GO:0002861</Data></Cell>
    <Cell><Data ss:Type="String">0.00520145956375421</Data></Cell>
    <Cell ss:StyleID="s62"><Data ss:Type="Number">45735632183908</Data></Cell>
    <Cell><Data ss:Type="String">0.127045235803657</Data></Cell>
    <Cell><Data ss:Type="Number">2</Data></Cell>
    <Cell><Data ss:Type="Number">3</Data></Cell>
    <Cell><Data ss:Type="String">regulation of inflammatory response to antigenic stimulus</Data></Cell>
    <Cell><Data ss:Type="String">LTA, TNF</Data></Cell>
   </Row>
   <Row>
    <Cell><Data ss:Type="String">GO:0002863</Data></Cell>
    <Cell><Data ss:Type="String">0.00520145956375421</Data></Cell>
    <Cell ss:StyleID="s62"><Data ss:Type="Number">45735632183908</Data></Cell>
    <Cell><Data ss:Type="String">0.127045235803657</Data></Cell>
    <Cell><Data ss:Type="Number">2</Data></Cell>
    <Cell><Data ss:Type="Number">3</Data></Cell>
    <Cell><Data ss:Type="String">positive regulation of inflammatory response to antigenic stimulus</Data></Cell>
    <Cell><Data ss:Type="String">LTA, TNF</Data></Cell>
   </Row>
   <Row>
    <Cell><Data ss:Type="String">GO:0002889</Data></Cell>
    <Cell><Data ss:Type="String">0.00520145956375421</Data></Cell>
    <Cell ss:StyleID="s62"><Data ss:Type="Number">45735632183908</Data></Cell>
    <Cell><Data ss:Type="String">0.127045235803657</Data></Cell>
    <Cell><Data ss:Type="Number">2</Data></Cell>
    <Cell><Data ss:Type="Number">3</Data></Cell>
    <Cell><Data ss:Type="String">regulation of immunoglobulin mediated immune response</Data></Cell>
    <Cell><Data ss:Type="String">LTA, TNF</Data></Cell>
   </Row>
   <Row>
    <Cell><Data ss:Type="String">GO:0002891</Data></Cell>
    <Cell><Data ss:Type="String">0.00520145956375421</Data></Cell>
    <Cell ss:StyleID="s62"><Data ss:Type="Number">45735632183908</Data></Cell>
    <Cell><Data ss:Type="String">0.127045235803657</Data></Cell>
    <Cell><Data ss:Type="Number">2</Data></Cell>
    <Cell><Data ss:Type="Number">3</Data></Cell>
    <Cell><Data ss:Type="String">positive regulation of immunoglobulin mediated immune response</Data></Cell>
    <Cell><Data ss:Type="String">LTA, TNF</Data></Cell>
   </Row>
   <Row>
    <Cell><Data ss:Type="String">GO:0002902</Data></Cell>
    <Cell><Data ss:Type="String">0.00520145956375421</Data></Cell>
    <Cell ss:StyleID="s62"><Data ss:Type="Number">45735632183908</Data></Cell>
    <Cell><Data ss:Type="String">0.127045235803657</Data></Cell>
    <Cell><Data ss:Type="Number">2</Data></Cell>
    <Cell><Data ss:Type="Number">3</Data></Cell>
    <Cell><Data ss:Type="String">regulation of B cell apoptotic process</Data></Cell>
    <Cell><Data ss:Type="String">LYN, PTEN</Data></Cell>
   </Row>
   <Row>
    <Cell><Data ss:Type="String">GO:0002922</Data></Cell>
    <Cell><Data ss:Type="String">0.00520145956375421</Data></Cell>
    <Cell ss:StyleID="s62"><Data ss:Type="Number">45735632183908</Data></Cell>
    <Cell><Data ss:Type="String">0.127045235803657</Data></Cell>
    <Cell><Data ss:Type="Number">2</Data></Cell>
    <Cell><Data ss:Type="Number">3</Data></Cell>
    <Cell><Data ss:Type="String">positive regulation of humoral immune response</Data></Cell>
    <Cell><Data ss:Type="String">LTA, TNF</Data></Cell>
   </Row>
   <Row>
    <Cell><Data ss:Type="String">GO:0032462</Data></Cell>
    <Cell><Data ss:Type="String">0.00520145956375421</Data></Cell>
    <Cell ss:StyleID="s62"><Data ss:Type="Number">45735632183908</Data></Cell>
    <Cell><Data ss:Type="String">0.127045235803657</Data></Cell>
    <Cell><Data ss:Type="Number">2</Data></Cell>
    <Cell><Data ss:Type="Number">3</Data></Cell>
    <Cell><Data ss:Type="String">regulation of protein homooligomerization</Data></Cell>
    <Cell><Data ss:Type="String">BCL11A, BID</Data></Cell>
   </Row>
   <Row>
    <Cell><Data ss:Type="String">GO:0045059</Data></Cell>
    <Cell><Data ss:Type="String">0.00520145956375421</Data></Cell>
    <Cell ss:StyleID="s62"><Data ss:Type="Number">45735632183908</Data></Cell>
    <Cell><Data ss:Type="String">0.127045235803657</Data></Cell>
    <Cell><Data ss:Type="Number">2</Data></Cell>
    <Cell><Data ss:Type="Number">3</Data></Cell>
    <Cell><Data ss:Type="String">positive thymic T cell selection</Data></Cell>
    <Cell><Data ss:Type="String">DOCK2, ZAP70</Data></Cell>
   </Row>
   <Row>
    <Cell><Data ss:Type="String">GO:0045060</Data></Cell>
    <Cell><Data ss:Type="String">0.00520145956375421</Data></Cell>
    <Cell ss:StyleID="s62"><Data ss:Type="Number">45735632183908</Data></Cell>
    <Cell><Data ss:Type="String">0.127045235803657</Data></Cell>
    <Cell><Data ss:Type="Number">2</Data></Cell>
    <Cell><Data ss:Type="Number">3</Data></Cell>
    <Cell><Data ss:Type="String">negative thymic T cell selection</Data></Cell>
    <Cell><Data ss:Type="String">DOCK2, ZAP70</Data></Cell>
   </Row>
   <Row>
    <Cell><Data ss:Type="String">GO:0048305</Data></Cell>
    <Cell><Data ss:Type="String">0.00520145956375421</Data></Cell>
    <Cell ss:StyleID="s62"><Data ss:Type="Number">45735632183908</Data></Cell>
    <Cell><Data ss:Type="String">0.127045235803657</Data></Cell>
    <Cell><Data ss:Type="Number">2</Data></Cell>
    <Cell><Data ss:Type="Number">3</Data></Cell>
    <Cell><Data ss:Type="String">immunoglobulin secretion</Data></Cell>
    <Cell><Data ss:Type="String">TNF, TNFRSF4</Data></Cell>
   </Row>
   <Row>
    <Cell><Data ss:Type="String">GO:0050710</Data></Cell>
    <Cell><Data ss:Type="String">0.00520145956375421</Data></Cell>
    <Cell ss:StyleID="s62"><Data ss:Type="Number">45735632183908</Data></Cell>
    <Cell><Data ss:Type="String">0.127045235803657</Data></Cell>
    <Cell><Data ss:Type="Number">2</Data></Cell>
    <Cell><Data ss:Type="Number">3</Data></Cell>
    <Cell><Data ss:Type="String">negative regulation of cytokine secretion</Data></Cell>
    <Cell><Data ss:Type="String">TNF, TNFRSF4</Data></Cell>
   </Row>
   <Row>
    <Cell><Data ss:Type="String">GO:0051023</Data></Cell>
    <Cell><Data ss:Type="String">0.00520145956375421</Data></Cell>
    <Cell ss:StyleID="s62"><Data ss:Type="Number">45735632183908</Data></Cell>
    <Cell><Data ss:Type="String">0.127045235803657</Data></Cell>
    <Cell><Data ss:Type="Number">2</Data></Cell>
    <Cell><Data ss:Type="Number">3</Data></Cell>
    <Cell><Data ss:Type="String">regulation of immunoglobulin secretion</Data></Cell>
    <Cell><Data ss:Type="String">TNF, TNFRSF4</Data></Cell>
   </Row>
   <Row>
    <Cell><Data ss:Type="String">GO:0061318</Data></Cell>
    <Cell><Data ss:Type="String">0.00520145956375421</Data></Cell>
    <Cell ss:StyleID="s62"><Data ss:Type="Number">45735632183908</Data></Cell>
    <Cell><Data ss:Type="String">0.127045235803657</Data></Cell>
    <Cell><Data ss:Type="Number">2</Data></Cell>
    <Cell><Data ss:Type="Number">3</Data></Cell>
    <Cell><Data ss:Type="String">renal filtration cell differentiation</Data></Cell>
    <Cell><Data ss:Type="String">CD24, BASP1</Data></Cell>
   </Row>
   <Row>
    <Cell><Data ss:Type="String">GO:0072010</Data></Cell>
    <Cell><Data ss:Type="String">0.00520145956375421</Data></Cell>
    <Cell ss:StyleID="s62"><Data ss:Type="Number">45735632183908</Data></Cell>
    <Cell><Data ss:Type="String">0.127045235803657</Data></Cell>
    <Cell><Data ss:Type="Number">2</Data></Cell>
    <Cell><Data ss:Type="Number">3</Data></Cell>
    <Cell><Data ss:Type="String">glomerular epithelium development</Data></Cell>
    <Cell><Data ss:Type="String">CD24, BASP1</Data></Cell>
   </Row>
   <Row>
    <Cell><Data ss:Type="String">GO:0072112</Data></Cell>
    <Cell><Data ss:Type="String">0.00520145956375421</Data></Cell>
    <Cell ss:StyleID="s62"><Data ss:Type="Number">45735632183908</Data></Cell>
    <Cell><Data ss:Type="String">0.127045235803657</Data></Cell>
    <Cell><Data ss:Type="Number">2</Data></Cell>
    <Cell><Data ss:Type="Number">3</Data></Cell>
    <Cell><Data ss:Type="String">glomerular visceral epithelial cell differentiation</Data></Cell>
    <Cell><Data ss:Type="String">CD24, BASP1</Data></Cell>
   </Row>
   <Row>
    <Cell><Data ss:Type="String">GO:0072182</Data></Cell>
    <Cell><Data ss:Type="String">0.00520145956375421</Data></Cell>
    <Cell ss:StyleID="s62"><Data ss:Type="Number">45735632183908</Data></Cell>
    <Cell><Data ss:Type="String">0.127045235803657</Data></Cell>
    <Cell><Data ss:Type="Number">2</Data></Cell>
    <Cell><Data ss:Type="Number">3</Data></Cell>
    <Cell><Data ss:Type="String">regulation of nephron tubule epithelial cell differentiation</Data></Cell>
    <Cell><Data ss:Type="String">CD24, CTNNB1</Data></Cell>
   </Row>
   <Row>
    <Cell><Data ss:Type="String">GO:0072311</Data></Cell>
    <Cell><Data ss:Type="String">0.00520145956375421</Data></Cell>
    <Cell ss:StyleID="s62"><Data ss:Type="Number">45735632183908</Data></Cell>
    <Cell><Data ss:Type="String">0.127045235803657</Data></Cell>
    <Cell><Data ss:Type="Number">2</Data></Cell>
    <Cell><Data ss:Type="Number">3</Data></Cell>
    <Cell><Data ss:Type="String">glomerular epithelial cell differentiation</Data></Cell>
    <Cell><Data ss:Type="String">CD24, BASP1</Data></Cell>
   </Row>
   <Row>
    <Cell><Data ss:Type="String">GO:2000108</Data></Cell>
    <Cell><Data ss:Type="String">0.00520145956375421</Data></Cell>
    <Cell ss:StyleID="s62"><Data ss:Type="Number">45735632183908</Data></Cell>
    <Cell><Data ss:Type="String">0.127045235803657</Data></Cell>
    <Cell><Data ss:Type="Number">2</Data></Cell>
    <Cell><Data ss:Type="Number">3</Data></Cell>
    <Cell><Data ss:Type="String">positive regulation of leukocyte apoptotic process</Data></Cell>
    <Cell><Data ss:Type="String">LYN, MEF2C</Data></Cell>
   </Row>
   <Row>
    <Cell><Data ss:Type="String">GO:2000401</Data></Cell>
    <Cell><Data ss:Type="String">0.00520145956375421</Data></Cell>
    <Cell ss:StyleID="s62"><Data ss:Type="Number">45735632183908</Data></Cell>
    <Cell><Data ss:Type="String">0.127045235803657</Data></Cell>
    <Cell><Data ss:Type="Number">2</Data></Cell>
    <Cell><Data ss:Type="Number">3</Data></Cell>
    <Cell><Data ss:Type="String">regulation of lymphocyte migration</Data></Cell>
    <Cell><Data ss:Type="String">PTK2B, MSN</Data></Cell>
   </Row>
   <Row>
    <Cell><Data ss:Type="String">GO:2000696</Data></Cell>
    <Cell><Data ss:Type="String">0.00520145956375421</Data></Cell>
    <Cell ss:StyleID="s62"><Data ss:Type="Number">45735632183908</Data></Cell>
    <Cell><Data ss:Type="String">0.127045235803657</Data></Cell>
    <Cell><Data ss:Type="Number">2</Data></Cell>
    <Cell><Data ss:Type="Number">3</Data></Cell>
    <Cell><Data ss:Type="String">regulation of epithelial cell differentiation involved in kidney development</Data></Cell>
    <Cell><Data ss:Type="String">CD24, CTNNB1</Data></Cell>
   </Row>
   <Row>
    <Cell><Data ss:Type="String">GO:0000090</Data></Cell>
    <Cell><Data ss:Type="String">0.0101134101831605</Data></Cell>
    <Cell ss:StyleID="s62"><Data ss:Type="Number">228620689655172</Data></Cell>
    <Cell><Data ss:Type="String">0.16939364773821</Data></Cell>
    <Cell><Data ss:Type="Number">2</Data></Cell>
    <Cell><Data ss:Type="Number">4</Data></Cell>
    <Cell><Data ss:Type="String">mitotic anaphase</Data></Cell>
    <Cell><Data ss:Type="String">NUMA1, MAD1L1</Data></Cell>
   </Row>
   <Row>
    <Cell><Data ss:Type="String">GO:0002483</Data></Cell>
    <Cell><Data ss:Type="String">0.0101134101831605</Data></Cell>
    <Cell ss:StyleID="s62"><Data ss:Type="Number">228620689655172</Data></Cell>
    <Cell><Data ss:Type="String">0.16939364773821</Data></Cell>
    <Cell><Data ss:Type="Number">2</Data></Cell>
    <Cell><Data ss:Type="Number">4</Data></Cell>
    <Cell><Data ss:Type="String">antigen processing and presentation of endogenous peptide antigen</Data></Cell>
    <Cell><Data ss:Type="String">TAP1, TAPBP</Data></Cell>
   </Row>
   <Row>
    <Cell><Data ss:Type="String">GO:0010888</Data></Cell>
    <Cell><Data ss:Type="String">0.0101134101831605</Data></Cell>
    <Cell ss:StyleID="s62"><Data ss:Type="Number">228620689655172</Data></Cell>
    <Cell><Data ss:Type="String">0.16939364773821</Data></Cell>
    <Cell><Data ss:Type="Number">2</Data></Cell>
    <Cell><Data ss:Type="Number">4</Data></Cell>
    <Cell><Data ss:Type="String">negative regulation of lipid storage</Data></Cell>
    <Cell><Data ss:Type="String">NFKBIA, TNF</Data></Cell>
   </Row>
   <Row>
    <Cell><Data ss:Type="String">GO:0010939</Data></Cell>
    <Cell><Data ss:Type="String">0.0101134101831605</Data></Cell>
    <Cell ss:StyleID="s62"><Data ss:Type="Number">228620689655172</Data></Cell>
    <Cell><Data ss:Type="String">0.16939364773821</Data></Cell>
    <Cell><Data ss:Type="Number">2</Data></Cell>
    <Cell><Data ss:Type="Number">4</Data></Cell>
    <Cell><Data ss:Type="String">regulation of necrotic cell death</Data></Cell>
    <Cell><Data ss:Type="String">FTH1, TNF</Data></Cell>
   </Row>
   <Row>
    <Cell><Data ss:Type="String">GO:0019885</Data></Cell>
    <Cell><Data ss:Type="String">0.0101134101831605</Data></Cell>
    <Cell ss:StyleID="s62"><Data ss:Type="Number">228620689655172</Data></Cell>
    <Cell><Data ss:Type="String">0.16939364773821</Data></Cell>
    <Cell><Data ss:Type="Number">2</Data></Cell>
    <Cell><Data ss:Type="Number">4</Data></Cell>
    <Cell><Data ss:Type="String">antigen processing and presentation of endogenous peptide antigen via MHC class I</Data></Cell>
    <Cell><Data ss:Type="String">TAP1, TAPBP</Data></Cell>
   </Row>
   <Row>
    <Cell><Data ss:Type="String">GO:0030220</Data></Cell>
    <Cell><Data ss:Type="String">0.0101134101831605</Data></Cell>
    <Cell ss:StyleID="s62"><Data ss:Type="Number">228620689655172</Data></Cell>
    <Cell><Data ss:Type="String">0.16939364773821</Data></Cell>
    <Cell><Data ss:Type="Number">2</Data></Cell>
    <Cell><Data ss:Type="Number">4</Data></Cell>
    <Cell><Data ss:Type="String">platelet formation</Data></Cell>
    <Cell><Data ss:Type="String">MEF2C, MYH9</Data></Cell>
   </Row>
   <Row>
    <Cell><Data ss:Type="String">GO:0032494</Data></Cell>
    <Cell><Data ss:Type="String">0.0101134101831605</Data></Cell>
    <Cell ss:StyleID="s62"><Data ss:Type="Number">228620689655172</Data></Cell>
    <Cell><Data ss:Type="String">0.16939364773821</Data></Cell>
    <Cell><Data ss:Type="Number">2</Data></Cell>
    <Cell><Data ss:Type="Number">4</Data></Cell>
    <Cell><Data ss:Type="String">response to peptidoglycan</Data></Cell>
    <Cell><Data ss:Type="String">MYD88, NFKBIA</Data></Cell>
   </Row>
   <Row>
    <Cell><Data ss:Type="String">GO:0033003</Data></Cell>
    <Cell><Data ss:Type="String">0.0101134101831605</Data></Cell>
    <Cell ss:StyleID="s62"><Data ss:Type="Number">228620689655172</Data></Cell>
    <Cell><Data ss:Type="String">0.16939364773821</Data></Cell>
    <Cell><Data ss:Type="Number">2</Data></Cell>
    <Cell><Data ss:Type="Number">4</Data></Cell>
    <Cell><Data ss:Type="String">regulation of mast cell activation</Data></Cell>
    <Cell><Data ss:Type="String">CNR2, LYN</Data></Cell>
   </Row>
   <Row>
    <Cell><Data ss:Type="String">GO:0043217</Data></Cell>
    <Cell><Data ss:Type="String">0.0101134101831605</Data></Cell>
    <Cell ss:StyleID="s62"><Data ss:Type="Number">228620689655172</Data></Cell>
    <Cell><Data ss:Type="String">0.16939364773821</Data></Cell>
    <Cell><Data ss:Type="Number">2</Data></Cell>
    <Cell><Data ss:Type="Number">4</Data></Cell>
    <Cell><Data ss:Type="String">myelin maintenance</Data></Cell>
    <Cell><Data ss:Type="String">PTEN, CXCR4</Data></Cell>
   </Row>
   <Row>
    <Cell><Data ss:Type="String">GO:0043368</Data></Cell>
    <Cell><Data ss:Type="String">0.0101134101831605</Data></Cell>
    <Cell ss:StyleID="s62"><Data ss:Type="Number">228620689655172</Data></Cell>
    <Cell><Data ss:Type="String">0.16939364773821</Data></Cell>
    <Cell><Data ss:Type="Number">2</Data></Cell>
    <Cell><Data ss:Type="Number">4</Data></Cell>
    <Cell><Data ss:Type="String">positive T cell selection</Data></Cell>
    <Cell><Data ss:Type="String">DOCK2, ZAP70</Data></Cell>
   </Row>
   <Row>
    <Cell><Data ss:Type="String">GO:0043383</Data></Cell>
    <Cell><Data ss:Type="String">0.0101134101831605</Data></Cell>
    <Cell ss:StyleID="s62"><Data ss:Type="Number">228620689655172</Data></Cell>
    <Cell><Data ss:Type="String">0.16939364773821</Data></Cell>
    <Cell><Data ss:Type="Number">2</Data></Cell>
    <Cell><Data ss:Type="Number">4</Data></Cell>
    <Cell><Data ss:Type="String">negative T cell selection</Data></Cell>
    <Cell><Data ss:Type="String">DOCK2, ZAP70</Data></Cell>
   </Row>
   <Row>
    <Cell><Data ss:Type="String">GO:0043555</Data></Cell>
    <Cell><Data ss:Type="String">0.0101134101831605</Data></Cell>
    <Cell ss:StyleID="s62"><Data ss:Type="Number">228620689655172</Data></Cell>
    <Cell><Data ss:Type="String">0.16939364773821</Data></Cell>
    <Cell><Data ss:Type="Number">2</Data></Cell>
    <Cell><Data ss:Type="Number">4</Data></Cell>
    <Cell><Data ss:Type="String">regulation of translation in response to stress</Data></Cell>
    <Cell><Data ss:Type="String">RPS6KA1, RPS6KA3</Data></Cell>
   </Row>
   <Row>
    <Cell><Data ss:Type="String">GO:0045080</Data></Cell>
    <Cell><Data ss:Type="String">0.0101134101831605</Data></Cell>
    <Cell ss:StyleID="s62"><Data ss:Type="Number">228620689655172</Data></Cell>
    <Cell><Data ss:Type="String">0.16939364773821</Data></Cell>
    <Cell><Data ss:Type="Number">2</Data></Cell>
    <Cell><Data ss:Type="Number">4</Data></Cell>
    <Cell><Data ss:Type="String">positive regulation of chemokine biosynthetic process</Data></Cell>
    <Cell><Data ss:Type="String">MYD88, TNF</Data></Cell>
   </Row>
   <Row>
    <Cell><Data ss:Type="String">GO:0045932</Data></Cell>
    <Cell><Data ss:Type="String">0.0101134101831605</Data></Cell>
    <Cell ss:StyleID="s62"><Data ss:Type="Number">228620689655172</Data></Cell>
    <Cell><Data ss:Type="String">0.16939364773821</Data></Cell>
    <Cell><Data ss:Type="Number">2</Data></Cell>
    <Cell><Data ss:Type="Number">4</Data></Cell>
    <Cell><Data ss:Type="String">negative regulation of muscle contraction</Data></Cell>
    <Cell><Data ss:Type="String">ADRBK1, NCF1</Data></Cell>
   </Row>
   <Row>
    <Cell><Data ss:Type="String">GO:0045948</Data></Cell>
    <Cell><Data ss:Type="String">0.0101134101831605</Data></Cell>
    <Cell ss:StyleID="s62"><Data ss:Type="Number">228620689655172</Data></Cell>
    <Cell><Data ss:Type="String">0.16939364773821</Data></Cell>
    <Cell><Data ss:Type="Number">2</Data></Cell>
    <Cell><Data ss:Type="Number">4</Data></Cell>
    <Cell><Data ss:Type="String">positive regulation of translational initiation</Data></Cell>
    <Cell><Data ss:Type="String">UHMK1, TNF</Data></Cell>
   </Row>
   <Row>
    <Cell><Data ss:Type="String">GO:0050709</Data></Cell>
    <Cell><Data ss:Type="String">0.0101134101831605</Data></Cell>
    <Cell ss:StyleID="s62"><Data ss:Type="Number">228620689655172</Data></Cell>
    <Cell><Data ss:Type="String">0.16939364773821</Data></Cell>
    <Cell><Data ss:Type="Number">2</Data></Cell>
    <Cell><Data ss:Type="Number">4</Data></Cell>
    <Cell><Data ss:Type="String">negative regulation of protein secretion</Data></Cell>
    <Cell><Data ss:Type="String">TNF, TNFRSF4</Data></Cell>
   </Row>
   <Row>
    <Cell><Data ss:Type="String">GO:0050995</Data></Cell>
    <Cell><Data ss:Type="String">0.0101134101831605</Data></Cell>
    <Cell ss:StyleID="s62"><Data ss:Type="Number">228620689655172</Data></Cell>
    <Cell><Data ss:Type="String">0.16939364773821</Data></Cell>
    <Cell><Data ss:Type="Number">2</Data></Cell>
    <Cell><Data ss:Type="Number">4</Data></Cell>
    <Cell><Data ss:Type="String">negative regulation of lipid catabolic process</Data></Cell>
    <Cell><Data ss:Type="String">APOC1, TNF</Data></Cell>
   </Row>
   <Row>
    <Cell><Data ss:Type="String">GO:0051322</Data></Cell>
    <Cell><Data ss:Type="String">0.0101134101831605</Data></Cell>
    <Cell ss:StyleID="s62"><Data ss:Type="Number">228620689655172</Data></Cell>
    <Cell><Data ss:Type="String">0.16939364773821</Data></Cell>
    <Cell><Data ss:Type="Number">2</Data></Cell>
    <Cell><Data ss:Type="Number">4</Data></Cell>
    <Cell><Data ss:Type="String">anaphase</Data></Cell>
    <Cell><Data ss:Type="String">NUMA1, MAD1L1</Data></Cell>
   </Row>
   <Row>
    <Cell><Data ss:Type="String">GO:0051323</Data></Cell>
    <Cell><Data ss:Type="String">0.0101134101831605</Data></Cell>
    <Cell ss:StyleID="s62"><Data ss:Type="Number">228620689655172</Data></Cell>
    <Cell><Data ss:Type="String">0.16939364773821</Data></Cell>
    <Cell><Data ss:Type="Number">2</Data></Cell>
    <Cell><Data ss:Type="Number">4</Data></Cell>
    <Cell><Data ss:Type="String">metaphase</Data></Cell>
    <Cell><Data ss:Type="String">MYH9, MAD1L1</Data></Cell>
   </Row>
   <Row>
    <Cell><Data ss:Type="String">GO:0060231</Data></Cell>
    <Cell><Data ss:Type="String">0.0101134101831605</Data></Cell>
    <Cell ss:StyleID="s62"><Data ss:Type="Number">228620689655172</Data></Cell>
    <Cell><Data ss:Type="String">0.16939364773821</Data></Cell>
    <Cell><Data ss:Type="Number">2</Data></Cell>
    <Cell><Data ss:Type="Number">4</Data></Cell>
    <Cell><Data ss:Type="String">mesenchymal to epithelial transition</Data></Cell>
    <Cell><Data ss:Type="String">BASP1, CTNNB1</Data></Cell>
   </Row>
   <Row>
    <Cell><Data ss:Type="String">GO:0070228</Data></Cell>
    <Cell><Data ss:Type="String">0.0101134101831605</Data></Cell>
    <Cell ss:StyleID="s62"><Data ss:Type="Number">228620689655172</Data></Cell>
    <Cell><Data ss:Type="String">0.16939364773821</Data></Cell>
    <Cell><Data ss:Type="Number">2</Data></Cell>
    <Cell><Data ss:Type="Number">4</Data></Cell>
    <Cell><Data ss:Type="String">regulation of lymphocyte apoptotic process</Data></Cell>
    <Cell><Data ss:Type="String">LYN, PTEN</Data></Cell>
   </Row>
   <Row>
    <Cell><Data ss:Type="String">GO:2000008</Data></Cell>
    <Cell><Data ss:Type="String">0.0101134101831605</Data></Cell>
    <Cell ss:StyleID="s62"><Data ss:Type="Number">228620689655172</Data></Cell>
    <Cell><Data ss:Type="String">0.16939364773821</Data></Cell>
    <Cell><Data ss:Type="Number">2</Data></Cell>
    <Cell><Data ss:Type="Number">4</Data></Cell>
    <Cell><Data ss:Type="String">regulation of protein localization to cell surface</Data></Cell>
    <Cell><Data ss:Type="String">CTNNB1, TNF</Data></Cell>
   </Row>
   <Row>
    <Cell><Data ss:Type="String">GO:2000058</Data></Cell>
    <Cell><Data ss:Type="String">0.0101134101831605</Data></Cell>
    <Cell ss:StyleID="s62"><Data ss:Type="Number">228620689655172</Data></Cell>
    <Cell><Data ss:Type="String">0.16939364773821</Data></Cell>
    <Cell><Data ss:Type="Number">2</Data></Cell>
    <Cell><Data ss:Type="Number">4</Data></Cell>
    <Cell><Data ss:Type="String">regulation of protein ubiquitination involved in ubiquitin-dependent protein catabolic process</Data></Cell>
    <Cell><Data ss:Type="String">PTK2B, PTEN</Data></Cell>
   </Row>
   <Row>
    <Cell><Data ss:Type="String">GO:0001782</Data></Cell>
    <Cell><Data ss:Type="String">0.016388214153616</Data></Cell>
    <Cell ss:StyleID="s62"><Data ss:Type="Number">152375478927203</Data></Cell>
    <Cell><Data ss:Type="String">0.211742059672762</Data></Cell>
    <Cell><Data ss:Type="Number">2</Data></Cell>
    <Cell><Data ss:Type="Number">5</Data></Cell>
    <Cell><Data ss:Type="String">B cell homeostasis</Data></Cell>
    <Cell><Data ss:Type="String">LYN, MEF2C</Data></Cell>
   </Row>
   <Row>
    <Cell><Data ss:Type="String">GO:0002437</Data></Cell>
    <Cell><Data ss:Type="String">0.016388214153616</Data></Cell>
    <Cell ss:StyleID="s62"><Data ss:Type="Number">152375478927203</Data></Cell>
    <Cell><Data ss:Type="String">0.211742059672762</Data></Cell>
    <Cell><Data ss:Type="Number">2</Data></Cell>
    <Cell><Data ss:Type="Number">5</Data></Cell>
    <Cell><Data ss:Type="String">inflammatory response to antigenic stimulus</Data></Cell>
    <Cell><Data ss:Type="String">LTA, TNF</Data></Cell>
   </Row>
   <Row>
    <Cell><Data ss:Type="String">GO:0002446</Data></Cell>
    <Cell><Data ss:Type="String">0.016388214153616</Data></Cell>
    <Cell ss:StyleID="s62"><Data ss:Type="Number">152375478927203</Data></Cell>
    <Cell><Data ss:Type="String">0.211742059672762</Data></Cell>
    <Cell><Data ss:Type="Number">2</Data></Cell>
    <Cell><Data ss:Type="Number">5</Data></Cell>
    <Cell><Data ss:Type="String">neutrophil mediated immunity</Data></Cell>
    <Cell><Data ss:Type="String">ABR, NCF1</Data></Cell>
   </Row>
   <Row>
    <Cell><Data ss:Type="String">GO:0002544</Data></Cell>
    <Cell><Data ss:Type="String">0.016388214153616</Data></Cell>
    <Cell ss:StyleID="s62"><Data ss:Type="Number">152375478927203</Data></Cell>
    <Cell><Data ss:Type="String">0.211742059672762</Data></Cell>
    <Cell><Data ss:Type="Number">2</Data></Cell>
    <Cell><Data ss:Type="Number">5</Data></Cell>
    <Cell><Data ss:Type="String">chronic inflammatory response</Data></Cell>
    <Cell><Data ss:Type="String">LTA, TNF</Data></Cell>
   </Row>
   <Row>
    <Cell><Data ss:Type="String">GO:0006750</Data></Cell>
    <Cell><Data ss:Type="String">0.016388214153616</Data></Cell>
    <Cell ss:StyleID="s62"><Data ss:Type="Number">152375478927203</Data></Cell>
    <Cell><Data ss:Type="String">0.211742059672762</Data></Cell>
    <Cell><Data ss:Type="Number">2</Data></Cell>
    <Cell><Data ss:Type="Number">5</Data></Cell>
    <Cell><Data ss:Type="String">glutathione biosynthetic process</Data></Cell>
    <Cell><Data ss:Type="String">ALOX5AP, CNDP2</Data></Cell>
   </Row>
   <Row>
    <Cell><Data ss:Type="String">GO:0009994</Data></Cell>
    <Cell><Data ss:Type="String">0.016388214153616</Data></Cell>
    <Cell ss:StyleID="s62"><Data ss:Type="Number">152375478927203</Data></Cell>
    <Cell><Data ss:Type="String">0.211742059672762</Data></Cell>
    <Cell><Data ss:Type="Number">2</Data></Cell>
    <Cell><Data ss:Type="Number">5</Data></Cell>
    <Cell><Data ss:Type="String">oocyte differentiation</Data></Cell>
    <Cell><Data ss:Type="String">CTNNB1, PTK2B</Data></Cell>
   </Row>
   <Row>
    <Cell><Data ss:Type="String">GO:0010692</Data></Cell>
    <Cell><Data ss:Type="String">0.016388214153616</Data></Cell>
    <Cell ss:StyleID="s62"><Data ss:Type="Number">152375478927203</Data></Cell>
    <Cell><Data ss:Type="String">0.211742059672762</Data></Cell>
[truncated: 145,886 more chars]
