# Supplementary material for: The ion channels and transporters gene expression profile indicates a shift in excitability and metabolisms during malignant progression of Follicular Lymphoma
Source: Sci Rep. 2019 Jun 13;9:8586. doi: 10.1038/s41598-019-44661-x (PMC6565741; doi:10.1038/s41598-019-44661-x)
Supplement: Supplementary file 4 — Supplementary Dataset 3 [file 41598_2019_44661_MOESM4_ESM.xml]

<?xml version="1.0" encoding="UTF-8"?>
<Workbook xmlns:o="urn:schemas-microsoft-com:office:office" xmlns:x="urn:schemas-microsoft-com:office:excel" xmlns:html="http://www.w3.org/TR/REC-html40" xmlns:ss="urn:schemas-microsoft-com:office:spreadsheet">
 <DocumentProperties xmlns="urn:schemas-microsoft-com:office:office">
  <Author>Angela</Author>
  <LastAuthor>Angela</LastAuthor>
  <Created>2016-09-10T09:58:15Z</Created>
  <Version>14.0</Version>
 </DocumentProperties>
 <OfficeDocumentSettings xmlns="urn:schemas-microsoft-com:office:office">
  <AllowPNG/>
 </OfficeDocumentSettings>
 <ExcelWorkbook xmlns="urn:schemas-microsoft-com:office:excel">
  <WindowHeight>10000</WindowHeight>
  <WindowWidth>25040</WindowWidth>
  <WindowTopX>560</WindowTopX>
  <WindowTopY>560</WindowTopY>
  <Date1904/>
  <ProtectStructure>False</ProtectStructure>
  <ProtectWindows>False</ProtectWindows>
 </ExcelWorkbook>
 <Styles>
  <Style ss:ID="Default" ss:Name="Normal">
   <Alignment ss:Vertical="Bottom"/>
   <Borders/>
   <Font ss:FontName="Calibri" x:Family="Swiss" ss:Size="12" ss:Color="#000000"/>
   <Interior/>
   <NumberFormat/>
   <Protection/>
  </Style>
  <Style ss:ID="s62">
   <NumberFormat ss:Format="#,##0"/>
  </Style>
 </Styles>
 <Worksheet ss:Name="TableS4_moderatelyunderexpresse">
  <Table ss:ExpandedColumnCount="8" ss:ExpandedRowCount="122" x:FullColumns="1" x:FullRows="1" ss:DefaultColumnWidth="65" ss:DefaultRowHeight="15">
   <Row>
    <Cell><Data ss:Type="String">GOBPID</Data></Cell>
    <Cell><Data ss:Type="String">Pvalue</Data></Cell>
    <Cell><Data ss:Type="String">OddsRatio</Data></Cell>
    <Cell><Data ss:Type="String">ExpCount</Data></Cell>
    <Cell><Data ss:Type="String">Count</Data></Cell>
    <Cell><Data ss:Type="String">Size</Data></Cell>
    <Cell><Data ss:Type="String">Term</Data></Cell>
    <Cell><Data ss:Type="String">GeneSymbol</Data></Cell>
   </Row>
   <Row>
    <Cell><Data ss:Type="String">GO:0048869</Data></Cell>
    <Cell><Data ss:Type="String">0.042220857695376</Data></Cell>
    <Cell ss:StyleID="s62"><Data ss:Type="Number">130955974438843</Data></Cell>
    <Cell ss:StyleID="s62"><Data ss:Type="Number">534023099133782</Data></Cell>
    <Cell><Data ss:Type="Number">65</Data></Cell>
    <Cell><Data ss:Type="Number">810</Data></Cell>
    <Cell><Data ss:Type="String">cellular developmental process</Data></Cell>
    <Cell><Data ss:Type="String">TUBB3, TACC2, FERMT2, BVES, RAB3IP, COL3A1, CPS1, CSNK2A2, UNC45B, CTNNA2, RDH10, DIAPH2, AGT, ETV1, SEMA3D, PDZRN3, PEG10, ACSL6, OBSL1, EID1, CATSPERD, GDNF, GFRA1, INTU, GLG1, GNA11, DPY19L2, LAMA1, GSK3B, MNX1, KIF5C, LRP4, CAPRIN1, MAP1B, MCL1, NHS, NRD1, YBX1, THEG, DCDC2, SRRT, PDPK1, PEX7, PGR, MOV10L1, TAF7L, STRADB, PPP1R9A, ENAH, MBNL3, MESP1, MAPK1, SMURF1, RFX3, RYK, SORT1, DYNLT1, TGFBR3, CAMK4, JAM3, NKX6-2, DOCK7, ADAM9, KLF4, LPPR4</Data></Cell>
   </Row>
   <Row>
    <Cell><Data ss:Type="String">GO:0030154</Data></Cell>
    <Cell><Data ss:Type="String">0.0488008437445129</Data></Cell>
    <Cell ss:StyleID="s62"><Data ss:Type="Number">130409639525278</Data></Cell>
    <Cell ss:StyleID="s62"><Data ss:Type="Number">501058710298364</Data></Cell>
    <Cell><Data ss:Type="Number">61</Data></Cell>
    <Cell><Data ss:Type="Number">760</Data></Cell>
    <Cell><Data ss:Type="String">cell differentiation</Data></Cell>
    <Cell><Data ss:Type="String">TUBB3, TACC2, BVES, COL3A1, CPS1, CSNK2A2, UNC45B, CTNNA2, RDH10, DIAPH2, AGT, ETV1, SEMA3D, PDZRN3, PEG10, ACSL6, OBSL1, EID1, CATSPERD, GDNF, GFRA1, GLG1, GNA11, DPY19L2, LAMA1, GSK3B, MNX1, KIF5C, LRP4, CAPRIN1, MAP1B, MCL1, NHS, NRD1, YBX1, THEG, DCDC2, SRRT, PDPK1, PEX7, PGR, MOV10L1, TAF7L, PPP1R9A, ENAH, MBNL3, MESP1, MAPK1, SMURF1, RFX3, RYK, SORT1, DYNLT1, TGFBR3, CAMK4, JAM3, NKX6-2, DOCK7, ADAM9, KLF4, LPPR4</Data></Cell>
   </Row>
   <Row>
    <Cell><Data ss:Type="String">GO:0040011</Data></Cell>
    <Cell><Data ss:Type="String">0.00500762218174343</Data></Cell>
    <Cell ss:StyleID="s62"><Data ss:Type="Number">168039892596855</Data></Cell>
    <Cell ss:StyleID="s62"><Data ss:Type="Number">241958614051973</Data></Cell>
    <Cell><Data ss:Type="Number">37</Data></Cell>
    <Cell><Data ss:Type="Number">367</Data></Cell>
    <Cell><Data ss:Type="String">locomotion</Data></Cell>
    <Cell><Data ss:Type="String">ABI2, TUBB3, ABHD2, BVES, COL3A1, JMY, CSNK2A2, CTNNA2, DNAH8, DRD5, AGT, CATSPERD, GAS8, GDNF, GFRA1, LAMA1, GRIN2C, GSK3B, MNX1, KIF5C, NRD1, DCDC2, PDPK1, PEX7, ENAH, MESP1, MAPK1, JAM2, RFX3, RYK, TGFBR3, ZFAND5, JAM3, CDC42BPA, DNAH17, ADAM9, KLF4</Data></Cell>
   </Row>
   <Row>
    <Cell><Data ss:Type="String">GO:0048468</Data></Cell>
    <Cell><Data ss:Type="String">0.0494180459720162</Data></Cell>
    <Cell ss:StyleID="s62"><Data ss:Type="Number">138992938947731</Data></Cell>
    <Cell ss:StyleID="s62"><Data ss:Type="Number">282834456207892</Data></Cell>
    <Cell><Data ss:Type="Number">37</Data></Cell>
    <Cell><Data ss:Type="Number">429</Data></Cell>
    <Cell><Data ss:Type="String">cell development</Data></Cell>
    <Cell><Data ss:Type="String">TUBB3, BVES, COL3A1, CSNK2A2, CTNNA2, RDH10, AGT, ETV1, PDZRN3, OBSL1, GDNF, GFRA1, DPY19L2, LAMA1, GSK3B, MNX1, KIF5C, LRP4, CAPRIN1, MAP1B, NRD1, SRRT, PDPK1, PGR, MOV10L1, ENAH, MBNL3, MAPK1, RFX3, RYK, DYNLT1, TGFBR3, JAM3, NKX6-2, DOCK7, KLF4, LPPR4</Data></Cell>
   </Row>
   <Row>
    <Cell><Data ss:Type="String">GO:0006928</Data></Cell>
    <Cell><Data ss:Type="String">0.0151344937779378</Data></Cell>
    <Cell ss:StyleID="s62"><Data ss:Type="Number">157157320872274</Data></Cell>
    <Cell ss:StyleID="s62"><Data ss:Type="Number">234047160731473</Data></Cell>
    <Cell><Data ss:Type="Number">34</Data></Cell>
    <Cell><Data ss:Type="Number">355</Data></Cell>
    <Cell><Data ss:Type="String">cellular component movement</Data></Cell>
    <Cell><Data ss:Type="String">ABI2, TUBB3, ABHD2, JMY, CTNNA2, DNAH8, DRD5, AGT, DNAH12, KIF6, CATSPERD, GAS8, GDNF, LAMA1, MNX1, KIF5C, MAP1B, NRD1, DCDC2, PDPK1, PEX7, MESP1, MAPK1, JAM2, RFX3, RYK, TGFBR3, ZFAND5, CALD1, JAM3, CDC42BPA, DNAH17, ADAM9, KLF4</Data></Cell>
   </Row>
   <Row>
    <Cell><Data ss:Type="String">GO:0048870</Data></Cell>
    <Cell><Data ss:Type="String">0.0183957183176717</Data></Cell>
    <Cell ss:StyleID="s62"><Data ss:Type="Number">162982013672264</Data></Cell>
    <Cell ss:StyleID="s62"><Data ss:Type="Number">178666987487969</Data></Cell>
    <Cell><Data ss:Type="Number">27</Data></Cell>
    <Cell><Data ss:Type="Number">271</Data></Cell>
    <Cell><Data ss:Type="String">cell motility</Data></Cell>
    <Cell><Data ss:Type="String">ABI2, ABHD2, JMY, CTNNA2, DNAH8, DRD5, AGT, CATSPERD, GAS8, GDNF, LAMA1, MNX1, NRD1, DCDC2, PDPK1, PEX7, MESP1, MAPK1, JAM2, RFX3, TGFBR3, ZFAND5, JAM3, CDC42BPA, DNAH17, ADAM9, KLF4</Data></Cell>
   </Row>
   <Row>
    <Cell><Data ss:Type="String">GO:0051674</Data></Cell>
    <Cell><Data ss:Type="String">0.0183957183176717</Data></Cell>
    <Cell ss:StyleID="s62"><Data ss:Type="Number">162982013672264</Data></Cell>
    <Cell ss:StyleID="s62"><Data ss:Type="Number">178666987487969</Data></Cell>
    <Cell><Data ss:Type="Number">27</Data></Cell>
    <Cell><Data ss:Type="Number">271</Data></Cell>
    <Cell><Data ss:Type="String">localization of cell</Data></Cell>
    <Cell><Data ss:Type="String">ABI2, ABHD2, JMY, CTNNA2, DNAH8, DRD5, AGT, CATSPERD, GAS8, GDNF, LAMA1, MNX1, NRD1, DCDC2, PDPK1, PEX7, MESP1, MAPK1, JAM2, RFX3, TGFBR3, ZFAND5, JAM3, CDC42BPA, DNAH17, ADAM9, KLF4</Data></Cell>
   </Row>
   <Row>
    <Cell><Data ss:Type="String">GO:0007167</Data></Cell>
    <Cell><Data ss:Type="String">0.0209693763488203</Data></Cell>
    <Cell ss:StyleID="s62"><Data ss:Type="Number">160869707748037</Data></Cell>
    <Cell ss:StyleID="s62"><Data ss:Type="Number">180644850818094</Data></Cell>
    <Cell><Data ss:Type="Number">27</Data></Cell>
    <Cell><Data ss:Type="Number">274</Data></Cell>
    <Cell><Data ss:Type="String">enzyme linked receptor protein signaling pathway</Data></Cell>
    <Cell><Data ss:Type="String">SORBS1, WFIKKN2, COL3A1, KLB, AGT, EIF4E, PEG10, GFRA1, GFRA2, GLG1, GSK3B, ARHGEF4, PDPK1, PPM1A, STRADB, PRKAR1A, MAPK1, SMURF1, PTPRG, RPS27A, SORT1, TGFBR3, UBB, UBC, ZFAND5, CAMK4, ADAM9</Data></Cell>
   </Row>
   <Row>
    <Cell><Data ss:Type="String">GO:0007010</Data></Cell>
    <Cell><Data ss:Type="String">0.023435886011584</Data></Cell>
    <Cell ss:StyleID="s62"><Data ss:Type="Number">160517755489293</Data></Cell>
    <Cell ss:StyleID="s62"><Data ss:Type="Number">174051973051011</Data></Cell>
    <Cell><Data ss:Type="Number">26</Data></Cell>
    <Cell><Data ss:Type="Number">264</Data></Cell>
    <Cell><Data ss:Type="String">cytoskeleton organization</Data></Cell>
    <Cell><Data ss:Type="String">DNAJB6, ABI2, TUBGCP3, TACC2, SORBS1, FERMT2, JMY, DIAPH2, OBSL1, FMN1, MAP1B, NIN, PDPK1, ENAH, CENPJ, MAPK1, ACTR3B, DYNLT1, CEP76, CALD1, DIAPH3, TEKT1, JAM3, CDC42BPA, DOCK7, DYNLL1</Data></Cell>
   </Row>
   <Row>
    <Cell><Data ss:Type="String">GO:0006508</Data></Cell>
    <Cell><Data ss:Type="String">0.0426482436035335</Data></Cell>
    <Cell ss:StyleID="s62"><Data ss:Type="Number">151685580496259</Data></Cell>
    <Cell ss:StyleID="s62"><Data ss:Type="Number">175370548604427</Data></Cell>
    <Cell><Data ss:Type="Number">25</Data></Cell>
    <Cell><Data ss:Type="Number">266</Data></Cell>
    <Cell><Data ss:Type="String">proteolysis</Data></Cell>
    <Cell><Data ss:Type="String">TRIM13, ERLIN1, FAF1, SENP8, USP54, DDB1, LONRF2, AGT, ADAM2, PRSS38, NRD1, UFSP2, YOD1, SMURF1, USP31, SENP2, RPS27A, UBB, UBC, UBE2H, SUMO1, AGBL2, ADAM9, LONRF1, TRIP12</Data></Cell>
   </Row>
   <Row>
    <Cell><Data ss:Type="String">GO:0048858</Data></Cell>
    <Cell><Data ss:Type="String">0.0483990590194372</Data></Cell>
    <Cell ss:StyleID="s62"><Data ss:Type="Number">155263738689031</Data></Cell>
    <Cell ss:StyleID="s62"><Data ss:Type="Number">143724735322425</Data></Cell>
    <Cell><Data ss:Type="Number">21</Data></Cell>
    <Cell><Data ss:Type="Number">218</Data></Cell>
    <Cell><Data ss:Type="String">cell projection morphogenesis</Data></Cell>
    <Cell><Data ss:Type="String">TUBB3, RAB3IP, COL3A1, CSNK2A2, CTNNA2, GDNF, GFRA1, INTU, LAMA1, GSK3B, MNX1, KIF5C, CAPRIN1, MAP1B, ENAH, MAPK1, RFX3, RYK, DYNLT1, DOCK7, LPPR4</Data></Cell>
   </Row>
   <Row>
    <Cell><Data ss:Type="String">GO:0007169</Data></Cell>
    <Cell><Data ss:Type="String">0.0497934668910402</Data></Cell>
    <Cell ss:StyleID="s62"><Data ss:Type="Number">156464312928626</Data></Cell>
    <Cell ss:StyleID="s62"><Data ss:Type="Number">135813282001925</Data></Cell>
    <Cell><Data ss:Type="Number">20</Data></Cell>
    <Cell><Data ss:Type="Number">206</Data></Cell>
    <Cell><Data ss:Type="String">transmembrane receptor protein tyrosine kinase signaling pathway</Data></Cell>
    <Cell><Data ss:Type="String">SORBS1, KLB, AGT, EIF4E, GFRA1, GFRA2, GSK3B, ARHGEF4, PDPK1, PPM1A, STRADB, PRKAR1A, MAPK1, PTPRG, RPS27A, SORT1, UBB, UBC, ZFAND5, CAMK4</Data></Cell>
   </Row>
   <Row>
    <Cell><Data ss:Type="String">GO:0030163</Data></Cell>
    <Cell><Data ss:Type="String">0.0127818604818092</Data></Cell>
    <Cell ss:StyleID="s62"><Data ss:Type="Number">187986221515633</Data></Cell>
    <Cell ss:StyleID="s62"><Data ss:Type="Number">110101058710298</Data></Cell>
    <Cell><Data ss:Type="Number">19</Data></Cell>
    <Cell><Data ss:Type="Number">167</Data></Cell>
    <Cell><Data ss:Type="String">protein catabolic process</Data></Cell>
    <Cell><Data ss:Type="String">TRIM13, ERLIN1, FAF1, SPATA18, USP54, DDB1, GRIN2C, GSK3B, NRD1, YOD1, SMURF1, USP31, RPS27A, UBB, UBC, UBE2H, SUMO1, ADAM9, TRIP12</Data></Cell>
   </Row>
   <Row>
    <Cell><Data ss:Type="String">GO:0007017</Data></Cell>
    <Cell><Data ss:Type="String">0.00783581045062652</Data></Cell>
    <Cell ss:StyleID="s62"><Data ss:Type="Number">202932692307692</Data></Cell>
    <Cell ss:StyleID="s62"><Data ss:Type="Number">975745909528393</Data></Cell>
    <Cell><Data ss:Type="Number">18</Data></Cell>
    <Cell><Data ss:Type="Number">148</Data></Cell>
    <Cell><Data ss:Type="String">microtubule-based process</Data></Cell>
    <Cell><Data ss:Type="String">TUBB3, TUBGCP3, TACC2, DNAH8, DNAH12, KIF6, GSK3B, KIF5C, MAP1B, NIN, CENPJ, RFX3, DYNLT1, CEP76, TEKT1, DOCK7, DNAH17, DYNLL1</Data></Cell>
   </Row>
   <Row>
    <Cell><Data ss:Type="String">GO:0071495</Data></Cell>
    <Cell><Data ss:Type="String">0.0309888526959127</Data></Cell>
    <Cell ss:StyleID="s62"><Data ss:Type="Number">171369485294118</Data></Cell>
    <Cell ss:StyleID="s62"><Data ss:Type="Number">112738209817132</Data></Cell>
    <Cell><Data ss:Type="Number">18</Data></Cell>
    <Cell><Data ss:Type="Number">171</Data></Cell>
    <Cell><Data ss:Type="String">cellular response to endogenous stimulus</Data></Cell>
    <Cell><Data ss:Type="String">PGRMC2, SORBS1, COL3A1, CPS1, KLB, DRD5, EIF4E, GSK3B, PDPK1, PGR, PPM1A, STRADB, PRKAR1A, MAPK1, RPS27A, UBB, UBC, CAMK4</Data></Cell>
   </Row>
   <Row>
    <Cell><Data ss:Type="String">GO:0044257</Data></Cell>
    <Cell><Data ss:Type="String">0.0345463340273245</Data></Cell>
    <Cell ss:StyleID="s62"><Data ss:Type="Number">178492309639851</Data></Cell>
    <Cell ss:StyleID="s62"><Data ss:Type="Number">903224254090472</Data></Cell>
    <Cell><Data ss:Type="Number">15</Data></Cell>
    <Cell><Data ss:Type="Number">137</Data></Cell>
    <Cell><Data ss:Type="String">cellular protein catabolic process</Data></Cell>
    <Cell><Data ss:Type="String">TRIM13, ERLIN1, FAF1, SPATA18, USP54, DDB1, YOD1, SMURF1, USP31, RPS27A, UBB, UBC, UBE2H, SUMO1, TRIP12</Data></Cell>
   </Row>
   <Row>
    <Cell><Data ss:Type="String">GO:0030036</Data></Cell>
    <Cell><Data ss:Type="String">0.0430108087734033</Data></Cell>
    <Cell ss:StyleID="s62"><Data ss:Type="Number">172642029784887</Data></Cell>
    <Cell ss:StyleID="s62"><Data ss:Type="Number">929595765158806</Data></Cell>
    <Cell><Data ss:Type="Number">15</Data></Cell>
    <Cell><Data ss:Type="Number">141</Data></Cell>
    <Cell><Data ss:Type="String">actin cytoskeleton organization</Data></Cell>
    <Cell><Data ss:Type="String">ABI2, SORBS1, FERMT2, JMY, DIAPH2, OBSL1, FMN1, PDPK1, ENAH, ACTR3B, CALD1, DIAPH3, JAM3, CDC42BPA, DYNLL1</Data></Cell>
   </Row>
   <Row>
    <Cell><Data ss:Type="String">GO:0006511</Data></Cell>
    <Cell><Data ss:Type="String">0.0362376384336836</Data></Cell>
    <Cell ss:StyleID="s62"><Data ss:Type="Number">18125</Data></Cell>
    <Cell ss:StyleID="s62"><Data ss:Type="Number">830702598652551</Data></Cell>
    <Cell><Data ss:Type="Number">14</Data></Cell>
    <Cell><Data ss:Type="Number">126</Data></Cell>
    <Cell><Data ss:Type="String">ubiquitin-dependent protein catabolic process</Data></Cell>
    <Cell><Data ss:Type="String">TRIM13, ERLIN1, FAF1, USP54, DDB1, YOD1, SMURF1, USP31, RPS27A, UBB, UBC, UBE2H, SUMO1, TRIP12</Data></Cell>
   </Row>
   <Row>
    <Cell><Data ss:Type="String">GO:0019941</Data></Cell>
    <Cell><Data ss:Type="String">0.0430084202814207</Data></Cell>
    <Cell ss:StyleID="s62"><Data ss:Type="Number">17638127090301</Data></Cell>
    <Cell ss:StyleID="s62"><Data ss:Type="Number">850481231953802</Data></Cell>
    <Cell><Data ss:Type="Number">14</Data></Cell>
    <Cell><Data ss:Type="Number">129</Data></Cell>
    <Cell><Data ss:Type="String">modification-dependent protein catabolic process</Data></Cell>
    <Cell><Data ss:Type="String">TRIM13, ERLIN1, FAF1, USP54, DDB1, YOD1, SMURF1, USP31, RPS27A, UBB, UBC, UBE2H, SUMO1, TRIP12</Data></Cell>
   </Row>
   <Row>
    <Cell><Data ss:Type="String">GO:0043632</Data></Cell>
    <Cell><Data ss:Type="String">0.0454523403630437</Data></Cell>
    <Cell ss:StyleID="s62"><Data ss:Type="Number">174814323607427</Data></Cell>
    <Cell ss:StyleID="s62"><Data ss:Type="Number">857074109720885</Data></Cell>
    <Cell><Data ss:Type="Number">14</Data></Cell>
    <Cell><Data ss:Type="Number">130</Data></Cell>
    <Cell><Data ss:Type="String">modification-dependent macromolecule catabolic process</Data></Cell>
    <Cell><Data ss:Type="String">TRIM13, ERLIN1, FAF1, USP54, DDB1, YOD1, SMURF1, USP31, RPS27A, UBB, UBC, UBE2H, SUMO1, TRIP12</Data></Cell>
   </Row>
   <Row>
    <Cell><Data ss:Type="String">GO:0010608</Data></Cell>
    <Cell><Data ss:Type="String">0.0313827423048452</Data></Cell>
    <Cell ss:StyleID="s62"><Data ss:Type="Number">190328573087194</Data></Cell>
    <Cell ss:StyleID="s62"><Data ss:Type="Number">738402309913378</Data></Cell>
    <Cell><Data ss:Type="Number">13</Data></Cell>
    <Cell><Data ss:Type="Number">112</Data></Cell>
    <Cell><Data ss:Type="String">posttranscriptional regulation of gene expression</Data></Cell>
    <Cell><Data ss:Type="String">PAIP1, IGF2BP1, CPEB2, EIF4E, EIF5, GDNF, PABPC1, CAPRIN1, YBX1, SRRT, MAPK1, UPF3A, EIF4H</Data></Cell>
   </Row>
   <Row>
    <Cell><Data ss:Type="String">GO:0048011</Data></Cell>
    <Cell><Data ss:Type="String">0.0208531635535314</Data></Cell>
    <Cell ss:StyleID="s62"><Data ss:Type="Number">218235324756498</Data></Cell>
    <Cell ss:StyleID="s62"><Data ss:Type="Number">553801732435034</Data></Cell>
    <Cell><Data ss:Type="Number">11</Data></Cell>
    <Cell><Data ss:Type="Number">84</Data></Cell>
    <Cell><Data ss:Type="String">nerve growth factor receptor signaling pathway</Data></Cell>
    <Cell><Data ss:Type="String">AGT, GSK3B, ARHGEF4, PDPK1, PRKAR1A, MAPK1, RPS27A, SORT1, UBB, UBC, CAMK4</Data></Cell>
   </Row>
   <Row>
    <Cell><Data ss:Type="String">GO:0071363</Data></Cell>
    <Cell><Data ss:Type="String">0.0244515833841843</Data></Cell>
    <Cell ss:StyleID="s62"><Data ss:Type="Number">212304182509506</Data></Cell>
    <Cell ss:StyleID="s62"><Data ss:Type="Number">566987487969201</Data></Cell>
    <Cell><Data ss:Type="Number">11</Data></Cell>
    <Cell><Data ss:Type="Number">86</Data></Cell>
    <Cell><Data ss:Type="String">cellular response to growth factor stimulus</Data></Cell>
    <Cell><Data ss:Type="String">CPS1, KLB, GSK3B, PDPK1, PRKAR1A, MAPK1, RPS27A, UBB, UBC, CAMK4, KLF4</Data></Cell>
   </Row>
   <Row>
    <Cell><Data ss:Type="String">GO:0070848</Data></Cell>
    <Cell><Data ss:Type="String">0.0353956204965101</Data></Cell>
    <Cell ss:StyleID="s62"><Data ss:Type="Number">198773764258555</Data></Cell>
    <Cell ss:StyleID="s62"><Data ss:Type="Number">59995187680462</Data></Cell>
    <Cell><Data ss:Type="Number">11</Data></Cell>
    <Cell><Data ss:Type="Number">91</Data></Cell>
    <Cell><Data ss:Type="String">response to growth factor stimulus</Data></Cell>
    <Cell><Data ss:Type="String">CPS1, KLB, GSK3B, PDPK1, PRKAR1A, MAPK1, RPS27A, UBB, UBC, CAMK4, KLF4</Data></Cell>
   </Row>
   <Row>
    <Cell><Data ss:Type="String">GO:0044344</Data></Cell>
    <Cell><Data ss:Type="String">0.00108432030616131</Data></Cell>
    <Cell ss:StyleID="s62"><Data ss:Type="Number">373251748251748</Data></Cell>
    <Cell ss:StyleID="s62"><Data ss:Type="Number">323051010587103</Data></Cell>
    <Cell><Data ss:Type="Number">10</Data></Cell>
    <Cell><Data ss:Type="Number">49</Data></Cell>
    <Cell><Data ss:Type="String">cellular response to fibroblast growth factor stimulus</Data></Cell>
    <Cell><Data ss:Type="String">CPS1, KLB, GSK3B, PDPK1, PRKAR1A, MAPK1, RPS27A, UBB, UBC, CAMK4</Data></Cell>
   </Row>
   <Row>
    <Cell><Data ss:Type="String">GO:0071774</Data></Cell>
    <Cell><Data ss:Type="String">0.00108432030616131</Data></Cell>
    <Cell ss:StyleID="s62"><Data ss:Type="Number">373251748251748</Data></Cell>
    <Cell ss:StyleID="s62"><Data ss:Type="Number">323051010587103</Data></Cell>
    <Cell><Data ss:Type="Number">10</Data></Cell>
    <Cell><Data ss:Type="Number">49</Data></Cell>
    <Cell><Data ss:Type="String">response to fibroblast growth factor stimulus</Data></Cell>
    <Cell><Data ss:Type="String">CPS1, KLB, GSK3B, PDPK1, PRKAR1A, MAPK1, RPS27A, UBB, UBC, CAMK4</Data></Cell>
   </Row>
   <Row>
    <Cell><Data ss:Type="String">GO:0006417</Data></Cell>
    <Cell><Data ss:Type="String">0.0126581880312865</Data></Cell>
    <Cell ss:StyleID="s62"><Data ss:Type="Number">249738766980146</Data></Cell>
    <Cell ss:StyleID="s62"><Data ss:Type="Number">448315688161694</Data></Cell>
    <Cell><Data ss:Type="Number">10</Data></Cell>
    <Cell><Data ss:Type="Number">68</Data></Cell>
    <Cell><Data ss:Type="String">regulation of translation</Data></Cell>
    <Cell><Data ss:Type="String">PAIP1, IGF2BP1, CPEB2, EIF4E, EIF5, PABPC1, CAPRIN1, MAPK1, UPF3A, EIF4H</Data></Cell>
   </Row>
   <Row>
    <Cell><Data ss:Type="String">GO:0043161</Data></Cell>
    <Cell><Data ss:Type="String">0.0168951702699115</Data></Cell>
    <Cell ss:StyleID="s62"><Data ss:Type="Number">237270243417784</Data></Cell>
    <Cell ss:StyleID="s62"><Data ss:Type="Number">468094321462945</Data></Cell>
    <Cell><Data ss:Type="Number">10</Data></Cell>
    <Cell><Data ss:Type="Number">71</Data></Cell>
    <Cell><Data ss:Type="String">proteasomal ubiquitin-dependent protein catabolic process</Data></Cell>
    <Cell><Data ss:Type="String">TRIM13, ERLIN1, FAF1, DDB1, YOD1, SMURF1, RPS27A, UBB, UBC, SUMO1</Data></Cell>
   </Row>
   <Row>
    <Cell><Data ss:Type="String">GO:0010498</Data></Cell>
    <Cell><Data ss:Type="String">0.0221016249296673</Data></Cell>
    <Cell ss:StyleID="s62"><Data ss:Type="Number">225970643939394</Data></Cell>
    <Cell ss:StyleID="s62"><Data ss:Type="Number">487872954764196</Data></Cell>
    <Cell><Data ss:Type="Number">10</Data></Cell>
    <Cell><Data ss:Type="Number">74</Data></Cell>
    <Cell><Data ss:Type="String">proteasomal protein catabolic process</Data></Cell>
    <Cell><Data ss:Type="String">TRIM13, ERLIN1, FAF1, DDB1, YOD1, SMURF1, RPS27A, UBB, UBC, SUMO1</Data></Cell>
   </Row>
   <Row>
    <Cell><Data ss:Type="String">GO:0042692</Data></Cell>
    <Cell><Data ss:Type="String">0.0415297125093836</Data></Cell>
    <Cell ss:StyleID="s62"><Data ss:Type="Number">200441919191919</Data></Cell>
    <Cell ss:StyleID="s62"><Data ss:Type="Number">540615976900866</Data></Cell>
    <Cell><Data ss:Type="Number">10</Data></Cell>
    <Cell><Data ss:Type="Number">82</Data></Cell>
    <Cell><Data ss:Type="String">muscle cell differentiation</Data></Cell>
    <Cell><Data ss:Type="String">CTNNA2, AGT, PDZRN3, OBSL1, LRP4, NRD1, YBX1, MBNL3, MESP1, SORT1</Data></Cell>
   </Row>
   <Row>
    <Cell><Data ss:Type="String">GO:0008543</Data></Cell>
    <Cell><Data ss:Type="String">0.00222420649251025</Data></Cell>
    <Cell ss:StyleID="s62"><Data ss:Type="Number">362830188679245</Data></Cell>
    <Cell ss:StyleID="s62"><Data ss:Type="Number">296679499518768</Data></Cell>
    <Cell><Data ss:Type="Number">9</Data></Cell>
    <Cell><Data ss:Type="Number">45</Data></Cell>
    <Cell><Data ss:Type="String">fibroblast growth factor receptor signaling pathway</Data></Cell>
    <Cell><Data ss:Type="String">KLB, GSK3B, PDPK1, PRKAR1A, MAPK1, RPS27A, UBB, UBC, CAMK4</Data></Cell>
   </Row>
   <Row>
    <Cell><Data ss:Type="String">GO:0007179</Data></Cell>
    <Cell><Data ss:Type="String">0.0040884822353328</Data></Cell>
    <Cell ss:StyleID="s62"><Data ss:Type="Number">326207547169811</Data></Cell>
    <Cell ss:StyleID="s62"><Data ss:Type="Number">323051010587103</Data></Cell>
    <Cell><Data ss:Type="Number">9</Data></Cell>
    <Cell><Data ss:Type="Number">49</Data></Cell>
    <Cell><Data ss:Type="String">transforming growth factor beta receptor signaling pathway</Data></Cell>
    <Cell><Data ss:Type="String">WFIKKN2, COL3A1, PEG10, GLG1, PDPK1, PPM1A, SMURF1, TGFBR3, ADAM9</Data></Cell>
   </Row>
   <Row>
    <Cell><Data ss:Type="String">GO:0007173</Data></Cell>
    <Cell><Data ss:Type="String">0.0126033323155909</Data></Cell>
    <Cell ss:StyleID="s62"><Data ss:Type="Number">265668078552176</Data></Cell>
    <Cell ss:StyleID="s62"><Data ss:Type="Number">382386910490857</Data></Cell>
    <Cell><Data ss:Type="Number">9</Data></Cell>
    <Cell><Data ss:Type="Number">58</Data></Cell>
    <Cell><Data ss:Type="String">epidermal growth factor receptor signaling pathway</Data></Cell>
    <Cell><Data ss:Type="String">AGT, GSK3B, PDPK1, PRKAR1A, MAPK1, RPS27A, UBB, UBC, CAMK4</Data></Cell>
   </Row>
   <Row>
    <Cell><Data ss:Type="String">GO:0038127</Data></Cell>
    <Cell><Data ss:Type="String">0.0126033323155909</Data></Cell>
    <Cell ss:StyleID="s62"><Data ss:Type="Number">265668078552176</Data></Cell>
    <Cell ss:StyleID="s62"><Data ss:Type="Number">382386910490857</Data></Cell>
    <Cell><Data ss:Type="Number">9</Data></Cell>
    <Cell><Data ss:Type="Number">58</Data></Cell>
    <Cell><Data ss:Type="String">ERBB signaling pathway</Data></Cell>
    <Cell><Data ss:Type="String">AGT, GSK3B, PDPK1, PRKAR1A, MAPK1, RPS27A, UBB, UBC, CAMK4</Data></Cell>
   </Row>
   <Row>
    <Cell><Data ss:Type="String">GO:0051146</Data></Cell>
    <Cell><Data ss:Type="String">0.0190817162715177</Data></Cell>
    <Cell ss:StyleID="s62"><Data ss:Type="Number">245361338554646</Data></Cell>
    <Cell ss:StyleID="s62"><Data ss:Type="Number">408758421559192</Data></Cell>
    <Cell><Data ss:Type="Number">9</Data></Cell>
    <Cell><Data ss:Type="Number">62</Data></Cell>
    <Cell><Data ss:Type="String">striated muscle cell differentiation</Data></Cell>
    <Cell><Data ss:Type="String">AGT, PDZRN3, OBSL1, LRP4, NRD1, YBX1, MBNL3, MESP1, SORT1</Data></Cell>
   </Row>
   <Row>
    <Cell><Data ss:Type="String">GO:0007178</Data></Cell>
    <Cell><Data ss:Type="String">0.0487569920544492</Data></Cell>
    <Cell ss:StyleID="s62"><Data ss:Type="Number">202606132075472</Data></Cell>
    <Cell ss:StyleID="s62"><Data ss:Type="Number">481280076997113</Data></Cell>
    <Cell><Data ss:Type="Number">9</Data></Cell>
    <Cell><Data ss:Type="Number">73</Data></Cell>
    <Cell><Data ss:Type="String">transmembrane receptor protein serine/threonine kinase signaling pathway</Data></Cell>
    <Cell><Data ss:Type="String">WFIKKN2, COL3A1, PEG10, GLG1, PDPK1, PPM1A, SMURF1, TGFBR3, ADAM9</Data></Cell>
   </Row>
   <Row>
    <Cell><Data ss:Type="String">GO:0043254</Data></Cell>
    <Cell><Data ss:Type="String">0.00616530675432412</Data></Cell>
    <Cell ss:StyleID="s62"><Data ss:Type="Number">330569280343716</Data></Cell>
    <Cell ss:StyleID="s62"><Data ss:Type="Number">283493743984601</Data></Cell>
    <Cell><Data ss:Type="Number">8</Data></Cell>
    <Cell><Data ss:Type="Number">43</Data></Cell>
    <Cell><Data ss:Type="String">regulation of protein complex assembly</Data></Cell>
    <Cell><Data ss:Type="String">FAF1, JMY, MPP7, GSK3B, MAP1B, PPM1A, ACTR3B, SUMO1</Data></Cell>
   </Row>
   <Row>
    <Cell><Data ss:Type="String">GO:0060562</Data></Cell>
    <Cell><Data ss:Type="String">0.0414438178467113</Data></Cell>
    <Cell ss:StyleID="s62"><Data ss:Type="Number">221515326778485</Data></Cell>
    <Cell ss:StyleID="s62"><Data ss:Type="Number">395572666025024</Data></Cell>
    <Cell><Data ss:Type="Number">8</Data></Cell>
    <Cell><Data ss:Type="Number">60</Data></Cell>
    <Cell><Data ss:Type="String">epithelial tube morphogenesis</Data></Cell>
    <Cell><Data ss:Type="String">RDH10, AGT, GDNF, LAMA1, PGR, ENAH, MESP1, SLC12A2</Data></Cell>
   </Row>
   <Row>
    <Cell><Data ss:Type="String">GO:0007018</Data></Cell>
    <Cell><Data ss:Type="String">0.0450919732959358</Data></Cell>
    <Cell ss:StyleID="s62"><Data ss:Type="Number">217279046673287</Data></Cell>
    <Cell ss:StyleID="s62"><Data ss:Type="Number">402165543792108</Data></Cell>
    <Cell><Data ss:Type="Number">8</Data></Cell>
    <Cell><Data ss:Type="Number">61</Data></Cell>
    <Cell><Data ss:Type="String">microtubule-based movement</Data></Cell>
    <Cell><Data ss:Type="String">TUBB3, DNAH8, DNAH12, KIF6, KIF5C, MAP1B, RFX3, DNAH17</Data></Cell>
   </Row>
   <Row>
    <Cell><Data ss:Type="String">GO:0007160</Data></Cell>
    <Cell><Data ss:Type="String">0.0489453447069607</Data></Cell>
    <Cell ss:StyleID="s62"><Data ss:Type="Number">213199665831245</Data></Cell>
    <Cell ss:StyleID="s62"><Data ss:Type="Number">408758421559192</Data></Cell>
    <Cell><Data ss:Type="Number">8</Data></Cell>
    <Cell><Data ss:Type="Number">62</Data></Cell>
    <Cell><Data ss:Type="String">cell-matrix adhesion</Data></Cell>
    <Cell><Data ss:Type="String">SORBS1, COL3A1, AGT, SNED1, GSK3B, PDPK1, JAM3, ADAM9</Data></Cell>
   </Row>
   <Row>
    <Cell><Data ss:Type="String">GO:0051098</Data></Cell>
    <Cell><Data ss:Type="String">0.0436853123636226</Data></Cell>
    <Cell ss:StyleID="s62"><Data ss:Type="Number">234064976918387</Data></Cell>
    <Cell ss:StyleID="s62"><Data ss:Type="Number">329643888354187</Data></Cell>
    <Cell><Data ss:Type="Number">7</Data></Cell>
    <Cell><Data ss:Type="Number">50</Data></Cell>
    <Cell><Data ss:Type="String">regulation of binding</Data></Cell>
    <Cell><Data ss:Type="String">HABP4, GSK3B, LRPAP1, SENP2, AKTIP, SUMO1, CALD1</Data></Cell>
   </Row>
   <Row>
    <Cell><Data ss:Type="String">GO:0031334</Data></Cell>
    <Cell><Data ss:Type="String">0.00137000164848797</Data></Cell>
    <Cell ss:StyleID="s62"><Data ss:Type="Number">618550106609808</Data></Cell>
    <Cell ss:StyleID="s62"><Data ss:Type="Number">131857555341675</Data></Cell>
    <Cell><Data ss:Type="Number">6</Data></Cell>
    <Cell><Data ss:Type="Number">20</Data></Cell>
    <Cell><Data ss:Type="String">positive regulation of protein complex assembly</Data></Cell>
    <Cell><Data ss:Type="String">FAF1, JMY, MPP7, GSK3B, MAP1B, SUMO1</Data></Cell>
   </Row>
   <Row>
    <Cell><Data ss:Type="String">GO:0030010</Data></Cell>
    <Cell><Data ss:Type="String">0.00235783112750866</Data></Cell>
    <Cell ss:StyleID="s62"><Data ss:Type="Number">540951492537313</Data></Cell>
    <Cell ss:StyleID="s62"><Data ss:Type="Number">145043310875842</Data></Cell>
    <Cell><Data ss:Type="Number">6</Data></Cell>
    <Cell><Data ss:Type="Number">22</Data></Cell>
    <Cell><Data ss:Type="String">establishment of cell polarity</Data></Cell>
    <Cell><Data ss:Type="String">MPP7, LAMA1, MAP1B, DYNLT1, JAM3, DOCK7</Data></Cell>
   </Row>
   <Row>
    <Cell><Data ss:Type="String">GO:0007163</Data></Cell>
    <Cell><Data ss:Type="String">0.0218441735540454</Data></Cell>
    <Cell ss:StyleID="s62"><Data ss:Type="Number">308155650319829</Data></Cell>
    <Cell ss:StyleID="s62"><Data ss:Type="Number">224157844080847</Data></Cell>
    <Cell><Data ss:Type="Number">6</Data></Cell>
    <Cell><Data ss:Type="Number">34</Data></Cell>
    <Cell><Data ss:Type="String">establishment or maintenance of cell polarity</Data></Cell>
    <Cell><Data ss:Type="String">MPP7, LAMA1, MAP1B, DYNLT1, JAM3, DOCK7</Data></Cell>
   </Row>
   <Row>
    <Cell><Data ss:Type="String">GO:0008624</Data></Cell>
    <Cell><Data ss:Type="String">0.0320306353366903</Data></Cell>
    <Cell ss:StyleID="s62"><Data ss:Type="Number">278117477130477</Data></Cell>
    <Cell ss:StyleID="s62"><Data ss:Type="Number">243936477382098</Data></Cell>
    <Cell><Data ss:Type="Number">6</Data></Cell>
    <Cell><Data ss:Type="Number">37</Data></Cell>
    <Cell><Data ss:Type="String">induction of apoptosis by extracellular signals</Data></Cell>
    <Cell><Data ss:Type="String">ARHGEF4, DIABLO, RPS27A, SORT1, UBB, UBC</Data></Cell>
   </Row>
   <Row>
    <Cell><Data ss:Type="String">GO:0030258</Data></Cell>
    <Cell><Data ss:Type="String">0.0320306353366903</Data></Cell>
    <Cell ss:StyleID="s62"><Data ss:Type="Number">278117477130477</Data></Cell>
    <Cell ss:StyleID="s62"><Data ss:Type="Number">243936477382098</Data></Cell>
    <Cell><Data ss:Type="Number">6</Data></Cell>
    <Cell><Data ss:Type="Number">37</Data></Cell>
    <Cell><Data ss:Type="String">lipid modification</Data></Cell>
    <Cell><Data ss:Type="String">AGT, INPP5A, PEX7, STRADB, IP6K1, LPPR4</Data></Cell>
   </Row>
   <Row>
    <Cell><Data ss:Type="String">GO:0050808</Data></Cell>
    <Cell><Data ss:Type="String">0.0402995663238752</Data></Cell>
    <Cell ss:StyleID="s62"><Data ss:Type="Number">26112618724559</Data></Cell>
    <Cell ss:StyleID="s62"><Data ss:Type="Number">257122232916266</Data></Cell>
    <Cell><Data ss:Type="Number">6</Data></Cell>
    <Cell><Data ss:Type="Number">39</Data></Cell>
    <Cell><Data ss:Type="String">synapse organization</Data></Cell>
    <Cell><Data ss:Type="String">CTNNA2, PDZRN3, LRP4, MAP1B, NRD1, NRXN2</Data></Cell>
   </Row>
   <Row>
    <Cell><Data ss:Type="String">GO:0050852</Data></Cell>
    <Cell><Data ss:Type="String">0.0402995663238752</Data></Cell>
    <Cell ss:StyleID="s62"><Data ss:Type="Number">26112618724559</Data></Cell>
    <Cell ss:StyleID="s62"><Data ss:Type="Number">257122232916266</Data></Cell>
    <Cell><Data ss:Type="Number">6</Data></Cell>
    <Cell><Data ss:Type="Number">39</Data></Cell>
    <Cell><Data ss:Type="String">T cell receptor signaling pathway</Data></Cell>
    <Cell><Data ss:Type="String">PDPK1, ENAH, MAPK1, RPS27A, UBB, UBC</Data></Cell>
   </Row>
   <Row>
    <Cell><Data ss:Type="String">GO:0051168</Data></Cell>
    <Cell><Data ss:Type="String">0.0402995663238752</Data></Cell>
    <Cell ss:StyleID="s62"><Data ss:Type="Number">26112618724559</Data></Cell>
    <Cell ss:StyleID="s62"><Data ss:Type="Number">257122232916266</Data></Cell>
    <Cell><Data ss:Type="Number">6</Data></Cell>
    <Cell><Data ss:Type="Number">39</Data></Cell>
    <Cell><Data ss:Type="String">nuclear export</Data></Cell>
    <Cell><Data ss:Type="String">NUDT4, EIF4E, GSK3B, STRADB, SMURF1, XPO5</Data></Cell>
   </Row>
   <Row>
    <Cell><Data ss:Type="String">GO:0051258</Data></Cell>
    <Cell><Data ss:Type="String">0.0448968219393047</Data></Cell>
    <Cell ss:StyleID="s62"><Data ss:Type="Number">253380158033363</Data></Cell>
    <Cell ss:StyleID="s62"><Data ss:Type="Number">263715110683349</Data></Cell>
    <Cell><Data ss:Type="Number">6</Data></Cell>
    <Cell><Data ss:Type="Number">40</Data></Cell>
    <Cell><Data ss:Type="String">protein polymerization</Data></Cell>
    <Cell><Data ss:Type="String">TUBB3, JMY, DIAPH2, MAP1B, CENPJ, ACTR3B</Data></Cell>
   </Row>
   <Row>
    <Cell><Data ss:Type="String">GO:0043489</Data></Cell>
    <Cell><Data ss:Type="String">0.00208251262560676</Data></Cell>
    <Cell ss:StyleID="s62"><Data ss:Type="Number">719702602230483</Data></Cell>
    <Cell><Data ss:Type="String">0.98893166506256</Data></Cell>
    <Cell><Data ss:Type="Number">5</Data></Cell>
    <Cell><Data ss:Type="Number">15</Data></Cell>
    <Cell><Data ss:Type="String">RNA stabilization</Data></Cell>
    <Cell><Data ss:Type="String">PAIP1, IGF2BP1, GDNF, PABPC1, YBX1</Data></Cell>
   </Row>
   <Row>
    <Cell><Data ss:Type="String">GO:0048255</Data></Cell>
    <Cell><Data ss:Type="String">0.00208251262560676</Data></Cell>
    <Cell ss:StyleID="s62"><Data ss:Type="Number">719702602230483</Data></Cell>
    <Cell><Data ss:Type="String">0.98893166506256</Data></Cell>
    <Cell><Data ss:Type="Number">5</Data></Cell>
    <Cell><Data ss:Type="Number">15</Data></Cell>
    <Cell><Data ss:Type="String">mRNA stabilization</Data></Cell>
    <Cell><Data ss:Type="String">PAIP1, IGF2BP1, GDNF, PABPC1, YBX1</Data></Cell>
   </Row>
   <Row>
    <Cell><Data ss:Type="String">GO:0031018</Data></Cell>
    <Cell><Data ss:Type="String">0.00384729715834399</Data></Cell>
    <Cell ss:StyleID="s62"><Data ss:Type="Number">599442379182156</Data></Cell>
    <Cell ss:StyleID="s62"><Data ss:Type="Number">112078922040423</Data></Cell>
    <Cell><Data ss:Type="Number">5</Data></Cell>
    <Cell><Data ss:Type="Number">17</Data></Cell>
    <Cell><Data ss:Type="String">endocrine pancreas development</Data></Cell>
    <Cell><Data ss:Type="String">GSK3B, MNX1, PDPK1, RFX3, NKX6-2</Data></Cell>
   </Row>
   <Row>
    <Cell><Data ss:Type="String">GO:0043487</Data></Cell>
    <Cell><Data ss:Type="String">0.00648407260917479</Data></Cell>
    <Cell ss:StyleID="s62"><Data ss:Type="Number">513542219861922</Data></Cell>
    <Cell ss:StyleID="s62"><Data ss:Type="Number">125264677574591</Data></Cell>
    <Cell><Data ss:Type="Number">5</Data></Cell>
    <Cell><Data ss:Type="Number">19</Data></Cell>
    <Cell><Data ss:Type="String">regulation of RNA stability</Data></Cell>
    <Cell><Data ss:Type="String">PAIP1, IGF2BP1, GDNF, PABPC1, YBX1</Data></Cell>
   </Row>
   <Row>
    <Cell><Data ss:Type="String">GO:0043488</Data></Cell>
    <Cell><Data ss:Type="String">0.00648407260917479</Data></Cell>
    <Cell ss:StyleID="s62"><Data ss:Type="Number">513542219861922</Data></Cell>
    <Cell ss:StyleID="s62"><Data ss:Type="Number">125264677574591</Data></Cell>
    <Cell><Data ss:Type="Number">5</Data></Cell>
    <Cell><Data ss:Type="Number">19</Data></Cell>
    <Cell><Data ss:Type="String">regulation of mRNA stability</Data></Cell>
    <Cell><Data ss:Type="String">PAIP1, IGF2BP1, GDNF, PABPC1, YBX1</Data></Cell>
   </Row>
   <Row>
    <Cell><Data ss:Type="String">GO:0030512</Data></Cell>
    <Cell><Data ss:Type="String">0.00818876292940371</Data></Cell>
    <Cell ss:StyleID="s62"><Data ss:Type="Number">479182156133829</Data></Cell>
    <Cell ss:StyleID="s62"><Data ss:Type="Number">131857555341675</Data></Cell>
    <Cell><Data ss:Type="Number">5</Data></Cell>
    <Cell><Data ss:Type="Number">20</Data></Cell>
    <Cell><Data ss:Type="String">negative regulation of transforming growth factor beta receptor signaling pathway</Data></Cell>
    <Cell><Data ss:Type="String">PEG10, GLG1, PDPK1, PPM1A, SMURF1</Data></Cell>
   </Row>
   <Row>
    <Cell><Data ss:Type="String">GO:0051100</Data></Cell>
    <Cell><Data ss:Type="String">0.00818876292940371</Data></Cell>
    <Cell ss:StyleID="s62"><Data ss:Type="Number">479182156133829</Data></Cell>
    <Cell ss:StyleID="s62"><Data ss:Type="Number">131857555341675</Data></Cell>
    <Cell><Data ss:Type="Number">5</Data></Cell>
    <Cell><Data ss:Type="Number">20</Data></Cell>
    <Cell><Data ss:Type="String">negative regulation of binding</Data></Cell>
    <Cell><Data ss:Type="String">HABP4, GSK3B, LRPAP1, SENP2, SUMO1</Data></Cell>
   </Row>
   <Row>
    <Cell><Data ss:Type="String">GO:0043393</Data></Cell>
    <Cell><Data ss:Type="String">0.0151112495459913</Data></Cell>
    <Cell ss:StyleID="s62"><Data ss:Type="Number">399008674101611</Data></Cell>
    <Cell ss:StyleID="s62"><Data ss:Type="Number">151636188642926</Data></Cell>
    <Cell><Data ss:Type="Number">5</Data></Cell>
    <Cell><Data ss:Type="Number">23</Data></Cell>
    <Cell><Data ss:Type="String">regulation of protein binding</Data></Cell>
    <Cell><Data ss:Type="String">GSK3B, LRPAP1, SENP2, AKTIP, CALD1</Data></Cell>
   </Row>
   <Row>
    <Cell><Data ss:Type="String">GO:0031016</Data></Cell>
    <Cell><Data ss:Type="String">0.0180868937966931</Data></Cell>
    <Cell ss:StyleID="s62"><Data ss:Type="Number">37791038935629</Data></Cell>
    <Cell ss:StyleID="s62"><Data ss:Type="Number">15822906641001</Data></Cell>
    <Cell><Data ss:Type="Number">5</Data></Cell>
    <Cell><Data ss:Type="Number">24</Data></Cell>
    <Cell><Data ss:Type="String">pancreas development</Data></Cell>
    <Cell><Data ss:Type="String">GSK3B, MNX1, PDPK1, RFX3, NKX6-2</Data></Cell>
   </Row>
   <Row>
    <Cell><Data ss:Type="String">GO:0090101</Data></Cell>
    <Cell><Data ss:Type="String">0.0180868937966931</Data></Cell>
    <Cell ss:StyleID="s62"><Data ss:Type="Number">37791038935629</Data></Cell>
    <Cell ss:StyleID="s62"><Data ss:Type="Number">15822906641001</Data></Cell>
    <Cell><Data ss:Type="Number">5</Data></Cell>
    <Cell><Data ss:Type="Number">24</Data></Cell>
    <Cell><Data ss:Type="String">negative regulation of transmembrane receptor protein serine/threonine kinase signaling pathway</Data></Cell>
    <Cell><Data ss:Type="String">PEG10, GLG1, PDPK1, PPM1A, SMURF1</Data></Cell>
   </Row>
   <Row>
    <Cell><Data ss:Type="String">GO:0032319</Data></Cell>
    <Cell><Data ss:Type="String">0.0292455154422799</Data></Cell>
    <Cell ss:StyleID="s62"><Data ss:Type="Number">326123690435958</Data></Cell>
    <Cell ss:StyleID="s62"><Data ss:Type="Number">178007699711261</Data></Cell>
    <Cell><Data ss:Type="Number">5</Data></Cell>
    <Cell><Data ss:Type="Number">27</Data></Cell>
    <Cell><Data ss:Type="String">regulation of Rho GTPase activity</Data></Cell>
    <Cell><Data ss:Type="String">BVES, GSK3B, DYNLT1, DOCK7, ARHGAP29</Data></Cell>
   </Row>
   <Row>
    <Cell><Data ss:Type="String">GO:0008154</Data></Cell>
    <Cell><Data ss:Type="String">0.0439914382383836</Data></Cell>
    <Cell ss:StyleID="s62"><Data ss:Type="Number">286765799256506</Data></Cell>
    <Cell ss:StyleID="s62"><Data ss:Type="Number">197786333012512</Data></Cell>
    <Cell><Data ss:Type="Number">5</Data></Cell>
    <Cell><Data ss:Type="Number">30</Data></Cell>
    <Cell><Data ss:Type="String">actin polymerization or depolymerization</Data></Cell>
    <Cell><Data ss:Type="String">ABI2, JMY, DIAPH2, ENAH, ACTR3B</Data></Cell>
   </Row>
   <Row>
    <Cell><Data ss:Type="String">GO:0017015</Data></Cell>
    <Cell><Data ss:Type="String">0.0497381465034434</Data></Cell>
    <Cell ss:StyleID="s62"><Data ss:Type="Number">275664855590506</Data></Cell>
    <Cell ss:StyleID="s62"><Data ss:Type="Number">204379210779596</Data></Cell>
    <Cell><Data ss:Type="Number">5</Data></Cell>
    <Cell><Data ss:Type="Number">31</Data></Cell>
    <Cell><Data ss:Type="String">regulation of transforming growth factor beta receptor signaling pathway</Data></Cell>
    <Cell><Data ss:Type="String">PEG10, GLG1, PDPK1, PPM1A, SMURF1</Data></Cell>
   </Row>
   <Row>
    <Cell><Data ss:Type="String">GO:0001539</Data></Cell>
    <Cell><Data ss:Type="String">0.00421253685506123</Data></Cell>
    <Cell ss:StyleID="s62"><Data ss:Type="Number">82010582010582</Data></Cell>
    <Cell><Data ss:Type="String">0.725216554379211</Data></Cell>
    <Cell><Data ss:Type="Number">4</Data></Cell>
    <Cell><Data ss:Type="Number">11</Data></Cell>
    <Cell><Data ss:Type="String">ciliary or flagellar motility</Data></Cell>
    <Cell><Data ss:Type="String">DNAH8, CATSPERD, RFX3, DNAH17</Data></Cell>
   </Row>
   <Row>
    <Cell><Data ss:Type="String">GO:0006611</Data></Cell>
    <Cell><Data ss:Type="String">0.00821696705027201</Data></Cell>
    <Cell ss:StyleID="s62"><Data ss:Type="Number">637530864197531</Data></Cell>
    <Cell><Data ss:Type="String">0.857074109720885</Data></Cell>
    <Cell><Data ss:Type="Number">4</Data></Cell>
    <Cell><Data ss:Type="Number">13</Data></Cell>
    <Cell><Data ss:Type="String">protein export from nucleus</Data></Cell>
    <Cell><Data ss:Type="String">GSK3B, STRADB, SMURF1, XPO5</Data></Cell>
   </Row>
   <Row>
    <Cell><Data ss:Type="String">GO:0007292</Data></Cell>
    <Cell><Data ss:Type="String">0.0271048441144002</Data></Cell>
    <Cell ss:StyleID="s62"><Data ss:Type="Number">409312169312169</Data></Cell>
    <Cell ss:StyleID="s62"><Data ss:Type="Number">118671799807507</Data></Cell>
    <Cell><Data ss:Type="Number">4</Data></Cell>
    <Cell><Data ss:Type="Number">18</Data></Cell>
    <Cell><Data ss:Type="String">female gamete generation</Data></Cell>
    <Cell><Data ss:Type="String">DIAPH2, AGT, PGR, DYNLL1</Data></Cell>
   </Row>
   <Row>
    <Cell><Data ss:Type="String">GO:0045727</Data></Cell>
    <Cell><Data ss:Type="String">0.0326037165157937</Data></Cell>
    <Cell ss:StyleID="s62"><Data ss:Type="Number">381925925925926</Data></Cell>
    <Cell ss:StyleID="s62"><Data ss:Type="Number">125264677574591</Data></Cell>
    <Cell><Data ss:Type="Number">4</Data></Cell>
    <Cell><Data ss:Type="Number">19</Data></Cell>
    <Cell><Data ss:Type="String">positive regulation of translation</Data></Cell>
    <Cell><Data ss:Type="String">PAIP1, PABPC1, MAPK1, UPF3A</Data></Cell>
   </Row>
   <Row>
    <Cell><Data ss:Type="String">GO:0009953</Data></Cell>
    <Cell><Data ss:Type="String">0.0387074549123912</Data></Cell>
    <Cell ss:StyleID="s62"><Data ss:Type="Number">357962962962963</Data></Cell>
    <Cell ss:StyleID="s62"><Data ss:Type="Number">131857555341675</Data></Cell>
    <Cell><Data ss:Type="Number">4</Data></Cell>
    <Cell><Data ss:Type="Number">20</Data></Cell>
    <Cell><Data ss:Type="String">dorsal/ventral pattern formation</Data></Cell>
    <Cell><Data ss:Type="String">MNX1, LRP4, SENP2, NKX6-2</Data></Cell>
   </Row>
   <Row>
    <Cell><Data ss:Type="String">GO:0042058</Data></Cell>
    <Cell><Data ss:Type="String">0.0387074549123912</Data></Cell>
    <Cell ss:StyleID="s62"><Data ss:Type="Number">357962962962963</Data></Cell>
    <Cell ss:StyleID="s62"><Data ss:Type="Number">131857555341675</Data></Cell>
    <Cell><Data ss:Type="Number">4</Data></Cell>
    <Cell><Data ss:Type="Number">20</Data></Cell>
    <Cell><Data ss:Type="String">regulation of epidermal growth factor receptor signaling pathway</Data></Cell>
    <Cell><Data ss:Type="String">AGT, RPS27A, UBB, UBC</Data></Cell>
   </Row>
   <Row>
    <Cell><Data ss:Type="String">GO:1901184</Data></Cell>
    <Cell><Data ss:Type="String">0.0387074549123912</Data></Cell>
    <Cell ss:StyleID="s62"><Data ss:Type="Number">357962962962963</Data></Cell>
    <Cell ss:StyleID="s62"><Data ss:Type="Number">131857555341675</Data></Cell>
    <Cell><Data ss:Type="Number">4</Data></Cell>
    <Cell><Data ss:Type="Number">20</Data></Cell>
    <Cell><Data ss:Type="String">regulation of ERBB signaling pathway</Data></Cell>
    <Cell><Data ss:Type="String">AGT, RPS27A, UBB, UBC</Data></Cell>
   </Row>
   <Row>
    <Cell><Data ss:Type="String">GO:0000288</Data></Cell>
    <Cell><Data ss:Type="String">0.0454195531719332</Data></Cell>
    <Cell ss:StyleID="s62"><Data ss:Type="Number">33681917211329</Data></Cell>
    <Cell ss:StyleID="s62"><Data ss:Type="Number">138450433108758</Data></Cell>
    <Cell><Data ss:Type="Number">4</Data></Cell>
    <Cell><Data ss:Type="Number">21</Data></Cell>
    <Cell><Data ss:Type="String">nuclear-transcribed mRNA catabolic process, deadenylation-dependent decay</Data></Cell>
    <Cell><Data ss:Type="String">PAIP1, EIF4E, PABPC1, EDC3</Data></Cell>
   </Row>
   <Row>
    <Cell><Data ss:Type="String">GO:0046788</Data></Cell>
    <Cell><Data ss:Type="String">0.00256600109829818</Data></Cell>
    <Cell ss:StyleID="s62"><Data ss:Type="Number">214760147601476</Data></Cell>
    <Cell><Data ss:Type="String">0.329643888354187</Data></Cell>
    <Cell><Data ss:Type="Number">3</Data></Cell>
    <Cell><Data ss:Type="Number">5</Data></Cell>
    <Cell><Data ss:Type="String">egress of virus within host cell</Data></Cell>
    <Cell><Data ss:Type="String">RPS27A, UBB, UBC</Data></Cell>
   </Row>
   <Row>
    <Cell><Data ss:Type="String">GO:0007020</Data></Cell>
    <Cell><Data ss:Type="String">0.00488247784356153</Data></Cell>
    <Cell ss:StyleID="s62"><Data ss:Type="Number">143136531365314</Data></Cell>
    <Cell><Data ss:Type="String">0.395572666025024</Data></Cell>
    <Cell><Data ss:Type="Number">3</Data></Cell>
    <Cell><Data ss:Type="Number">6</Data></Cell>
    <Cell><Data ss:Type="String">microtubule nucleation</Data></Cell>
    <Cell><Data ss:Type="String">TUBGCP3, NIN, CENPJ</Data></Cell>
   </Row>
   <Row>
    <Cell><Data ss:Type="String">GO:0019067</Data></Cell>
    <Cell><Data ss:Type="String">0.00488247784356153</Data></Cell>
    <Cell ss:StyleID="s62"><Data ss:Type="Number">143136531365314</Data></Cell>
    <Cell><Data ss:Type="String">0.395572666025024</Data></Cell>
    <Cell><Data ss:Type="Number">3</Data></Cell>
    <Cell><Data ss:Type="Number">6</Data></Cell>
    <Cell><Data ss:Type="String">viral assembly, maturation, egress, and release</Data></Cell>
    <Cell><Data ss:Type="String">RPS27A, UBB, UBC</Data></Cell>
   </Row>
   <Row>
    <Cell><Data ss:Type="String">GO:0003309</Data></Cell>
    <Cell><Data ss:Type="String">0.00813028987785428</Data></Cell>
    <Cell ss:StyleID="s62"><Data ss:Type="Number">107324723247232</Data></Cell>
    <Cell><Data ss:Type="String">0.461501443695861</Data></Cell>
    <Cell><Data ss:Type="Number">3</Data></Cell>
    <Cell><Data ss:Type="Number">7</Data></Cell>
    <Cell><Data ss:Type="String">type B pancreatic cell differentiation</Data></Cell>
    <Cell><Data ss:Type="String">GSK3B, PDPK1, RFX3</Data></Cell>
   </Row>
   <Row>
    <Cell><Data ss:Type="String">GO:0003323</Data></Cell>
    <Cell><Data ss:Type="String">0.00813028987785428</Data></Cell>
    <Cell ss:StyleID="s62"><Data ss:Type="Number">107324723247232</Data></Cell>
    <Cell><Data ss:Type="String">0.461501443695861</Data></Cell>
    <Cell><Data ss:Type="Number">3</Data></Cell>
    <Cell><Data ss:Type="Number">7</Data></Cell>
    <Cell><Data ss:Type="String">type B pancreatic cell development</Data></Cell>
    <Cell><Data ss:Type="String">GSK3B, PDPK1, RFX3</Data></Cell>
   </Row>
   <Row>
    <Cell><Data ss:Type="String">GO:0007220</Data></Cell>
    <Cell><Data ss:Type="String">0.00813028987785428</Data></Cell>
    <Cell ss:StyleID="s62"><Data ss:Type="Number">107324723247232</Data></Cell>
    <Cell><Data ss:Type="String">0.461501443695861</Data></Cell>
    <Cell><Data ss:Type="Number">3</Data></Cell>
    <Cell><Data ss:Type="Number">7</Data></Cell>
    <Cell><Data ss:Type="String">Notch receptor processing</Data></Cell>
    <Cell><Data ss:Type="String">RPS27A, UBB, UBC</Data></Cell>
   </Row>
   <Row>
    <Cell><Data ss:Type="String">GO:0032091</Data></Cell>
    <Cell><Data ss:Type="String">0.00813028987785428</Data></Cell>
    <Cell ss:StyleID="s62"><Data ss:Type="Number">107324723247232</Data></Cell>
    <Cell><Data ss:Type="String">0.461501443695861</Data></Cell>
    <Cell><Data ss:Type="Number">3</Data></Cell>
    <Cell><Data ss:Type="Number">7</Data></Cell>
    <Cell><Data ss:Type="String">negative regulation of protein binding</Data></Cell>
    <Cell><Data ss:Type="String">GSK3B, LRPAP1, SENP2</Data></Cell>
   </Row>
   <Row>
    <Cell><Data ss:Type="String">GO:0007528</Data></Cell>
    <Cell><Data ss:Type="String">0.0240412458432224</Data></Cell>
    <Cell ss:StyleID="s62"><Data ss:Type="Number">612809699525567</Data></Cell>
    <Cell><Data ss:Type="String">0.659287776708373</Data></Cell>
    <Cell><Data ss:Type="Number">3</Data></Cell>
    <Cell><Data ss:Type="Number">10</Data></Cell>
    <Cell><Data ss:Type="String">neuromuscular junction development</Data></Cell>
    <Cell><Data ss:Type="String">PDZRN3, LRP4, NRD1</Data></Cell>
   </Row>
   <Row>
    <Cell><Data ss:Type="String">GO:0001709</Data></Cell>
    <Cell><Data ss:Type="String">0.0314770117137828</Data></Cell>
    <Cell ss:StyleID="s62"><Data ss:Type="Number">536070110701107</Data></Cell>
    <Cell><Data ss:Type="String">0.725216554379211</Data></Cell>
    <Cell><Data ss:Type="Number">3</Data></Cell>
    <Cell><Data ss:Type="Number">11</Data></Cell>
    <Cell><Data ss:Type="String">cell fate determination</Data></Cell>
    <Cell><Data ss:Type="String">MCL1, MESP1, KLF4</Data></Cell>
   </Row>
   <Row>
    <Cell><Data ss:Type="String">GO:0001708</Data></Cell>
    <Cell><Data ss:Type="String">0.0399709864305248</Data></Cell>
    <Cell ss:StyleID="s62"><Data ss:Type="Number">476383763837638</Data></Cell>
    <Cell><Data ss:Type="String">0.791145332050048</Data></Cell>
    <Cell><Data ss:Type="Number">3</Data></Cell>
    <Cell><Data ss:Type="Number">12</Data></Cell>
    <Cell><Data ss:Type="String">cell fate specification</Data></Cell>
    <Cell><Data ss:Type="String">MNX1, MESP1, NKX6-2</Data></Cell>
   </Row>
   <Row>
    <Cell><Data ss:Type="String">GO:0030433</Data></Cell>
    <Cell><Data ss:Type="String">0.0399709864305248</Data></Cell>
    <Cell ss:StyleID="s62"><Data ss:Type="Number">476383763837638</Data></Cell>
    <Cell><Data ss:Type="String">0.791145332050048</Data></Cell>
    <Cell><Data ss:Type="Number">3</Data></Cell>
    <Cell><Data ss:Type="Number">12</Data></Cell>
    <Cell><Data ss:Type="String">ER-associated protein catabolic process</Data></Cell>
    <Cell><Data ss:Type="String">TRIM13, ERLIN1, YOD1</Data></Cell>
   </Row>
   <Row>
    <Cell><Data ss:Type="String">GO:0043255</Data></Cell>
    <Cell><Data ss:Type="String">0.0399709864305248</Data></Cell>
    <Cell ss:StyleID="s62"><Data ss:Type="Number">476383763837638</Data></Cell>
    <Cell><Data ss:Type="String">0.791145332050048</Data></Cell>
    <Cell><Data ss:Type="Number">3</Data></Cell>
    <Cell><Data ss:Type="Number">12</Data></Cell>
    <Cell><Data ss:Type="String">regulation of carbohydrate biosynthetic process</Data></Cell>
    <Cell><Data ss:Type="String">SORBS1, CLK2, GSK3B</Data></Cell>
   </Row>
   <Row>
    <Cell><Data ss:Type="String">GO:0048645</Data></Cell>
    <Cell><Data ss:Type="String">0.0399709864305248</Data></Cell>
    <Cell ss:StyleID="s62"><Data ss:Type="Number">476383763837638</Data></Cell>
    <Cell><Data ss:Type="String">0.791145332050048</Data></Cell>
    <Cell><Data ss:Type="Number">3</Data></Cell>
    <Cell><Data ss:Type="Number">12</Data></Cell>
    <Cell><Data ss:Type="String">organ formation</Data></Cell>
    <Cell><Data ss:Type="String">RDH10, GDNF, MESP1</Data></Cell>
   </Row>
   <Row>
    <Cell><Data ss:Type="String">GO:0060419</Data></Cell>
    <Cell><Data ss:Type="String">0.0399709864305248</Data></Cell>
    <Cell ss:StyleID="s62"><Data ss:Type="Number">476383763837638</Data></Cell>
    <Cell><Data ss:Type="String">0.791145332050048</Data></Cell>
    <Cell><Data ss:Type="Number">3</Data></Cell>
    <Cell><Data ss:Type="Number">12</Data></Cell>
    <Cell><Data ss:Type="String">heart growth</Data></Cell>
    <Cell><Data ss:Type="String">AGT, MESP1, TGFBR3</Data></Cell>
   </Row>
   <Row>
    <Cell><Data ss:Type="String">GO:0070423</Data></Cell>
    <Cell><Data ss:Type="String">0.0399709864305248</Data></Cell>
    <Cell ss:StyleID="s62"><Data ss:Type="Number">476383763837638</Data></Cell>
    <Cell><Data ss:Type="String">0.791145332050048</Data></Cell>
    <Cell><Data ss:Type="Number">3</Data></Cell>
    <Cell><Data ss:Type="Number">12</Data></Cell>
    <Cell><Data ss:Type="String">nucleotide-binding oligomerization domain containing signaling pathway</Data></Cell>
    <Cell><Data ss:Type="String">RPS27A, UBB, UBC</Data></Cell>
   </Row>
   <Row>
    <Cell><Data ss:Type="String">GO:0000289</Data></Cell>
    <Cell><Data ss:Type="String">0.0494971922446007</Data></Cell>
    <Cell ss:StyleID="s62"><Data ss:Type="Number">428634686346863</Data></Cell>
    <Cell><Data ss:Type="String">0.857074109720885</Data></Cell>
    <Cell><Data ss:Type="Number">3</Data></Cell>
    <Cell><Data ss:Type="Number">13</Data></Cell>
    <Cell><Data ss:Type="String">nuclear-transcribed mRNA poly(A) tail shortening</Data></Cell>
    <Cell><Data ss:Type="String">PAIP1, EIF4E, PABPC1</Data></Cell>
   </Row>
   <Row>
    <Cell><Data ss:Type="String">GO:0002753</Data></Cell>
    <Cell><Data ss:Type="String">0.0494971922446007</Data></Cell>
    <Cell ss:StyleID="s62"><Data ss:Type="Number">428634686346863</Data></Cell>
    <Cell><Data ss:Type="String">0.857074109720885</Data></Cell>
    <Cell><Data ss:Type="Number">3</Data></Cell>
    <Cell><Data ss:Type="Number">13</Data></Cell>
    <Cell><Data ss:Type="String">cytoplasmic pattern recognition receptor signaling pathway</Data></Cell>
    <Cell><Data ss:Type="String">RPS27A, UBB, UBC</Data></Cell>
   </Row>
   <Row>
    <Cell><Data ss:Type="String">GO:0060711</Data></Cell>
    <Cell><Data ss:Type="String">0.0494971922446007</Data></Cell>
    <Cell ss:StyleID="s62"><Data ss:Type="Number">428634686346863</Data></Cell>
    <Cell><Data ss:Type="String">0.857074109720885</Data></Cell>
    <Cell><Data ss:Type="Number">3</Data></Cell>
    <Cell><Data ss:Type="Number">13</Data></Cell>
    <Cell><Data ss:Type="String">labyrinthine layer development</Data></Cell>
    <Cell><Data ss:Type="String">DNAJB6, MAPK1, ESX1</Data></Cell>
   </Row>
   <Row>
    <Cell><Data ss:Type="String">GO:0000052</Data></Cell>
    <Cell><Data ss:Type="String">0.00433178250400447</Data></Cell>
    <Cell><Data ss:Type="String">Inf</Data></Cell>
    <Cell><Data ss:Type="String">0.131857555341675</Data></Cell>
    <Cell><Data ss:Type="Number">2</Data></Cell>
    <Cell><Data ss:Type="Number">2</Data></Cell>
    <Cell><Data ss:Type="String">citrulline metabolic process</Data></Cell>
    <Cell><Data ss:Type="String">CPS1, DDAH1</Data></Cell>
   </Row>
   <Row>
    <Cell><Data ss:Type="String">GO:0021520</Data></Cell>
    <Cell><Data ss:Type="String">0.00433178250400447</Data></Cell>
    <Cell><Data ss:Type="String">Inf</Data></Cell>
    <Cell><Data ss:Type="String">0.131857555341675</Data></Cell>
    <Cell><Data ss:Type="Number">2</Data></Cell>
    <Cell><Data ss:Type="Number">2</Data></Cell>
    <Cell><Data ss:Type="String">spinal cord motor neuron cell fate specification</Data></Cell>
    <Cell><Data ss:Type="String">MNX1, NKX6-2</Data></Cell>
   </Row>
   <Row>
    <Cell><Data ss:Type="String">GO:0033860</Data></Cell>
    <Cell><Data ss:Type="String">0.00433178250400447</Data></Cell>
    <Cell><Data ss:Type="String">Inf</Data></Cell>
    <Cell><Data ss:Type="String">0.131857555341675</Data></Cell>
    <Cell><Data ss:Type="Number">2</Data></Cell>
    <Cell><Data ss:Type="Number">2</Data></Cell>
    <Cell><Data ss:Type="String">regulation of NAD(P)H oxidase activity</Data></Cell>
    <Cell><Data ss:Type="String">DRD5, AGT</Data></Cell>
   </Row>
   <Row>
    <Cell><Data ss:Type="String">GO:0035860</Data></Cell>
    <Cell><Data ss:Type="String">0.00433178250400447</Data></Cell>
    <Cell><Data ss:Type="String">Inf</Data></Cell>
    <Cell><Data ss:Type="String">0.131857555341675</Data></Cell>
    <Cell><Data ss:Type="Number">2</Data></Cell>
    <Cell><Data ss:Type="Number">2</Data></Cell>
    <Cell><Data ss:Type="String">glial cell-derived neurotrophic factor receptor signaling pathway</Data></Cell>
    <Cell><Data ss:Type="String">GFRA1, GFRA2</Data></Cell>
   </Row>
   <Row>
    <Cell><Data ss:Type="String">GO:0038034</Data></Cell>
    <Cell><Data ss:Type="String">0.00433178250400447</Data></Cell>
    <Cell><Data ss:Type="String">Inf</Data></Cell>
    <Cell><Data ss:Type="String">0.131857555341675</Data></Cell>
    <Cell><Data ss:Type="Number">2</Data></Cell>
    <Cell><Data ss:Type="Number">2</Data></Cell>
    <Cell><Data ss:Type="String">signal transduction in absence of ligand</Data></Cell>
    <Cell><Data ss:Type="String">GDNF, MCL1</Data></Cell>
   </Row>
   <Row>
    <Cell><Data ss:Type="String">GO:0097192</Data></Cell>
    <Cell><Data ss:Type="String">0.00433178250400447</Data></Cell>
    <Cell><Data ss:Type="String">Inf</Data></Cell>
    <Cell><Data ss:Type="String">0.131857555341675</Data></Cell>
    <Cell><Data ss:Type="Number">2</Data></Cell>
    <Cell><Data ss:Type="Number">2</Data></Cell>
    <Cell><Data ss:Type="String">extrinsic apoptotic signaling pathway in absence of ligand</Data></Cell>
    <Cell><Data ss:Type="String">GDNF, MCL1</Data></Cell>
   </Row>
   <Row>
    <Cell><Data ss:Type="String">GO:1901099</Data></Cell>
    <Cell><Data ss:Type="String">0.00433178250400447</Data></Cell>
    <Cell><Data ss:Type="String">Inf</Data></Cell>
    <Cell><Data ss:Type="String">0.131857555341675</Data></Cell>
    <Cell><Data ss:Type="Number">2</Data></Cell>
    <Cell><Data ss:Type="Number">2</Data></Cell>
    <Cell><Data ss:Type="String">negative regulation of signal transduction in absence of ligand</Data></Cell>
    <Cell><Data ss:Type="String">GDNF, MCL1</Data></Cell>
   </Row>
   <Row>
    <Cell><Data ss:Type="String">GO:2001239</Data></Cell>
    <Cell><Data ss:Type="String">0.00433178250400447</Data></Cell>
    <Cell><Data ss:Type="String">Inf</Data></Cell>
    <Cell><Data ss:Type="String">0.131857555341675</Data></Cell>
    <Cell><Data ss:Type="Number">2</Data></Cell>
    <Cell><Data ss:Type="Number">2</Data></Cell>
    <Cell><Data ss:Type="String">regulation of extrinsic apoptotic signaling pathway in absence of ligand</Data></Cell>
    <Cell><Data ss:Type="String">GDNF, MCL1</Data></Cell>
   </Row>
   <Row>
    <Cell><Data ss:Type="String">GO:2001240</Data></Cell>
    <Cell><Data ss:Type="String">0.00433178250400447</Data></Cell>
    <Cell><Data ss:Type="String">Inf</Data></Cell>
    <Cell><Data ss:Type="String">0.131857555341675</Data></Cell>
    <Cell><Data ss:Type="Number">2</Data></Cell>
    <Cell><Data ss:Type="Number">2</Data></Cell>
    <Cell><Data ss:Type="String">negative regulation of extrinsic apoptotic signaling pathway in absence of ligand</Data></Cell>
    <Cell><Data ss:Type="String">GDNF, MCL1</Data></Cell>
   </Row>
   <Row>
    <Cell><Data ss:Type="String">GO:0001963</Data></Cell>
    <Cell><Data ss:Type="String">0.0124280654508246</Data></Cell>
    <Cell ss:StyleID="s62"><Data ss:Type="Number">285367647058824</Data></Cell>
    <Cell><Data ss:Type="String">0.197786333012512</Data></Cell>
    <Cell><Data ss:Type="Number">2</Data></Cell>
    <Cell><Data ss:Type="Number">3</Data></Cell>
    <Cell><Data ss:Type="String">synaptic transmission, dopaminergic</Data></Cell>
    <Cell><Data ss:Type="String">DRD5, GDNF</Data></Cell>
   </Row>
   <Row>
    <Cell><Data ss:Type="String">GO:0008611</Data></Cell>
    <Cell><Data ss:Type="String">0.0124280654508246</Data></Cell>
    <Cell ss:StyleID="s62"><Data ss:Type="Number">285367647058824</Data></Cell>
    <Cell><Data ss:Type="String">0.197786333012512</Data></Cell>
    <Cell><Data ss:Type="Number">2</Data></Cell>
    <Cell><Data ss:Type="Number">3</Data></Cell>
    <Cell><Data ss:Type="String">ether lipid biosynthetic process</Data></Cell>
    <Cell><Data ss:Type="String">PEX7, AGPS</Data></Cell>
   </Row>
   <Row>
    <Cell><Data ss:Type="String">GO:0046504</Data></Cell>
    <Cell><Data ss:Type="String">0.0124280654508246</Data></Cell>
    <Cell ss:StyleID="s62"><Data ss:Type="Number">285367647058824</Data></Cell>
    <Cell><Data ss:Type="String">0.197786333012512</Data></Cell>
    <Cell><Data ss:Type="Number">2</Data></Cell>
    <Cell><Data ss:Type="Number">3</Data></Cell>
    <Cell><Data ss:Type="String">glycerol ether biosynthetic process</Data></Cell>
    <Cell><Data ss:Type="String">PEX7, AGPS</Data></Cell>
   </Row>
   <Row>
    <Cell><Data ss:Type="String">GO:0051131</Data></Cell>
    <Cell><Data ss:Type="String">0.0124280654508246</Data></Cell>
    <Cell ss:StyleID="s62"><Data ss:Type="Number">285367647058824</Data></Cell>
    <Cell><Data ss:Type="String">0.197786333012512</Data></Cell>
    <Cell><Data ss:Type="Number">2</Data></Cell>
    <Cell><Data ss:Type="Number">3</Data></Cell>
    <Cell><Data ss:Type="String">chaperone-mediated protein complex assembly</Data></Cell>
    <Cell><Data ss:Type="String">BBS12, THEG</Data></Cell>
   </Row>
   <Row>
    <Cell><Data ss:Type="String">GO:0070365</Data></Cell>
    <Cell><Data ss:Type="String">0.0124280654508246</Data></Cell>
    <Cell ss:StyleID="s62"><Data ss:Type="Number">285367647058824</Data></Cell>
    <Cell><Data ss:Type="String">0.197786333012512</Data></Cell>
    <Cell><Data ss:Type="Number">2</Data></Cell>
    <Cell><Data ss:Type="Number">3</Data></Cell>
    <Cell><Data ss:Type="String">hepatocyte differentiation</Data></Cell>
    <Cell><Data ss:Type="String">CPS1, MESP1</Data></Cell>
   </Row>
   <Row>
    <Cell><Data ss:Type="String">GO:0014821</Data></Cell>
    <Cell><Data ss:Type="String">0.023777092942978</Data></Cell>
    <Cell ss:StyleID="s62"><Data ss:Type="Number">142647058823529</Data></Cell>
    <Cell><Data ss:Type="String">0.263715110683349</Data></Cell>
    <Cell><Data ss:Type="Number">2</Data></Cell>
    <Cell><Data ss:Type="Number">4</Data></Cell>
    <Cell><Data ss:Type="String">phasic smooth muscle contraction</Data></Cell>
    <Cell><Data ss:Type="String">AGT, GDNF</Data></Cell>
   </Row>
   <Row>
    <Cell><Data ss:Type="String">GO:0030432</Data></Cell>
    <Cell><Data ss:Type="String">0.023777092942978</Data></Cell>
    <Cell ss:StyleID="s62"><Data ss:Type="Number">142647058823529</Data></Cell>
    <Cell><Data ss:Type="String">0.263715110683349</Data></Cell>
    <Cell><Data ss:Type="Number">2</Data></Cell>
    <Cell><Data ss:Type="Number">4</Data></Cell>
    <Cell><Data ss:Type="String">peristalsis</Data></Cell>
    <Cell><Data ss:Type="String">AGT, GDNF</Data></Cell>
   </Row>
   <Row>
    <Cell><Data ss:Type="String">GO:0046485</Data></Cell>
    <Cell><Data ss:Type="String">0.023777092942978</Data></Cell>
    <Cell ss:StyleID="s62"><Data ss:Type="Number">142647058823529</Data></Cell>
    <Cell><Data ss:Type="String">0.263715110683349</Data></Cell>
    <Cell><Data ss:Type="Number">2</Data></Cell>
    <Cell><Data ss:Type="Number">4</Data></Cell>
    <Cell><Data ss:Type="String">ether lipid metabolic process</Data></Cell>
    <Cell><Data ss:Type="String">PEX7, AGPS</Data></Cell>
   </Row>
   <Row>
    <Cell><Data ss:Type="String">GO:0048665</Data></Cell>
    <Cell><Data ss:Type="String">0.023777092942978</Data></Cell>
    <Cell ss:StyleID="s62"><Data ss:Type="Number">142647058823529</Data></Cell>
    <Cell><Data ss:Type="String">0.263715110683349</Data></Cell>
    <Cell><Data ss:Type="Number">2</Data></Cell>
    <Cell><Data ss:Type="Number">4</Data></Cell>
    <Cell><Data ss:Type="String">neuron fate specification</Data></Cell>
    <Cell><Data ss:Type="String">MNX1, NKX6-2</Data></Cell>
   </Row>
   <Row>
    <Cell><Data ss:Type="String">GO:0051044</Data></Cell>
    <Cell><Data ss:Type="String">0.023777092942978</Data></Cell>
    <Cell ss:StyleID="s62"><Data ss:Type="Number">142647058823529</Data></Cell>
    <Cell><Data ss:Type="String">0.263715110683349</Data></Cell>
    <Cell><Data ss:Type="Number">2</Data></Cell>
    <Cell><Data ss:Type="Number">4</Data></Cell>
    <Cell><Data ss:Type="String">positive regulation of membrane protein ectodomain proteolysis</Data></Cell>
    <Cell><Data ss:Type="String">NRD1, ADAM9</Data></Cell>
   </Row>
   <Row>
    <Cell><Data ss:Type="String">GO:0060158</Data></Cell>
    <Cell><Data ss:Type="String">0.023777092942978</Data></Cell>
    <Cell ss:StyleID="s62"><Data ss:Type="Number">142647058823529</Data></Cell>
    <Cell><Data ss:Type="String">0.263715110683349</Data></Cell>
    <Cell><Data ss:Type="Number">2</Data></Cell>
    <Cell><Data ss:Type="Number">4</Data></Cell>
    <Cell><Data ss:Type="String">phospholipase C-activating dopamine receptor signaling pathway</Data></Cell>
    <Cell><Data ss:Type="String">DRD5, GNA11</Data></Cell>
   </Row>
   <Row>
    <Cell><Data ss:Type="String">GO:0061162</Data></Cell>
    <Cell><Data ss:Type="String">0.023777092942978</Data></Cell>
    <Cell ss:StyleID="s62"><Data ss:Type="Number">142647058823529</Data></Cell>
    <Cell><Data ss:Type="String">0.263715110683349</Data></Cell>
    <Cell><Data ss:Type="Number">2</Data></Cell>
    <Cell><Data ss:Type="Number">4</Data></Cell>
    <Cell><Data ss:Type="String">establishment of monopolar cell polarity</Data></Cell>
    <Cell><Data ss:Type="String">LAMA1, MAP1B</Data></Cell>
   </Row>
   <Row>
    <Cell><Data ss:Type="String">GO:0061339</Data></Cell>
    <Cell><Data ss:Type="String">0.023777092942978</Data></Cell>
    <Cell ss:StyleID="s62"><Data ss:Type="Number">142647058823529</Data></Cell>
    <Cell><Data ss:Type="String">0.263715110683349</Data></Cell>
    <Cell><Data ss:Type="Number">2</Data></Cell>
    <Cell><Data ss:Type="Number">4</Data></Cell>
    <Cell><Data ss:Type="String">establishment or maintenance of monopolar cell polarity</Data></Cell>
    <Cell><Data ss:Type="String">LAMA1, MAP1B</Data></Cell>
   </Row>
   <Row>
    <Cell><Data ss:Type="String">GO:2000074</Data></Cell>
    <Cell><Data ss:Type="String">0.023777092942978</Data></Cell>
    <Cell ss:StyleID="s62"><Data ss:Type="Number">142647058823529</Data></Cell>
    <Cell><Data ss:Type="String">0.263715110683349</Data></Cell>
    <Cell><Data ss:Type="Number">2</Data></Cell>
    <Cell><Data ss:Type="Number">4</Data></Cell>
    <Cell><Data ss:Type="String">regulation of type B pancreatic cell development</Data></Cell>
    <Cell><Data ss:Type="String">GSK3B, RFX3</Data></Cell>
   </Row>
   <Row>
    <Cell><Data ss:Type="String">GO:0001542</Data></Cell>
    <Cell><Data ss:Type="String">0.0379178208394313</Data></Cell>
    <Cell ss:StyleID="s62"><Data ss:Type="Number">950735294117647</Data></Cell>
    <Cell><Data ss:Type="String">0.329643888354187</Data></Cell>
    <Cell><Data ss:Type="Number">2</Data></Cell>
    <Cell><Data ss:Type="Number">5</Data></Cell>
    <Cell><Data ss:Type="String">ovulation from ovarian follicle</Data></Cell>
    <Cell><Data ss:Type="String">AGT, PGR</Data></Cell>
   </Row>
   <Row>
    <Cell><Data ss:Type="String">GO:0001941</Data></Cell>
    <Cell><Data ss:Type="String">0.0379178208394313</Data></Cell>
    <Cell ss:StyleID="s62"><Data ss:Type="Number">950735294117647</Data></Cell>
    <Cell><Data ss:Type="String">0.329643888354187</Data></Cell>
    <Cell><Data ss:Type="Number">2</Data></Cell>
    <Cell><Data ss:Type="Number">5</Data></Cell>
    <Cell><Data ss:Type="String">postsynaptic membrane organization</Data></Cell>
    <Cell><Data ss:Type="String">GDNF, NRXN2</Data></Cell>
   </Row>
   <Row>
    <Cell><Data ss:Type="String">GO:0010454</Data></Cell>
    <Cell><Data ss:Type="String">0.0379178208394313</Data></Cell>
    <Cell ss:StyleID="s62"><Data ss:Type="Number">950735294117647</Data></Cell>
    <Cell><Data ss:Type="String">0.329643888354187</Data></Cell>
    <Cell><Data ss:Type="Number">2</Data></Cell>
    <Cell><Data ss:Type="Number">5</Data></Cell>
    <Cell><Data ss:Type="String">negative regulation of cell fate commitment</Data></Cell>
    <Cell><Data ss:Type="String">MESP1, NKX6-2</Data></Cell>
   </Row>
   <Row>
    <Cell><Data ss:Type="String">GO:0021522</Data></Cell>
    <Cell><Data ss:Type="String">0.0379178208394313</Data></Cell>
    <Cell ss:StyleID="s62"><Data ss:Type="Number">950735294117647</Data></Cell>
    <Cell><Data ss:Type="String">0.329643888354187</Data></Cell>
    <Cell><Data ss:Type="Number">2</Data></Cell>
    <Cell><Data ss:Type="Number">5</Data></Cell>
    <Cell><Data ss:Type="String">spinal cord motor neuron differentiation</Data></Cell>
    <Cell><Data ss:Type="String">MNX1, NKX6-2</Data></Cell>
   </Row>
   <Row>
    <Cell><Data ss:Type="String">GO:0046599</Data></Cell>
    <Cell><Data ss:Type="String">0.0379178208394313</Data></Cell>
    <Cell ss:StyleID="s62"><Data ss:Type="Number">950735294117647</Data></Cell>
    <Cell><Data ss:Type="String">0.329643888354187</Data></Cell>
    <Cell><Data ss:Type="Number">2</Data></Cell>
    <Cell><Data ss:Type="Number">5</Data></Cell>
    <Cell><Data ss:Type="String">regulation of centriole replication</Data></Cell>
    <Cell><Data ss:Type="String">CENPJ, CEP76</Data></Cell>
   </Row>
   <Row>
    <Cell><Data ss:Type="String">GO:0050433</Data></Cell>
    <Cell><Data ss:Type="String">0.0379178208394313</Data></Cell>
    <Cell ss:StyleID="s62"><Data ss:Type="Number">950735294117647</Data></Cell>
    <Cell><Data ss:Type="String">0.329643888354187</Data></Cell>
    <Cell><Data ss:Type="Number">2</Data></Cell>
    <Cell><Data ss:Type="Number">5</Data></Cell>
    <Cell><Data ss:Type="String">regulation of catecholamine secretion</Data></Cell>
    <Cell><Data ss:Type="String">AGT, GDNF</Data></Cell>
   </Row>
   <Row>
    <Cell><Data ss:Type="String">GO:0070934</Data></Cell>
    <Cell><Data ss:Type="String">0.0379178208394313</Data></Cell>
    <Cell ss:StyleID="s62"><Data ss:Type="Number">950735294117647</Data></Cell>
    <Cell><Data ss:Type="String">0.329643888354187</Data></Cell>
    <Cell><Data ss:Type="Number">2</Data></Cell>
    <Cell><Data ss:Type="Number">5</Data></Cell>
    <Cell><Data ss:Type="String">CRD-mediated mRNA stabilization</Data></Cell>
    <Cell><Data ss:Type="String">IGF2BP1, YBX1</Data></Cell>
   </Row>
   <Row>
    <Cell><Data ss:Type="String">GO:0090190</Data></Cell>
    <Cell><Data ss:Type="String">0.0379178208394313</Data></Cell>
    <Cell ss:StyleID="s62"><Data ss:Type="Number">950735294117647</Data></Cell>
    <Cell><Data ss:Type="String">0.329643888354187</Data></Cell>
    <Cell><Data ss:Type="Number">2</Data></Cell>
    <Cell><Data ss:Type="Number">5</Data></Cell>
    <Cell><Data ss:Type="String">positive regulation of branching involved in ureteric bud morphogenesis</Data></Cell>
    <Cell><Data ss:Type="String">AGT, GDNF</Data></Cell>
   </Row>
   <Row>
    <Cell><Data ss:Type="String">GO:2001237</Data></Cell>
    <Cell><Data ss:Type="String">0.0379178208394313</Data></Cell>
    <Cell ss:StyleID="s62"><Data ss:Type="Number">950735294117647</Data></Cell>
    <Cell><Data ss:Type="String">0.329643888354187</Data></Cell>
    <Cell><Data ss:Type="Number">2</Data></Cell>
    <Cell><Data ss:Type="Number">5</Data></Cell>
    <Cell><Data ss:Type="String">negative regulation of extrinsic apoptotic signaling pathway</Data></Cell>
    <Cell><Data ss:Type="String">GDNF, MCL1</Data></Cell>
   </Row>
  </Table>
  <WorksheetOptions xmlns="urn:schemas-microsoft-com:office:excel">
   <PageLayoutZoom>0</PageLayoutZoom>
   <Selected/>
   <ProtectObjects>False</ProtectObjects>
   <ProtectScenarios>False</ProtectScenarios>
  </WorksheetOptions>
 </Worksheet>
</Workbook>
