# Supplementary material for: The ion channels and transporters gene expression profile indicates a shift in excitability and metabolisms during malignant progression of Follicular Lymphoma
Source: Sci Rep. 2019 Jun 13;9:8586. doi: 10.1038/s41598-019-44661-x (PMC6565741; doi:10.1038/s41598-019-44661-x)
Supplement: Supplementary file 5 — Supplementary Dataset 4 [file 41598_2019_44661_MOESM5_ESM.xml]

<?xml version="1.0" encoding="UTF-8"?>
<Workbook xmlns:o="urn:schemas-microsoft-com:office:office" xmlns:x="urn:schemas-microsoft-com:office:excel" xmlns:html="http://www.w3.org/TR/REC-html40" xmlns:ss="urn:schemas-microsoft-com:office:spreadsheet">
 <DocumentProperties xmlns="urn:schemas-microsoft-com:office:office">
  <Author>Angela</Author>
  <LastAuthor>Angela</LastAuthor>
  <Created>2016-09-10T09:58:58Z</Created>
  <Version>14.0</Version>
 </DocumentProperties>
 <OfficeDocumentSettings xmlns="urn:schemas-microsoft-com:office:office">
  <AllowPNG/>
 </OfficeDocumentSettings>
 <ExcelWorkbook xmlns="urn:schemas-microsoft-com:office:excel">
  <WindowHeight>10000</WindowHeight>
  <WindowWidth>25040</WindowWidth>
  <WindowTopX>560</WindowTopX>
  <WindowTopY>560</WindowTopY>
  <Date1904/>
  <ProtectStructure>False</ProtectStructure>
  <ProtectWindows>False</ProtectWindows>
 </ExcelWorkbook>
 <Styles>
  <Style ss:ID="Default" ss:Name="Normal">
   <Alignment ss:Vertical="Bottom"/>
   <Borders/>
   <Font ss:FontName="Calibri" x:Family="Swiss" ss:Size="12" ss:Color="#000000"/>
   <Interior/>
   <NumberFormat/>
   <Protection/>
  </Style>
  <Style ss:ID="s62">
   <NumberFormat ss:Format="Scientific"/>
  </Style>
  <Style ss:ID="s63">
   <NumberFormat ss:Format="#,##0"/>
  </Style>
 </Styles>
 <Worksheet ss:Name="TableS5_highlyunderexpressedDEg">
  <Table ss:ExpandedColumnCount="8" ss:ExpandedRowCount="153" x:FullColumns="1" x:FullRows="1" ss:DefaultColumnWidth="65" ss:DefaultRowHeight="15">
   <Row>
    <Cell><Data ss:Type="String">GOBPID</Data></Cell>
    <Cell><Data ss:Type="String">Pvalue</Data></Cell>
    <Cell><Data ss:Type="String">OddsRatio</Data></Cell>
    <Cell><Data ss:Type="String">ExpCount</Data></Cell>
    <Cell><Data ss:Type="String">Count</Data></Cell>
    <Cell><Data ss:Type="String">Size</Data></Cell>
    <Cell><Data ss:Type="String">Term</Data></Cell>
    <Cell><Data ss:Type="String">GeneSymbol</Data></Cell>
   </Row>
   <Row>
    <Cell><Data ss:Type="String">GO:0022414</Data></Cell>
    <Cell ss:StyleID="s62"><Data ss:Type="Number">143000000</Data></Cell>
    <Cell ss:StyleID="s63"><Data ss:Type="Number">258022922636103</Data></Cell>
    <Cell ss:StyleID="s63"><Data ss:Type="Number">192372473532243</Data></Cell>
    <Cell><Data ss:Type="Number">41</Data></Cell>
    <Cell><Data ss:Type="Number">390</Data></Cell>
    <Cell><Data ss:Type="String">reproductive process</Data></Cell>
    <Cell><Data ss:Type="String">KHDRBS3, ZPBP, SOX30, TDRD9, KLF17, SPATA3, SPATA4, SLC2A14, RNF151, HORMAD2, SGOL2, CXADR, SPATA19, MEIOB, AFF4, DPY19L2, H1FNT, APP, HILS1, SPEM1, NPHP1, ACR, PAFAH1B1, SERPINA5, HOOK1, PDGFRA, OAZ3, SPA17, SPATA6, SPATA7, DMRTC2, GMCL1P1, TSPY2, BOLL, RDBP, SPAG16, SPATA16, TSSK1B, HORMAD1, FKBP6, CSDA</Data></Cell>
   </Row>
   <Row>
    <Cell><Data ss:Type="String">GO:0000003</Data></Cell>
    <Cell ss:StyleID="s62"><Data ss:Type="Number">164000000</Data></Cell>
    <Cell ss:StyleID="s63"><Data ss:Type="Number">256410256410256</Data></Cell>
    <Cell ss:StyleID="s63"><Data ss:Type="Number">193358999037536</Data></Cell>
    <Cell><Data ss:Type="Number">41</Data></Cell>
    <Cell><Data ss:Type="Number">392</Data></Cell>
    <Cell><Data ss:Type="String">reproduction</Data></Cell>
    <Cell><Data ss:Type="String">KHDRBS3, ZPBP, SOX30, TDRD9, KLF17, SPATA3, SPATA4, SLC2A14, RNF151, HORMAD2, SGOL2, CXADR, SPATA19, MEIOB, AFF4, DPY19L2, H1FNT, APP, HILS1, SPEM1, NPHP1, ACR, PAFAH1B1, SERPINA5, HOOK1, PDGFRA, OAZ3, SPA17, SPATA6, SPATA7, DMRTC2, GMCL1P1, TSPY2, BOLL, RDBP, SPAG16, SPATA16, TSSK1B, HORMAD1, FKBP6, CSDA</Data></Cell>
   </Row>
   <Row>
    <Cell><Data ss:Type="String">GO:0019953</Data></Cell>
    <Cell ss:StyleID="s62"><Data ss:Type="Number">5.4899999999999997E-2</Data></Cell>
    <Cell ss:StyleID="s63"><Data ss:Type="Number">742814966218134</Data></Cell>
    <Cell ss:StyleID="s63"><Data ss:Type="Number">675769971126083</Data></Cell>
    <Cell><Data ss:Type="Number">34</Data></Cell>
    <Cell><Data ss:Type="Number">137</Data></Cell>
    <Cell><Data ss:Type="String">sexual reproduction</Data></Cell>
    <Cell><Data ss:Type="String">KHDRBS3, ZPBP, SOX30, TDRD9, KLF17, SPATA3, SPATA4, SLC2A14, RNF151, CXADR, SPATA19, AFF4, DPY19L2, H1FNT, HILS1, SPEM1, NPHP1, ACR, PAFAH1B1, SERPINA5, HOOK1, OAZ3, SPA17, SPATA6, SPATA7, GMCL1P1, TSPY2, BOLL, SPAG16, SPATA16, TSSK1B, HORMAD1, FKBP6, CSDA</Data></Cell>
   </Row>
   <Row>
    <Cell><Data ss:Type="String">GO:0032504</Data></Cell>
    <Cell ss:StyleID="s62"><Data ss:Type="Number">2.13</Data></Cell>
    <Cell ss:StyleID="s63"><Data ss:Type="Number">579795544841748</Data></Cell>
    <Cell ss:StyleID="s63"><Data ss:Type="Number">81388354186718</Data></Cell>
    <Cell><Data ss:Type="Number">34</Data></Cell>
    <Cell><Data ss:Type="Number">165</Data></Cell>
    <Cell><Data ss:Type="String">multicellular organism reproduction</Data></Cell>
    <Cell><Data ss:Type="String">KHDRBS3, ZPBP, SOX30, TDRD9, KLF17, SPATA3, SPATA4, SLC2A14, RNF151, CXADR, SPATA19, AFF4, DPY19L2, H1FNT, HILS1, SPEM1, NPHP1, PAFAH1B1, SERPINA5, HOOK1, PDGFRA, OAZ3, SPA17, SPATA6, SPATA7, GMCL1P1, TSPY2, BOLL, SPAG16, SPATA16, TSSK1B, HORMAD1, FKBP6, CSDA</Data></Cell>
   </Row>
   <Row>
    <Cell><Data ss:Type="String">GO:0048609</Data></Cell>
    <Cell ss:StyleID="s62"><Data ss:Type="Number">2.13</Data></Cell>
    <Cell ss:StyleID="s63"><Data ss:Type="Number">579795544841748</Data></Cell>
    <Cell ss:StyleID="s63"><Data ss:Type="Number">81388354186718</Data></Cell>
    <Cell><Data ss:Type="Number">34</Data></Cell>
    <Cell><Data ss:Type="Number">165</Data></Cell>
    <Cell><Data ss:Type="String">multicellular organismal reproductive process</Data></Cell>
    <Cell><Data ss:Type="String">KHDRBS3, ZPBP, SOX30, TDRD9, KLF17, SPATA3, SPATA4, SLC2A14, RNF151, CXADR, SPATA19, AFF4, DPY19L2, H1FNT, HILS1, SPEM1, NPHP1, PAFAH1B1, SERPINA5, HOOK1, PDGFRA, OAZ3, SPA17, SPATA6, SPATA7, GMCL1P1, TSPY2, BOLL, SPAG16, SPATA16, TSSK1B, HORMAD1, FKBP6, CSDA</Data></Cell>
   </Row>
   <Row>
    <Cell><Data ss:Type="String">GO:0007276</Data></Cell>
    <Cell ss:StyleID="s62"><Data ss:Type="Number">2.7099999999999999E-2</Data></Cell>
    <Cell ss:StyleID="s63"><Data ss:Type="Number">795911477869467</Data></Cell>
    <Cell ss:StyleID="s63"><Data ss:Type="Number">621511068334937</Data></Cell>
    <Cell><Data ss:Type="Number">33</Data></Cell>
    <Cell><Data ss:Type="Number">126</Data></Cell>
    <Cell><Data ss:Type="String">gamete generation</Data></Cell>
    <Cell><Data ss:Type="String">KHDRBS3, ZPBP, SOX30, TDRD9, KLF17, SPATA3, SPATA4, SLC2A14, RNF151, CXADR, SPATA19, AFF4, DPY19L2, H1FNT, HILS1, SPEM1, NPHP1, PAFAH1B1, SERPINA5, HOOK1, OAZ3, SPA17, SPATA6, SPATA7, GMCL1P1, TSPY2, BOLL, SPAG16, SPATA16, TSSK1B, HORMAD1, FKBP6, CSDA</Data></Cell>
   </Row>
   <Row>
    <Cell><Data ss:Type="String">GO:0007283</Data></Cell>
    <Cell ss:StyleID="s62"><Data ss:Type="Number">2.1100000000000001E-4</Data></Cell>
    <Cell ss:StyleID="s63"><Data ss:Type="Number">108204920977012</Data></Cell>
    <Cell ss:StyleID="s63"><Data ss:Type="Number">468599615014437</Data></Cell>
    <Cell><Data ss:Type="Number">31</Data></Cell>
    <Cell><Data ss:Type="Number">95</Data></Cell>
    <Cell><Data ss:Type="String">spermatogenesis</Data></Cell>
    <Cell><Data ss:Type="String">KHDRBS3, ZPBP, SOX30, TDRD9, SPATA3, SPATA4, SLC2A14, RNF151, SPATA19, AFF4, DPY19L2, H1FNT, HILS1, SPEM1, NPHP1, PAFAH1B1, SERPINA5, HOOK1, OAZ3, SPA17, SPATA6, SPATA7, GMCL1P1, TSPY2, BOLL, SPAG16, SPATA16, TSSK1B, HORMAD1, FKBP6, CSDA</Data></Cell>
   </Row>
   <Row>
    <Cell><Data ss:Type="String">GO:0048232</Data></Cell>
    <Cell ss:StyleID="s62"><Data ss:Type="Number">2.1100000000000001E-4</Data></Cell>
    <Cell ss:StyleID="s63"><Data ss:Type="Number">108204920977012</Data></Cell>
    <Cell ss:StyleID="s63"><Data ss:Type="Number">468599615014437</Data></Cell>
    <Cell><Data ss:Type="Number">31</Data></Cell>
    <Cell><Data ss:Type="Number">95</Data></Cell>
    <Cell><Data ss:Type="String">male gamete generation</Data></Cell>
    <Cell><Data ss:Type="String">KHDRBS3, ZPBP, SOX30, TDRD9, SPATA3, SPATA4, SLC2A14, RNF151, SPATA19, AFF4, DPY19L2, H1FNT, HILS1, SPEM1, NPHP1, PAFAH1B1, SERPINA5, HOOK1, OAZ3, SPA17, SPATA6, SPATA7, GMCL1P1, TSPY2, BOLL, SPAG16, SPATA16, TSSK1B, HORMAD1, FKBP6, CSDA</Data></Cell>
   </Row>
   <Row>
    <Cell><Data ss:Type="String">GO:0022402</Data></Cell>
    <Cell><Data ss:Type="String">0.00838052018721314</Data></Cell>
    <Cell ss:StyleID="s63"><Data ss:Type="Number">174155547541772</Data></Cell>
    <Cell ss:StyleID="s63"><Data ss:Type="Number">176094802694899</Data></Cell>
    <Cell><Data ss:Type="Number">28</Data></Cell>
    <Cell><Data ss:Type="Number">357</Data></Cell>
    <Cell><Data ss:Type="String">cell cycle process</Data></Cell>
    <Cell><Data ss:Type="String">CETN1, DBF4, OIP5, TDRD9, SESN3, HORMAD2, PPP1R1C, SGOL2, EIF4E, CCNY, SPDYA, MEIOB, ID4, APP, MCM4, PAFAH1B1, AURKAIP1, PPP1CC, PRKAA1, RANBP2, BOLL, CEP70, HORMAD1, FKBP6, TNKS, BOD1, MAPKAPK2, PSMD6</Data></Cell>
   </Row>
   <Row>
    <Cell><Data ss:Type="String">GO:0022403</Data></Cell>
    <Cell><Data ss:Type="String">0.00400861759308511</Data></Cell>
    <Cell ss:StyleID="s63"><Data ss:Type="Number">192408103592314</Data></Cell>
    <Cell ss:StyleID="s63"><Data ss:Type="Number">143539461020212</Data></Cell>
    <Cell><Data ss:Type="Number">25</Data></Cell>
    <Cell><Data ss:Type="Number">291</Data></Cell>
    <Cell><Data ss:Type="String">cell cycle phase</Data></Cell>
    <Cell><Data ss:Type="String">CETN1, DBF4, OIP5, TDRD9, HORMAD2, PPP1R1C, SGOL2, EIF4E, CCNY, SPDYA, MEIOB, ID4, APP, MCM4, PAFAH1B1, AURKAIP1, PPP1CC, RANBP2, BOLL, CEP70, HORMAD1, FKBP6, TNKS, BOD1, PSMD6</Data></Cell>
   </Row>
   <Row>
    <Cell><Data ss:Type="String">GO:0048610</Data></Cell>
    <Cell><Data ss:Type="String">0.000127840087289488</Data></Cell>
    <Cell ss:StyleID="s63"><Data ss:Type="Number">270706479313037</Data></Cell>
    <Cell ss:StyleID="s63"><Data ss:Type="Number">937199230028874</Data></Cell>
    <Cell><Data ss:Type="Number">22</Data></Cell>
    <Cell><Data ss:Type="Number">190</Data></Cell>
    <Cell><Data ss:Type="String">cellular process involved in reproduction</Data></Cell>
    <Cell><Data ss:Type="String">ZPBP, TDRD9, HORMAD2, SGOL2, CXADR, MEIOB, AFF4, DPY19L2, H1FNT, HILS1, NPHP1, ACR, PAFAH1B1, SERPINA5, HOOK1, PDGFRA, SPA17, BOLL, RDBP, TSSK1B, HORMAD1, FKBP6</Data></Cell>
   </Row>
   <Row>
    <Cell><Data ss:Type="String">GO:0000278</Data></Cell>
    <Cell><Data ss:Type="String">0.0459942028886878</Data></Cell>
    <Cell ss:StyleID="s63"><Data ss:Type="Number">16007894378658</Data></Cell>
    <Cell ss:StyleID="s63"><Data ss:Type="Number">126275264677575</Data></Cell>
    <Cell><Data ss:Type="Number">19</Data></Cell>
    <Cell><Data ss:Type="Number">256</Data></Cell>
    <Cell><Data ss:Type="String">mitotic cell cycle</Data></Cell>
    <Cell><Data ss:Type="String">CETN1, DBF4, OIP5, PPP1R1C, SGOL2, EIF4E, CCNY, SPDYA, ID4, APP, MCM4, PAFAH1B1, AURKAIP1, PPP1CC, RANBP2, CEP70, TNKS, BOD1, PSMD6</Data></Cell>
   </Row>
   <Row>
    <Cell><Data ss:Type="String">GO:0000279</Data></Cell>
    <Cell><Data ss:Type="String">0.0348436233805011</Data></Cell>
    <Cell ss:StyleID="s63"><Data ss:Type="Number">177772556390977</Data></Cell>
    <Cell ss:StyleID="s63"><Data ss:Type="Number">9026708373436</Data></Cell>
    <Cell><Data ss:Type="Number">15</Data></Cell>
    <Cell><Data ss:Type="Number">183</Data></Cell>
    <Cell><Data ss:Type="String">M phase</Data></Cell>
    <Cell><Data ss:Type="String">CETN1, OIP5, TDRD9, HORMAD2, SGOL2, MEIOB, PAFAH1B1, AURKAIP1, PPP1CC, RANBP2, BOLL, HORMAD1, FKBP6, TNKS, BOD1</Data></Cell>
   </Row>
   <Row>
    <Cell><Data ss:Type="String">GO:0003006</Data></Cell>
    <Cell><Data ss:Type="String">0.00225677095293166</Data></Cell>
    <Cell ss:StyleID="s63"><Data ss:Type="Number">274824561403509</Data></Cell>
    <Cell ss:StyleID="s63"><Data ss:Type="Number">532723772858518</Data></Cell>
    <Cell><Data ss:Type="Number">13</Data></Cell>
    <Cell><Data ss:Type="Number">108</Data></Cell>
    <Cell><Data ss:Type="String">developmental process involved in reproduction</Data></Cell>
    <Cell><Data ss:Type="String">ZPBP, AFF4, DPY19L2, H1FNT, HILS1, NPHP1, PAFAH1B1, HOOK1, PDGFRA, DMRTC2, TSPY2, TSSK1B, CSDA</Data></Cell>
   </Row>
   <Row>
    <Cell><Data ss:Type="String">GO:0051329</Data></Cell>
    <Cell><Data ss:Type="String">0.0495442541982727</Data></Cell>
    <Cell ss:StyleID="s63"><Data ss:Type="Number">185804916732752</Data></Cell>
    <Cell ss:StyleID="s63"><Data ss:Type="Number">631376323387873</Data></Cell>
    <Cell><Data ss:Type="Number">11</Data></Cell>
    <Cell><Data ss:Type="Number">128</Data></Cell>
    <Cell><Data ss:Type="String">interphase of mitotic cell cycle</Data></Cell>
    <Cell><Data ss:Type="String">DBF4, PPP1R1C, EIF4E, CCNY, SPDYA, ID4, APP, MCM4, PAFAH1B1, CEP70, PSMD6</Data></Cell>
   </Row>
   <Row>
    <Cell><Data ss:Type="String">GO:0010927</Data></Cell>
    <Cell ss:StyleID="s62"><Data ss:Type="Number">479000000</Data></Cell>
    <Cell ss:StyleID="s63"><Data ss:Type="Number">573772893772894</Data></Cell>
    <Cell ss:StyleID="s63"><Data ss:Type="Number">221968238691049</Data></Cell>
    <Cell><Data ss:Type="Number">10</Data></Cell>
    <Cell><Data ss:Type="Number">45</Data></Cell>
    <Cell><Data ss:Type="String">cellular component assembly involved in morphogenesis</Data></Cell>
    <Cell><Data ss:Type="String">ZPBP, TTC8, BBS5, RSPH9, IFT172, STK36, PAFAH1B1, PDGFRA, DNAI2, SPAG16</Data></Cell>
   </Row>
   <Row>
    <Cell><Data ss:Type="String">GO:0048515</Data></Cell>
    <Cell ss:StyleID="s62"><Data ss:Type="Number">8740000</Data></Cell>
    <Cell ss:StyleID="s63"><Data ss:Type="Number">160040609137056</Data></Cell>
    <Cell><Data ss:Type="String">0.887872954764196</Data></Cell>
    <Cell><Data ss:Type="Number">8</Data></Cell>
    <Cell><Data ss:Type="Number">18</Data></Cell>
    <Cell><Data ss:Type="String">spermatid differentiation</Data></Cell>
    <Cell><Data ss:Type="String">ZPBP, AFF4, DPY19L2, H1FNT, NPHP1, PAFAH1B1, HOOK1, TSSK1B</Data></Cell>
   </Row>
   <Row>
    <Cell><Data ss:Type="String">GO:0007281</Data></Cell>
    <Cell ss:StyleID="s62"><Data ss:Type="Number">6990000000</Data></Cell>
    <Cell ss:StyleID="s63"><Data ss:Type="Number">725242270419935</Data></Cell>
    <Cell ss:StyleID="s63"><Data ss:Type="Number">147978825794033</Data></Cell>
    <Cell><Data ss:Type="Number">8</Data></Cell>
    <Cell><Data ss:Type="Number">30</Data></Cell>
    <Cell><Data ss:Type="String">germ cell development</Data></Cell>
    <Cell><Data ss:Type="String">ZPBP, AFF4, DPY19L2, H1FNT, HILS1, PAFAH1B1, HOOK1, TSSK1B</Data></Cell>
   </Row>
   <Row>
    <Cell><Data ss:Type="String">GO:0007018</Data></Cell>
    <Cell><Data ss:Type="String">0.00943611521961236</Data></Cell>
    <Cell ss:StyleID="s63"><Data ss:Type="Number">298668709893688</Data></Cell>
    <Cell ss:StyleID="s63"><Data ss:Type="Number">300890279114533</Data></Cell>
    <Cell><Data ss:Type="Number">8</Data></Cell>
    <Cell><Data ss:Type="Number">61</Data></Cell>
    <Cell><Data ss:Type="String">microtubule-based movement</Data></Cell>
    <Cell><Data ss:Type="String">TUBA3D, DNAH2, DNAH12, RSPH9, APP, NEFM, PAFAH1B1, DYNC2H1</Data></Cell>
   </Row>
   <Row>
    <Cell><Data ss:Type="String">GO:0007286</Data></Cell>
    <Cell ss:StyleID="s62"><Data ss:Type="Number">502000000</Data></Cell>
    <Cell ss:StyleID="s63"><Data ss:Type="Number">154848484848485</Data></Cell>
    <Cell><Data ss:Type="String">0.789220404234841</Data></Cell>
    <Cell><Data ss:Type="Number">7</Data></Cell>
    <Cell><Data ss:Type="Number">16</Data></Cell>
    <Cell><Data ss:Type="String">spermatid development</Data></Cell>
    <Cell><Data ss:Type="String">ZPBP, AFF4, DPY19L2, H1FNT, PAFAH1B1, HOOK1, TSSK1B</Data></Cell>
   </Row>
   <Row>
    <Cell><Data ss:Type="String">GO:0042384</Data></Cell>
    <Cell><Data ss:Type="String">0.000189046465330908</Data></Cell>
    <Cell ss:StyleID="s63"><Data ss:Type="Number">731632110579479</Data></Cell>
    <Cell ss:StyleID="s63"><Data ss:Type="Number">128248315688162</Data></Cell>
    <Cell><Data ss:Type="Number">7</Data></Cell>
    <Cell><Data ss:Type="Number">26</Data></Cell>
    <Cell><Data ss:Type="String">cilium assembly</Data></Cell>
    <Cell><Data ss:Type="String">TTC8, BBS5, RSPH9, IFT172, STK36, DNAI2, SPAG16</Data></Cell>
   </Row>
   <Row>
    <Cell><Data ss:Type="String">GO:0060271</Data></Cell>
    <Cell><Data ss:Type="String">0.00110380363427097</Data></Cell>
    <Cell ss:StyleID="s63"><Data ss:Type="Number">513804713804714</Data></Cell>
    <Cell ss:StyleID="s63"><Data ss:Type="Number">167709335899904</Data></Cell>
    <Cell><Data ss:Type="Number">7</Data></Cell>
    <Cell><Data ss:Type="Number">34</Data></Cell>
    <Cell><Data ss:Type="String">cilium morphogenesis</Data></Cell>
    <Cell><Data ss:Type="String">TTC8, BBS5, RSPH9, IFT172, STK36, DNAI2, SPAG16</Data></Cell>
   </Row>
   <Row>
    <Cell><Data ss:Type="String">GO:0007126</Data></Cell>
    <Cell><Data ss:Type="String">0.0105050472834465</Data></Cell>
    <Cell ss:StyleID="s63"><Data ss:Type="Number">321306084096782</Data></Cell>
    <Cell ss:StyleID="s63"><Data ss:Type="Number">246631376323388</Data></Cell>
    <Cell><Data ss:Type="Number">7</Data></Cell>
    <Cell><Data ss:Type="Number">50</Data></Cell>
    <Cell><Data ss:Type="String">meiosis</Data></Cell>
    <Cell><Data ss:Type="String">TDRD9, HORMAD2, SGOL2, MEIOB, BOLL, HORMAD1, FKBP6</Data></Cell>
   </Row>
   <Row>
    <Cell><Data ss:Type="String">GO:0051327</Data></Cell>
    <Cell><Data ss:Type="String">0.0105050472834465</Data></Cell>
    <Cell ss:StyleID="s63"><Data ss:Type="Number">321306084096782</Data></Cell>
    <Cell ss:StyleID="s63"><Data ss:Type="Number">246631376323388</Data></Cell>
    <Cell><Data ss:Type="Number">7</Data></Cell>
    <Cell><Data ss:Type="Number">50</Data></Cell>
    <Cell><Data ss:Type="String">M phase of meiotic cell cycle</Data></Cell>
    <Cell><Data ss:Type="String">TDRD9, HORMAD2, SGOL2, MEIOB, BOLL, HORMAD1, FKBP6</Data></Cell>
   </Row>
   <Row>
    <Cell><Data ss:Type="String">GO:0051321</Data></Cell>
    <Cell><Data ss:Type="String">0.0116813534590921</Data></Cell>
    <Cell ss:StyleID="s63"><Data ss:Type="Number">313923324150597</Data></Cell>
    <Cell ss:StyleID="s63"><Data ss:Type="Number">251564003849856</Data></Cell>
    <Cell><Data ss:Type="Number">7</Data></Cell>
    <Cell><Data ss:Type="Number">51</Data></Cell>
    <Cell><Data ss:Type="String">meiotic cell cycle</Data></Cell>
    <Cell><Data ss:Type="String">TDRD9, HORMAD2, SGOL2, MEIOB, BOLL, HORMAD1, FKBP6</Data></Cell>
   </Row>
   <Row>
    <Cell><Data ss:Type="String">GO:0000082</Data></Cell>
    <Cell><Data ss:Type="String">0.02912378511351</Data></Cell>
    <Cell ss:StyleID="s63"><Data ss:Type="Number">25513468013468</Data></Cell>
    <Cell ss:StyleID="s63"><Data ss:Type="Number">300890279114533</Data></Cell>
    <Cell><Data ss:Type="Number">7</Data></Cell>
    <Cell><Data ss:Type="Number">61</Data></Cell>
    <Cell><Data ss:Type="String">G1/S transition of mitotic cell cycle</Data></Cell>
    <Cell><Data ss:Type="String">DBF4, PPP1R1C, EIF4E, SPDYA, ID4, MCM4, PSMD6</Data></Cell>
   </Row>
   <Row>
    <Cell><Data ss:Type="String">GO:0030031</Data></Cell>
    <Cell><Data ss:Type="String">0.0394379272861388</Data></Cell>
    <Cell ss:StyleID="s63"><Data ss:Type="Number">237295367467781</Data></Cell>
    <Cell ss:StyleID="s63"><Data ss:Type="Number">320620789220404</Data></Cell>
    <Cell><Data ss:Type="Number">7</Data></Cell>
    <Cell><Data ss:Type="Number">65</Data></Cell>
    <Cell><Data ss:Type="String">cell projection assembly</Data></Cell>
    <Cell><Data ss:Type="String">TTC8, BBS5, RSPH9, IFT172, STK36, DNAI2, SPAG16</Data></Cell>
   </Row>
   <Row>
    <Cell><Data ss:Type="String">GO:0009566</Data></Cell>
    <Cell><Data ss:Type="String">0.000104900171592957</Data></Cell>
    <Cell ss:StyleID="s63"><Data ss:Type="Number">107994518044769</Data></Cell>
    <Cell><Data ss:Type="String">0.838546679499519</Data></Cell>
    <Cell><Data ss:Type="Number">6</Data></Cell>
    <Cell><Data ss:Type="Number">17</Data></Cell>
    <Cell><Data ss:Type="String">fertilization</Data></Cell>
    <Cell><Data ss:Type="String">ZPBP, TDRD9, ACR, SERPINA5, SPA17, CSDA</Data></Cell>
   </Row>
   <Row>
    <Cell><Data ss:Type="String">GO:0006323</Data></Cell>
    <Cell><Data ss:Type="String">0.0411037346014224</Data></Cell>
    <Cell ss:StyleID="s63"><Data ss:Type="Number">255953681450732</Data></Cell>
    <Cell ss:StyleID="s63"><Data ss:Type="Number">256496631376323</Data></Cell>
    <Cell><Data ss:Type="Number">6</Data></Cell>
    <Cell><Data ss:Type="Number">52</Data></Cell>
    <Cell><Data ss:Type="String">DNA packaging</Data></Cell>
    <Cell><Data ss:Type="String">OIP5, H1FNT, HILS1, TSPYL6, TSPY2, H2AFY</Data></Cell>
   </Row>
   <Row>
    <Cell><Data ss:Type="String">GO:0045787</Data></Cell>
    <Cell><Data ss:Type="String">0.0269935133084564</Data></Cell>
    <Cell ss:StyleID="s63"><Data ss:Type="Number">32675</Data></Cell>
    <Cell ss:StyleID="s63"><Data ss:Type="Number">172641963426372</Data></Cell>
    <Cell><Data ss:Type="Number">5</Data></Cell>
    <Cell><Data ss:Type="Number">35</Data></Cell>
    <Cell><Data ss:Type="String">positive regulation of cell cycle</Data></Cell>
    <Cell><Data ss:Type="String">EIF4E, CCNY, SPDYA, APP, PAFAH1B1</Data></Cell>
   </Row>
   <Row>
    <Cell><Data ss:Type="String">GO:0006334</Data></Cell>
    <Cell><Data ss:Type="String">0.0449293492913001</Data></Cell>
    <Cell ss:StyleID="s63"><Data ss:Type="Number">279714285714286</Data></Cell>
    <Cell ss:StyleID="s63"><Data ss:Type="Number">19730510105871</Data></Cell>
    <Cell><Data ss:Type="Number">5</Data></Cell>
    <Cell><Data ss:Type="Number">40</Data></Cell>
    <Cell><Data ss:Type="String">nucleosome assembly</Data></Cell>
    <Cell><Data ss:Type="String">OIP5, HILS1, TSPYL6, TSPY2, H2AFY</Data></Cell>
   </Row>
   <Row>
    <Cell><Data ss:Type="String">GO:0007338</Data></Cell>
    <Cell><Data ss:Type="String">0.0020809972686751</Data></Cell>
    <Cell ss:StyleID="s63"><Data ss:Type="Number">980845771144279</Data></Cell>
    <Cell><Data ss:Type="String">0.591915303176131</Data></Cell>
    <Cell><Data ss:Type="Number">4</Data></Cell>
    <Cell><Data ss:Type="Number">12</Data></Cell>
    <Cell><Data ss:Type="String">single fertilization</Data></Cell>
    <Cell><Data ss:Type="String">ZPBP, ACR, SERPINA5, SPA17</Data></Cell>
   </Row>
   <Row>
    <Cell><Data ss:Type="String">GO:0022412</Data></Cell>
    <Cell><Data ss:Type="String">0.00109882152907362</Data></Cell>
    <Cell ss:StyleID="s63"><Data ss:Type="Number">293242574257426</Data></Cell>
    <Cell><Data ss:Type="String">0.246631376323388</Data></Cell>
    <Cell><Data ss:Type="Number">3</Data></Cell>
    <Cell><Data ss:Type="Number">5</Data></Cell>
    <Cell><Data ss:Type="String">cellular process involved in reproduction in multicellular organism</Data></Cell>
    <Cell><Data ss:Type="String">ZPBP, PAFAH1B1, SERPINA5</Data></Cell>
   </Row>
   <Row>
    <Cell><Data ss:Type="String">GO:0008088</Data></Cell>
    <Cell><Data ss:Type="String">0.00796516492297906</Data></Cell>
    <Cell ss:StyleID="s63"><Data ss:Type="Number">976485148514852</Data></Cell>
    <Cell><Data ss:Type="String">0.443936477382098</Data></Cell>
    <Cell><Data ss:Type="Number">3</Data></Cell>
    <Cell><Data ss:Type="Number">9</Data></Cell>
    <Cell><Data ss:Type="String">axon cargo transport</Data></Cell>
    <Cell><Data ss:Type="String">APP, NEFM, PAFAH1B1</Data></Cell>
   </Row>
   <Row>
    <Cell><Data ss:Type="String">GO:0045931</Data></Cell>
    <Cell><Data ss:Type="String">0.00796516492297906</Data></Cell>
    <Cell ss:StyleID="s63"><Data ss:Type="Number">976485148514852</Data></Cell>
    <Cell><Data ss:Type="String">0.443936477382098</Data></Cell>
    <Cell><Data ss:Type="Number">3</Data></Cell>
    <Cell><Data ss:Type="Number">9</Data></Cell>
    <Cell><Data ss:Type="String">positive regulation of mitotic cell cycle</Data></Cell>
    <Cell><Data ss:Type="String">EIF4E, APP, PAFAH1B1</Data></Cell>
   </Row>
   <Row>
    <Cell><Data ss:Type="String">GO:0001539</Data></Cell>
    <Cell><Data ss:Type="String">0.0145423186298687</Data></Cell>
    <Cell ss:StyleID="s63"><Data ss:Type="Number">731992574257426</Data></Cell>
    <Cell><Data ss:Type="String">0.542589027911453</Data></Cell>
    <Cell><Data ss:Type="Number">3</Data></Cell>
    <Cell><Data ss:Type="Number">11</Data></Cell>
    <Cell><Data ss:Type="String">ciliary or flagellar motility</Data></Cell>
    <Cell><Data ss:Type="String">DNAH2, SPA17, ROPN1L</Data></Cell>
   </Row>
   <Row>
    <Cell><Data ss:Type="String">GO:0007405</Data></Cell>
    <Cell><Data ss:Type="String">0.0287680901112783</Data></Cell>
    <Cell ss:StyleID="s63"><Data ss:Type="Number">531953195319532</Data></Cell>
    <Cell><Data ss:Type="String">0.690567853705486</Data></Cell>
    <Cell><Data ss:Type="Number">3</Data></Cell>
    <Cell><Data ss:Type="Number">14</Data></Cell>
    <Cell><Data ss:Type="String">neuroblast proliferation</Data></Cell>
    <Cell><Data ss:Type="String">ACSL6, ID4, PAFAH1B1</Data></Cell>
   </Row>
   <Row>
    <Cell><Data ss:Type="String">GO:0043966</Data></Cell>
    <Cell><Data ss:Type="String">0.0287680901112783</Data></Cell>
    <Cell ss:StyleID="s63"><Data ss:Type="Number">531953195319532</Data></Cell>
    <Cell><Data ss:Type="String">0.690567853705486</Data></Cell>
    <Cell><Data ss:Type="Number">3</Data></Cell>
    <Cell><Data ss:Type="Number">14</Data></Cell>
    <Cell><Data ss:Type="String">histone H3 acetylation</Data></Cell>
    <Cell><Data ss:Type="String">IRF4, TAF9, SAP130</Data></Cell>
   </Row>
   <Row>
    <Cell><Data ss:Type="String">GO:0007041</Data></Cell>
    <Cell><Data ss:Type="String">0.0346836525977362</Data></Cell>
    <Cell ss:StyleID="s63"><Data ss:Type="Number">4875</Data></Cell>
    <Cell><Data ss:Type="String">0.739894128970164</Data></Cell>
    <Cell><Data ss:Type="Number">3</Data></Cell>
    <Cell><Data ss:Type="Number">15</Data></Cell>
    <Cell><Data ss:Type="String">lysosomal transport</Data></Cell>
    <Cell><Data ss:Type="String">HOOK1, SORT1, GCC2</Data></Cell>
   </Row>
   <Row>
    <Cell><Data ss:Type="String">GO:0023021</Data></Cell>
    <Cell><Data ss:Type="String">0.0346836525977362</Data></Cell>
    <Cell ss:StyleID="s63"><Data ss:Type="Number">4875</Data></Cell>
    <Cell><Data ss:Type="String">0.739894128970164</Data></Cell>
    <Cell><Data ss:Type="Number">3</Data></Cell>
    <Cell><Data ss:Type="Number">15</Data></Cell>
    <Cell><Data ss:Type="String">termination of signal transduction</Data></Cell>
    <Cell><Data ss:Type="String">RGS22, GRK4, SNX14</Data></Cell>
   </Row>
   <Row>
    <Cell><Data ss:Type="String">GO:0038032</Data></Cell>
    <Cell><Data ss:Type="String">0.0346836525977362</Data></Cell>
    <Cell ss:StyleID="s63"><Data ss:Type="Number">4875</Data></Cell>
    <Cell><Data ss:Type="String">0.739894128970164</Data></Cell>
    <Cell><Data ss:Type="Number">3</Data></Cell>
    <Cell><Data ss:Type="Number">15</Data></Cell>
    <Cell><Data ss:Type="String">termination of G-protein coupled receptor signaling pathway</Data></Cell>
    <Cell><Data ss:Type="String">RGS22, GRK4, SNX14</Data></Cell>
   </Row>
   <Row>
    <Cell><Data ss:Type="String">GO:0007034</Data></Cell>
    <Cell><Data ss:Type="String">0.0411763431316533</Data></Cell>
    <Cell ss:StyleID="s63"><Data ss:Type="Number">44988575780655</Data></Cell>
    <Cell><Data ss:Type="String">0.789220404234841</Data></Cell>
    <Cell><Data ss:Type="Number">3</Data></Cell>
    <Cell><Data ss:Type="Number">16</Data></Cell>
    <Cell><Data ss:Type="String">vacuolar transport</Data></Cell>
    <Cell><Data ss:Type="String">HOOK1, SORT1, GCC2</Data></Cell>
   </Row>
   <Row>
    <Cell><Data ss:Type="String">GO:0001675</Data></Cell>
    <Cell><Data ss:Type="String">0.00242179546425854</Data></Cell>
    <Cell><Data ss:Type="String">Inf</Data></Cell>
    <Cell><Data ss:Type="String">0.0986525505293551</Data></Cell>
    <Cell><Data ss:Type="Number">2</Data></Cell>
    <Cell><Data ss:Type="Number">2</Data></Cell>
    <Cell><Data ss:Type="String">acrosome assembly</Data></Cell>
    <Cell><Data ss:Type="String">ZPBP, PAFAH1B1</Data></Cell>
   </Row>
   <Row>
    <Cell><Data ss:Type="String">GO:0051177</Data></Cell>
    <Cell><Data ss:Type="String">0.00242179546425854</Data></Cell>
    <Cell><Data ss:Type="String">Inf</Data></Cell>
    <Cell><Data ss:Type="String">0.0986525505293551</Data></Cell>
    <Cell><Data ss:Type="Number">2</Data></Cell>
    <Cell><Data ss:Type="Number">2</Data></Cell>
    <Cell><Data ss:Type="String">meiotic sister chromatid cohesion</Data></Cell>
    <Cell><Data ss:Type="String">SGOL2, HORMAD1</Data></Cell>
   </Row>
   <Row>
    <Cell><Data ss:Type="String">GO:0000042</Data></Cell>
    <Cell><Data ss:Type="String">0.00702868707681775</Data></Cell>
    <Cell ss:StyleID="s63"><Data ss:Type="Number">389162561576355</Data></Cell>
    <Cell><Data ss:Type="String">0.147978825794033</Data></Cell>
    <Cell><Data ss:Type="Number">2</Data></Cell>
    <Cell><Data ss:Type="Number">3</Data></Cell>
    <Cell><Data ss:Type="String">protein targeting to Golgi</Data></Cell>
    <Cell><Data ss:Type="String">RGPD1, GCC2</Data></Cell>
   </Row>
   <Row>
    <Cell><Data ss:Type="String">GO:0007339</Data></Cell>
    <Cell><Data ss:Type="String">0.00702868707681775</Data></Cell>
    <Cell ss:StyleID="s63"><Data ss:Type="Number">389162561576355</Data></Cell>
    <Cell><Data ss:Type="String">0.147978825794033</Data></Cell>
    <Cell><Data ss:Type="Number">2</Data></Cell>
    <Cell><Data ss:Type="Number">3</Data></Cell>
    <Cell><Data ss:Type="String">binding of sperm to zona pellucida</Data></Cell>
    <Cell><Data ss:Type="String">ZPBP, SPA17</Data></Cell>
   </Row>
   <Row>
    <Cell><Data ss:Type="String">GO:0035036</Data></Cell>
    <Cell><Data ss:Type="String">0.00702868707681775</Data></Cell>
    <Cell ss:StyleID="s63"><Data ss:Type="Number">389162561576355</Data></Cell>
    <Cell><Data ss:Type="String">0.147978825794033</Data></Cell>
    <Cell><Data ss:Type="Number">2</Data></Cell>
    <Cell><Data ss:Type="Number">3</Data></Cell>
    <Cell><Data ss:Type="String">sperm-egg recognition</Data></Cell>
    <Cell><Data ss:Type="String">ZPBP, SPA17</Data></Cell>
   </Row>
   <Row>
    <Cell><Data ss:Type="String">GO:0000301</Data></Cell>
    <Cell><Data ss:Type="String">0.0136012449396671</Data></Cell>
    <Cell ss:StyleID="s63"><Data ss:Type="Number">194532019704433</Data></Cell>
    <Cell><Data ss:Type="String">0.19730510105871</Data></Cell>
    <Cell><Data ss:Type="Number">2</Data></Cell>
    <Cell><Data ss:Type="Number">4</Data></Cell>
    <Cell><Data ss:Type="String">retrograde transport, vesicle recycling within Golgi</Data></Cell>
    <Cell><Data ss:Type="String">RGPD1, GCC2</Data></Cell>
   </Row>
   <Row>
    <Cell><Data ss:Type="String">GO:0006878</Data></Cell>
    <Cell><Data ss:Type="String">0.0136012449396671</Data></Cell>
    <Cell ss:StyleID="s63"><Data ss:Type="Number">194532019704433</Data></Cell>
    <Cell><Data ss:Type="String">0.19730510105871</Data></Cell>
    <Cell><Data ss:Type="Number">2</Data></Cell>
    <Cell><Data ss:Type="Number">4</Data></Cell>
    <Cell><Data ss:Type="String">cellular copper ion homeostasis</Data></Cell>
    <Cell><Data ss:Type="String">PRND, APP</Data></Cell>
   </Row>
   <Row>
    <Cell><Data ss:Type="String">GO:0009988</Data></Cell>
    <Cell><Data ss:Type="String">0.0136012449396671</Data></Cell>
    <Cell ss:StyleID="s63"><Data ss:Type="Number">194532019704433</Data></Cell>
    <Cell><Data ss:Type="String">0.19730510105871</Data></Cell>
    <Cell><Data ss:Type="Number">2</Data></Cell>
    <Cell><Data ss:Type="Number">4</Data></Cell>
    <Cell><Data ss:Type="String">cell-cell recognition</Data></Cell>
    <Cell><Data ss:Type="String">ZPBP, SPA17</Data></Cell>
   </Row>
   <Row>
    <Cell><Data ss:Type="String">GO:0070192</Data></Cell>
    <Cell><Data ss:Type="String">0.0136012449396671</Data></Cell>
    <Cell ss:StyleID="s63"><Data ss:Type="Number">194532019704433</Data></Cell>
    <Cell><Data ss:Type="String">0.19730510105871</Data></Cell>
    <Cell><Data ss:Type="Number">2</Data></Cell>
    <Cell><Data ss:Type="Number">4</Data></Cell>
    <Cell><Data ss:Type="String">chromosome organization involved in meiosis</Data></Cell>
    <Cell><Data ss:Type="String">SGOL2, HORMAD1</Data></Cell>
   </Row>
   <Row>
    <Cell><Data ss:Type="String">GO:0072600</Data></Cell>
    <Cell><Data ss:Type="String">0.0136012449396671</Data></Cell>
    <Cell ss:StyleID="s63"><Data ss:Type="Number">194532019704433</Data></Cell>
    <Cell><Data ss:Type="String">0.19730510105871</Data></Cell>
    <Cell><Data ss:Type="Number">2</Data></Cell>
    <Cell><Data ss:Type="Number">4</Data></Cell>
    <Cell><Data ss:Type="String">establishment of protein localization to Golgi</Data></Cell>
    <Cell><Data ss:Type="String">RGPD1, GCC2</Data></Cell>
   </Row>
   <Row>
    <Cell><Data ss:Type="String">GO:0007128</Data></Cell>
    <Cell><Data ss:Type="String">0.0219361938800627</Data></Cell>
    <Cell ss:StyleID="s63"><Data ss:Type="Number">129655172413793</Data></Cell>
    <Cell><Data ss:Type="String">0.246631376323388</Data></Cell>
    <Cell><Data ss:Type="Number">2</Data></Cell>
    <Cell><Data ss:Type="Number">5</Data></Cell>
    <Cell><Data ss:Type="String">meiotic prophase I</Data></Cell>
    <Cell><Data ss:Type="String">HORMAD1, FKBP6</Data></Cell>
   </Row>
   <Row>
    <Cell><Data ss:Type="String">GO:0021895</Data></Cell>
    <Cell><Data ss:Type="String">0.0219361938800627</Data></Cell>
    <Cell ss:StyleID="s63"><Data ss:Type="Number">129655172413793</Data></Cell>
    <Cell><Data ss:Type="String">0.246631376323388</Data></Cell>
    <Cell><Data ss:Type="Number">2</Data></Cell>
    <Cell><Data ss:Type="Number">5</Data></Cell>
    <Cell><Data ss:Type="String">cerebral cortex neuron differentiation</Data></Cell>
    <Cell><Data ss:Type="String">ID4, PAFAH1B1</Data></Cell>
   </Row>
   <Row>
    <Cell><Data ss:Type="String">GO:0022010</Data></Cell>
    <Cell><Data ss:Type="String">0.0219361938800627</Data></Cell>
    <Cell ss:StyleID="s63"><Data ss:Type="Number">129655172413793</Data></Cell>
    <Cell><Data ss:Type="String">0.246631376323388</Data></Cell>
    <Cell><Data ss:Type="Number">2</Data></Cell>
    <Cell><Data ss:Type="Number">5</Data></Cell>
    <Cell><Data ss:Type="String">central nervous system myelination</Data></Cell>
    <Cell><Data ss:Type="String">ID4, PLP1</Data></Cell>
   </Row>
   <Row>
    <Cell><Data ss:Type="String">GO:0032291</Data></Cell>
    <Cell><Data ss:Type="String">0.0219361938800627</Data></Cell>
    <Cell ss:StyleID="s63"><Data ss:Type="Number">129655172413793</Data></Cell>
    <Cell><Data ss:Type="String">0.246631376323388</Data></Cell>
    <Cell><Data ss:Type="Number">2</Data></Cell>
    <Cell><Data ss:Type="Number">5</Data></Cell>
    <Cell><Data ss:Type="String">axon ensheathment in central nervous system</Data></Cell>
    <Cell><Data ss:Type="String">ID4, PLP1</Data></Cell>
   </Row>
   <Row>
    <Cell><Data ss:Type="String">GO:0051324</Data></Cell>
    <Cell><Data ss:Type="String">0.0219361938800627</Data></Cell>
    <Cell ss:StyleID="s63"><Data ss:Type="Number">129655172413793</Data></Cell>
    <Cell><Data ss:Type="String">0.246631376323388</Data></Cell>
    <Cell><Data ss:Type="Number">2</Data></Cell>
    <Cell><Data ss:Type="Number">5</Data></Cell>
    <Cell><Data ss:Type="String">prophase</Data></Cell>
    <Cell><Data ss:Type="String">HORMAD1, FKBP6</Data></Cell>
   </Row>
   <Row>
    <Cell><Data ss:Type="String">GO:0055070</Data></Cell>
    <Cell><Data ss:Type="String">0.0219361938800627</Data></Cell>
    <Cell ss:StyleID="s63"><Data ss:Type="Number">129655172413793</Data></Cell>
    <Cell><Data ss:Type="String">0.246631376323388</Data></Cell>
    <Cell><Data ss:Type="Number">2</Data></Cell>
    <Cell><Data ss:Type="Number">5</Data></Cell>
    <Cell><Data ss:Type="String">copper ion homeostasis</Data></Cell>
    <Cell><Data ss:Type="String">PRND, APP</Data></Cell>
   </Row>
   <Row>
    <Cell><Data ss:Type="String">GO:0034067</Data></Cell>
    <Cell><Data ss:Type="String">0.0318453658918316</Data></Cell>
    <Cell ss:StyleID="s63"><Data ss:Type="Number">972167487684729</Data></Cell>
    <Cell><Data ss:Type="String">0.295957651588065</Data></Cell>
    <Cell><Data ss:Type="Number">2</Data></Cell>
    <Cell><Data ss:Type="Number">6</Data></Cell>
    <Cell><Data ss:Type="String">protein localization to Golgi apparatus</Data></Cell>
    <Cell><Data ss:Type="String">RGPD1, GCC2</Data></Cell>
   </Row>
   <Row>
    <Cell><Data ss:Type="String">GO:0036296</Data></Cell>
    <Cell><Data ss:Type="String">0.0318453658918316</Data></Cell>
    <Cell ss:StyleID="s63"><Data ss:Type="Number">972167487684729</Data></Cell>
    <Cell><Data ss:Type="String">0.295957651588065</Data></Cell>
    <Cell><Data ss:Type="Number">2</Data></Cell>
    <Cell><Data ss:Type="Number">6</Data></Cell>
    <Cell><Data ss:Type="String">response to increased oxygen levels</Data></Cell>
    <Cell><Data ss:Type="String">AGER, PDGFRA</Data></Cell>
   </Row>
   <Row>
    <Cell><Data ss:Type="String">GO:0045132</Data></Cell>
    <Cell><Data ss:Type="String">0.0318453658918316</Data></Cell>
    <Cell ss:StyleID="s63"><Data ss:Type="Number">972167487684729</Data></Cell>
    <Cell><Data ss:Type="String">0.295957651588065</Data></Cell>
    <Cell><Data ss:Type="Number">2</Data></Cell>
    <Cell><Data ss:Type="Number">6</Data></Cell>
    <Cell><Data ss:Type="String">meiotic chromosome segregation</Data></Cell>
    <Cell><Data ss:Type="String">SGOL2, HORMAD1</Data></Cell>
   </Row>
   <Row>
    <Cell><Data ss:Type="String">GO:0045737</Data></Cell>
    <Cell><Data ss:Type="String">0.0318453658918316</Data></Cell>
    <Cell ss:StyleID="s63"><Data ss:Type="Number">972167487684729</Data></Cell>
    <Cell><Data ss:Type="String">0.295957651588065</Data></Cell>
    <Cell><Data ss:Type="Number">2</Data></Cell>
    <Cell><Data ss:Type="Number">6</Data></Cell>
    <Cell><Data ss:Type="String">positive regulation of cyclin-dependent protein kinase activity</Data></Cell>
    <Cell><Data ss:Type="String">CCNY, SPDYA</Data></Cell>
   </Row>
   <Row>
    <Cell><Data ss:Type="String">GO:0055093</Data></Cell>
    <Cell><Data ss:Type="String">0.0318453658918316</Data></Cell>
    <Cell ss:StyleID="s63"><Data ss:Type="Number">972167487684729</Data></Cell>
    <Cell><Data ss:Type="String">0.295957651588065</Data></Cell>
    <Cell><Data ss:Type="Number">2</Data></Cell>
    <Cell><Data ss:Type="Number">6</Data></Cell>
    <Cell><Data ss:Type="String">response to hyperoxia</Data></Cell>
    <Cell><Data ss:Type="String">AGER, PDGFRA</Data></Cell>
   </Row>
   <Row>
    <Cell><Data ss:Type="String">GO:0001676</Data></Cell>
    <Cell><Data ss:Type="String">0.0431547158476249</Data></Cell>
    <Cell ss:StyleID="s63"><Data ss:Type="Number">777536945812808</Data></Cell>
    <Cell><Data ss:Type="String">0.345283926852743</Data></Cell>
    <Cell><Data ss:Type="Number">2</Data></Cell>
    <Cell><Data ss:Type="Number">7</Data></Cell>
    <Cell><Data ss:Type="String">long-chain fatty acid metabolic process</Data></Cell>
    <Cell><Data ss:Type="String">ACSL6, PLP1</Data></Cell>
   </Row>
   <Row>
    <Cell><Data ss:Type="String">GO:0006891</Data></Cell>
    <Cell><Data ss:Type="String">0.0431547158476249</Data></Cell>
    <Cell ss:StyleID="s63"><Data ss:Type="Number">777536945812808</Data></Cell>
    <Cell><Data ss:Type="String">0.345283926852743</Data></Cell>
    <Cell><Data ss:Type="Number">2</Data></Cell>
    <Cell><Data ss:Type="Number">7</Data></Cell>
    <Cell><Data ss:Type="String">intra-Golgi vesicle-mediated transport</Data></Cell>
    <Cell><Data ss:Type="String">RGPD1, GCC2</Data></Cell>
   </Row>
   <Row>
    <Cell><Data ss:Type="String">GO:0061437</Data></Cell>
    <Cell><Data ss:Type="String">0.0431547158476249</Data></Cell>
    <Cell ss:StyleID="s63"><Data ss:Type="Number">777536945812808</Data></Cell>
    <Cell><Data ss:Type="String">0.345283926852743</Data></Cell>
    <Cell><Data ss:Type="Number">2</Data></Cell>
    <Cell><Data ss:Type="Number">7</Data></Cell>
    <Cell><Data ss:Type="String">renal system vasculature development</Data></Cell>
    <Cell><Data ss:Type="String">PDGFRA, ACTA2</Data></Cell>
   </Row>
   <Row>
    <Cell><Data ss:Type="String">GO:0061440</Data></Cell>
    <Cell><Data ss:Type="String">0.0431547158476249</Data></Cell>
    <Cell ss:StyleID="s63"><Data ss:Type="Number">777536945812808</Data></Cell>
    <Cell><Data ss:Type="String">0.345283926852743</Data></Cell>
    <Cell><Data ss:Type="Number">2</Data></Cell>
    <Cell><Data ss:Type="Number">7</Data></Cell>
    <Cell><Data ss:Type="String">kidney vasculature development</Data></Cell>
    <Cell><Data ss:Type="String">PDGFRA, ACTA2</Data></Cell>
   </Row>
   <Row>
    <Cell><Data ss:Type="String">GO:0072012</Data></Cell>
    <Cell><Data ss:Type="String">0.0431547158476249</Data></Cell>
    <Cell ss:StyleID="s63"><Data ss:Type="Number">777536945812808</Data></Cell>
    <Cell><Data ss:Type="String">0.345283926852743</Data></Cell>
    <Cell><Data ss:Type="Number">2</Data></Cell>
    <Cell><Data ss:Type="Number">7</Data></Cell>
    <Cell><Data ss:Type="String">glomerulus vasculature development</Data></Cell>
    <Cell><Data ss:Type="String">PDGFRA, ACTA2</Data></Cell>
   </Row>
   <Row>
    <Cell><Data ss:Type="String">GO:0000239</Data></Cell>
    <Cell><Data ss:Type="String">0.0493262752646776</Data></Cell>
    <Cell><Data ss:Type="String">Inf</Data></Cell>
    <Cell><Data ss:Type="String">0.0493262752646776</Data></Cell>
    <Cell><Data ss:Type="Number">1</Data></Cell>
    <Cell><Data ss:Type="Number">1</Data></Cell>
    <Cell><Data ss:Type="String">pachytene</Data></Cell>
    <Cell><Data ss:Type="String">FKBP6</Data></Cell>
   </Row>
   <Row>
    <Cell><Data ss:Type="String">GO:0001553</Data></Cell>
    <Cell><Data ss:Type="String">0.0493262752646776</Data></Cell>
    <Cell><Data ss:Type="String">Inf</Data></Cell>
    <Cell><Data ss:Type="String">0.0493262752646776</Data></Cell>
    <Cell><Data ss:Type="Number">1</Data></Cell>
    <Cell><Data ss:Type="Number">1</Data></Cell>
    <Cell><Data ss:Type="String">luteinization</Data></Cell>
    <Cell><Data ss:Type="String">PDGFRA</Data></Cell>
   </Row>
   <Row>
    <Cell><Data ss:Type="String">GO:0002031</Data></Cell>
    <Cell><Data ss:Type="String">0.0493262752646776</Data></Cell>
    <Cell><Data ss:Type="String">Inf</Data></Cell>
    <Cell><Data ss:Type="String">0.0493262752646776</Data></Cell>
    <Cell><Data ss:Type="Number">1</Data></Cell>
    <Cell><Data ss:Type="Number">1</Data></Cell>
    <Cell><Data ss:Type="String">G-protein coupled receptor internalization</Data></Cell>
    <Cell><Data ss:Type="String">GRK4</Data></Cell>
   </Row>
   <Row>
    <Cell><Data ss:Type="String">GO:0002077</Data></Cell>
    <Cell><Data ss:Type="String">0.0493262752646776</Data></Cell>
    <Cell><Data ss:Type="String">Inf</Data></Cell>
    <Cell><Data ss:Type="String">0.0493262752646776</Data></Cell>
    <Cell><Data ss:Type="Number">1</Data></Cell>
    <Cell><Data ss:Type="Number">1</Data></Cell>
    <Cell><Data ss:Type="String">acrosome matrix dispersal</Data></Cell>
    <Cell><Data ss:Type="String">ACR</Data></Cell>
   </Row>
   <Row>
    <Cell><Data ss:Type="String">GO:0006021</Data></Cell>
    <Cell><Data ss:Type="String">0.0493262752646776</Data></Cell>
    <Cell><Data ss:Type="String">Inf</Data></Cell>
    <Cell><Data ss:Type="String">0.0493262752646776</Data></Cell>
    <Cell><Data ss:Type="Number">1</Data></Cell>
    <Cell><Data ss:Type="Number">1</Data></Cell>
    <Cell><Data ss:Type="String">inositol biosynthetic process</Data></Cell>
    <Cell><Data ss:Type="String">ISYNA1</Data></Cell>
   </Row>
   <Row>
    <Cell><Data ss:Type="String">GO:0006657</Data></Cell>
    <Cell><Data ss:Type="String">0.0493262752646776</Data></Cell>
    <Cell><Data ss:Type="String">Inf</Data></Cell>
    <Cell><Data ss:Type="String">0.0493262752646776</Data></Cell>
    <Cell><Data ss:Type="Number">1</Data></Cell>
    <Cell><Data ss:Type="Number">1</Data></Cell>
    <Cell><Data ss:Type="String">CDP-choline pathway</Data></Cell>
    <Cell><Data ss:Type="String">CHKA</Data></Cell>
   </Row>
   <Row>
    <Cell><Data ss:Type="String">GO:0007130</Data></Cell>
    <Cell><Data ss:Type="String">0.0493262752646776</Data></Cell>
    <Cell><Data ss:Type="String">Inf</Data></Cell>
    <Cell><Data ss:Type="String">0.0493262752646776</Data></Cell>
    <Cell><Data ss:Type="Number">1</Data></Cell>
    <Cell><Data ss:Type="Number">1</Data></Cell>
    <Cell><Data ss:Type="String">synaptonemal complex assembly</Data></Cell>
    <Cell><Data ss:Type="String">HORMAD1</Data></Cell>
   </Row>
   <Row>
    <Cell><Data ss:Type="String">GO:0007227</Data></Cell>
    <Cell><Data ss:Type="String">0.0493262752646776</Data></Cell>
    <Cell><Data ss:Type="String">Inf</Data></Cell>
    <Cell><Data ss:Type="String">0.0493262752646776</Data></Cell>
    <Cell><Data ss:Type="Number">1</Data></Cell>
    <Cell><Data ss:Type="Number">1</Data></Cell>
    <Cell><Data ss:Type="String">signal transduction downstream of smoothened</Data></Cell>
    <Cell><Data ss:Type="String">STK36</Data></Cell>
   </Row>
   <Row>
    <Cell><Data ss:Type="String">GO:0007228</Data></Cell>
    <Cell><Data ss:Type="String">0.0493262752646776</Data></Cell>
    <Cell><Data ss:Type="String">Inf</Data></Cell>
    <Cell><Data ss:Type="String">0.0493262752646776</Data></Cell>
    <Cell><Data ss:Type="Number">1</Data></Cell>
    <Cell><Data ss:Type="Number">1</Data></Cell>
    <Cell><Data ss:Type="String">positive regulation of hh target transcription factor activity</Data></Cell>
    <Cell><Data ss:Type="String">STK36</Data></Cell>
   </Row>
   <Row>
    <Cell><Data ss:Type="String">GO:0007290</Data></Cell>
    <Cell><Data ss:Type="String">0.0493262752646776</Data></Cell>
    <Cell><Data ss:Type="String">Inf</Data></Cell>
    <Cell><Data ss:Type="String">0.0493262752646776</Data></Cell>
    <Cell><Data ss:Type="Number">1</Data></Cell>
    <Cell><Data ss:Type="Number">1</Data></Cell>
    <Cell><Data ss:Type="String">spermatid nucleus elongation</Data></Cell>
    <Cell><Data ss:Type="String">H1FNT</Data></Cell>
   </Row>
   <Row>
    <Cell><Data ss:Type="String">GO:0007506</Data></Cell>
    <Cell><Data ss:Type="String">0.0493262752646776</Data></Cell>
    <Cell><Data ss:Type="String">Inf</Data></Cell>
    <Cell><Data ss:Type="String">0.0493262752646776</Data></Cell>
    <Cell><Data ss:Type="Number">1</Data></Cell>
    <Cell><Data ss:Type="Number">1</Data></Cell>
    <Cell><Data ss:Type="String">gonadal mesoderm development</Data></Cell>
    <Cell><Data ss:Type="String">TSPY2</Data></Cell>
   </Row>
   <Row>
    <Cell><Data ss:Type="String">GO:0009443</Data></Cell>
    <Cell><Data ss:Type="String">0.0493262752646776</Data></Cell>
    <Cell><Data ss:Type="String">Inf</Data></Cell>
    <Cell><Data ss:Type="String">0.0493262752646776</Data></Cell>
    <Cell><Data ss:Type="Number">1</Data></Cell>
    <Cell><Data ss:Type="Number">1</Data></Cell>
    <Cell><Data ss:Type="String">pyridoxal 5'-phosphate salvage</Data></Cell>
    <Cell><Data ss:Type="String">PDXK</Data></Cell>
   </Row>
   <Row>
    <Cell><Data ss:Type="String">GO:0009637</Data></Cell>
    <Cell><Data ss:Type="String">0.0493262752646776</Data></Cell>
    <Cell><Data ss:Type="String">Inf</Data></Cell>
    <Cell><Data ss:Type="String">0.0493262752646776</Data></Cell>
    <Cell><Data ss:Type="Number">1</Data></Cell>
    <Cell><Data ss:Type="Number">1</Data></Cell>
    <Cell><Data ss:Type="String">response to blue light</Data></Cell>
    <Cell><Data ss:Type="String">CRY1</Data></Cell>
   </Row>
   <Row>
    <Cell><Data ss:Type="String">GO:0009785</Data></Cell>
    <Cell><Data ss:Type="String">0.0493262752646776</Data></Cell>
    <Cell><Data ss:Type="String">Inf</Data></Cell>
    <Cell><Data ss:Type="String">0.0493262752646776</Data></Cell>
    <Cell><Data ss:Type="Number">1</Data></Cell>
    <Cell><Data ss:Type="Number">1</Data></Cell>
    <Cell><Data ss:Type="String">blue light signaling pathway</Data></Cell>
    <Cell><Data ss:Type="String">CRY1</Data></Cell>
   </Row>
   <Row>
    <Cell><Data ss:Type="String">GO:0010727</Data></Cell>
    <Cell><Data ss:Type="String">0.0493262752646776</Data></Cell>
    <Cell><Data ss:Type="String">Inf</Data></Cell>
    <Cell><Data ss:Type="String">0.0493262752646776</Data></Cell>
    <Cell><Data ss:Type="Number">1</Data></Cell>
    <Cell><Data ss:Type="Number">1</Data></Cell>
    <Cell><Data ss:Type="String">negative regulation of hydrogen peroxide metabolic process</Data></Cell>
    <Cell><Data ss:Type="String">HP</Data></Cell>
   </Row>
   <Row>
    <Cell><Data ss:Type="String">GO:0018298</Data></Cell>
    <Cell><Data ss:Type="String">0.0493262752646776</Data></Cell>
    <Cell><Data ss:Type="String">Inf</Data></Cell>
    <Cell><Data ss:Type="String">0.0493262752646776</Data></Cell>
    <Cell><Data ss:Type="Number">1</Data></Cell>
    <Cell><Data ss:Type="Number">1</Data></Cell>
    <Cell><Data ss:Type="String">protein-chromophore linkage</Data></Cell>
    <Cell><Data ss:Type="String">CRY1</Data></Cell>
   </Row>
   <Row>
    <Cell><Data ss:Type="String">GO:0019695</Data></Cell>
    <Cell><Data ss:Type="String">0.0493262752646776</Data></Cell>
    <Cell><Data ss:Type="String">Inf</Data></Cell>
    <Cell><Data ss:Type="String">0.0493262752646776</Data></Cell>
    <Cell><Data ss:Type="Number">1</Data></Cell>
    <Cell><Data ss:Type="Number">1</Data></Cell>
    <Cell><Data ss:Type="String">choline metabolic process</Data></Cell>
    <Cell><Data ss:Type="String">CHKA</Data></Cell>
   </Row>
   <Row>
    <Cell><Data ss:Type="String">GO:0021540</Data></Cell>
    <Cell><Data ss:Type="String">0.0493262752646776</Data></Cell>
    <Cell><Data ss:Type="String">Inf</Data></Cell>
    <Cell><Data ss:Type="String">0.0493262752646776</Data></Cell>
    <Cell><Data ss:Type="Number">1</Data></Cell>
    <Cell><Data ss:Type="Number">1</Data></Cell>
    <Cell><Data ss:Type="String">corpus callosum morphogenesis</Data></Cell>
    <Cell><Data ss:Type="String">PAFAH1B1</Data></Cell>
   </Row>
   <Row>
    <Cell><Data ss:Type="String">GO:0021819</Data></Cell>
    <Cell><Data ss:Type="String">0.0493262752646776</Data></Cell>
    <Cell><Data ss:Type="String">Inf</Data></Cell>
    <Cell><Data ss:Type="String">0.0493262752646776</Data></Cell>
    <Cell><Data ss:Type="Number">1</Data></Cell>
    <Cell><Data ss:Type="Number">1</Data></Cell>
    <Cell><Data ss:Type="String">layer formation in cerebral cortex</Data></Cell>
    <Cell><Data ss:Type="String">PAFAH1B1</Data></Cell>
   </Row>
   <Row>
    <Cell><Data ss:Type="String">GO:0030070</Data></Cell>
    <Cell><Data ss:Type="String">0.0493262752646776</Data></Cell>
    <Cell><Data ss:Type="String">Inf</Data></Cell>
    <Cell><Data ss:Type="String">0.0493262752646776</Data></Cell>
    <Cell><Data ss:Type="Number">1</Data></Cell>
    <Cell><Data ss:Type="Number">1</Data></Cell>
    <Cell><Data ss:Type="String">insulin processing</Data></Cell>
    <Cell><Data ss:Type="String">CPE</Data></Cell>
   </Row>
   <Row>
    <Cell><Data ss:Type="String">GO:0030397</Data></Cell>
    <Cell><Data ss:Type="String">0.0493262752646776</Data></Cell>
    <Cell><Data ss:Type="String">Inf</Data></Cell>
    <Cell><Data ss:Type="String">0.0493262752646776</Data></Cell>
    <Cell><Data ss:Type="Number">1</Data></Cell>
    <Cell><Data ss:Type="Number">1</Data></Cell>
    <Cell><Data ss:Type="String">membrane disassembly</Data></Cell>
    <Cell><Data ss:Type="String">PAFAH1B1</Data></Cell>
   </Row>
   <Row>
    <Cell><Data ss:Type="String">GO:0031133</Data></Cell>
    <Cell><Data ss:Type="String">0.0493262752646776</Data></Cell>
    <Cell><Data ss:Type="String">Inf</Data></Cell>
    <Cell><Data ss:Type="String">0.0493262752646776</Data></Cell>
    <Cell><Data ss:Type="Number">1</Data></Cell>
    <Cell><Data ss:Type="Number">1</Data></Cell>
    <Cell><Data ss:Type="String">regulation of axon diameter</Data></Cell>
    <Cell><Data ss:Type="String">NEFM</Data></Cell>
   </Row>
   <Row>
    <Cell><Data ss:Type="String">GO:0032212</Data></Cell>
    <Cell><Data ss:Type="String">0.0493262752646776</Data></Cell>
    <Cell><Data ss:Type="String">Inf</Data></Cell>
    <Cell><Data ss:Type="String">0.0493262752646776</Data></Cell>
    <Cell><Data ss:Type="Number">1</Data></Cell>
    <Cell><Data ss:Type="Number">1</Data></Cell>
    <Cell><Data ss:Type="String">positive regulation of telomere maintenance via telomerase</Data></Cell>
    <Cell><Data ss:Type="String">TNKS</Data></Cell>
   </Row>
   <Row>
    <Cell><Data ss:Type="String">GO:0032222</Data></Cell>
    <Cell><Data ss:Type="String">0.0493262752646776</Data></Cell>
    <Cell><Data ss:Type="String">Inf</Data></Cell>
    <Cell><Data ss:Type="String">0.0493262752646776</Data></Cell>
    <Cell><Data ss:Type="Number">1</Data></Cell>
    <Cell><Data ss:Type="Number">1</Data></Cell>
    <Cell><Data ss:Type="String">regulation of synaptic transmission, cholinergic</Data></Cell>
    <Cell><Data ss:Type="String">LAMA2</Data></Cell>
   </Row>
   <Row>
    <Cell><Data ss:Type="String">GO:0032224</Data></Cell>
    <Cell><Data ss:Type="String">0.0493262752646776</Data></Cell>
    <Cell><Data ss:Type="String">Inf</Data></Cell>
    <Cell><Data ss:Type="String">0.0493262752646776</Data></Cell>
    <Cell><Data ss:Type="Number">1</Data></Cell>
    <Cell><Data ss:Type="Number">1</Data></Cell>
    <Cell><Data ss:Type="String">positive regulation of synaptic transmission, cholinergic</Data></Cell>
    <Cell><Data ss:Type="String">LAMA2</Data></Cell>
   </Row>
   <Row>
    <Cell><Data ss:Type="String">GO:0032435</Data></Cell>
    <Cell><Data ss:Type="String">0.0493262752646776</Data></Cell>
    <Cell><Data ss:Type="String">Inf</Data></Cell>
    <Cell><Data ss:Type="String">0.0493262752646776</Data></Cell>
    <Cell><Data ss:Type="Number">1</Data></Cell>
    <Cell><Data ss:Type="Number">1</Data></Cell>
    <Cell><Data ss:Type="String">negative regulation of proteasomal ubiquitin-dependent protein catabolic process</Data></Cell>
    <Cell><Data ss:Type="String">TAF9</Data></Cell>
   </Row>
   <Row>
    <Cell><Data ss:Type="String">GO:0032509</Data></Cell>
    <Cell><Data ss:Type="String">0.0493262752646776</Data></Cell>
    <Cell><Data ss:Type="String">Inf</Data></Cell>
    <Cell><Data ss:Type="String">0.0493262752646776</Data></Cell>
    <Cell><Data ss:Type="Number">1</Data></Cell>
    <Cell><Data ss:Type="Number">1</Data></Cell>
    <Cell><Data ss:Type="String">endosome transport via multivesicular body sorting pathway</Data></Cell>
    <Cell><Data ss:Type="String">SORT1</Data></Cell>
   </Row>
   <Row>
    <Cell><Data ss:Type="String">GO:0032536</Data></Cell>
    <Cell><Data ss:Type="String">0.0493262752646776</Data></Cell>
    <Cell><Data ss:Type="String">Inf</Data></Cell>
    <Cell><Data ss:Type="String">0.0493262752646776</Data></Cell>
    <Cell><Data ss:Type="Number">1</Data></Cell>
    <Cell><Data ss:Type="Number">1</Data></Cell>
    <Cell><Data ss:Type="String">regulation of cell projection size</Data></Cell>
    <Cell><Data ss:Type="String">NEFM</Data></Cell>
   </Row>
   <Row>
    <Cell><Data ss:Type="String">GO:0033120</Data></Cell>
    <Cell><Data ss:Type="String">0.0493262752646776</Data></Cell>
    <Cell><Data ss:Type="String">Inf</Data></Cell>
    <Cell><Data ss:Type="String">0.0493262752646776</Data></Cell>
    <Cell><Data ss:Type="Number">1</Data></Cell>
    <Cell><Data ss:Type="Number">1</Data></Cell>
    <Cell><Data ss:Type="String">positive regulation of RNA splicing</Data></Cell>
    <Cell><Data ss:Type="String">KHDRBS3</Data></Cell>
   </Row>
   <Row>
    <Cell><Data ss:Type="String">GO:0033313</Data></Cell>
    <Cell><Data ss:Type="String">0.0493262752646776</Data></Cell>
    <Cell><Data ss:Type="String">Inf</Data></Cell>
    <Cell><Data ss:Type="String">0.0493262752646776</Data></Cell>
    <Cell><Data ss:Type="Number">1</Data></Cell>
    <Cell><Data ss:Type="Number">1</Data></Cell>
    <Cell><Data ss:Type="String">meiotic cell cycle checkpoint</Data></Cell>
    <Cell><Data ss:Type="String">HORMAD1</Data></Cell>
   </Row>
   <Row>
    <Cell><Data ss:Type="String">GO:0034499</Data></Cell>
    <Cell><Data ss:Type="String">0.0493262752646776</Data></Cell>
    <Cell><Data ss:Type="String">Inf</Data></Cell>
    <Cell><Data ss:Type="String">0.0493262752646776</Data></Cell>
    <Cell><Data ss:Type="Number">1</Data></Cell>
    <Cell><Data ss:Type="Number">1</Data></Cell>
    <Cell><Data ss:Type="String">late endosome to Golgi transport</Data></Cell>
    <Cell><Data ss:Type="String">GCC2</Data></Cell>
   </Row>
   <Row>
    <Cell><Data ss:Type="String">GO:0034721</Data></Cell>
    <Cell><Data ss:Type="String">0.0493262752646776</Data></Cell>
    <Cell><Data ss:Type="String">Inf</Data></Cell>
    <Cell><Data ss:Type="String">0.0493262752646776</Data></Cell>
    <Cell><Data ss:Type="Number">1</Data></Cell>
    <Cell><Data ss:Type="Number">1</Data></Cell>
    <Cell><Data ss:Type="String">histone H3-K4 demethylation, trimethyl-H3-K4-specific</Data></Cell>
    <Cell><Data ss:Type="String">KDM5B</Data></Cell>
   </Row>
   <Row>
    <Cell><Data ss:Type="String">GO:0035694</Data></Cell>
    <Cell><Data ss:Type="String">0.0493262752646776</Data></Cell>
    <Cell><Data ss:Type="String">Inf</Data></Cell>
    <Cell><Data ss:Type="String">0.0493262752646776</Data></Cell>
    <Cell><Data ss:Type="Number">1</Data></Cell>
    <Cell><Data ss:Type="Number">1</Data></Cell>
    <Cell><Data ss:Type="String">mitochondrial protein catabolic process</Data></Cell>
    <Cell><Data ss:Type="String">SPATA18</Data></Cell>
   </Row>
   <Row>
    <Cell><Data ss:Type="String">GO:0035695</Data></Cell>
    <Cell><Data ss:Type="String">0.0493262752646776</Data></Cell>
    <Cell><Data ss:Type="String">Inf</Data></Cell>
    <Cell><Data ss:Type="String">0.0493262752646776</Data></Cell>
    <Cell><Data ss:Type="Number">1</Data></Cell>
    <Cell><Data ss:Type="Number">1</Data></Cell>
    <Cell><Data ss:Type="String">mitochondrion degradation by induced vacuole formation</Data></Cell>
    <Cell><Data ss:Type="String">SPATA18</Data></Cell>
   </Row>
   <Row>
    <Cell><Data ss:Type="String">GO:0035790</Data></Cell>
    <Cell><Data ss:Type="String">0.0493262752646776</Data></Cell>
    <Cell><Data ss:Type="String">Inf</Data></Cell>
    <Cell><Data ss:Type="String">0.0493262752646776</Data></Cell>
    <Cell><Data ss:Type="Number">1</Data></Cell>
    <Cell><Data ss:Type="Number">1</Data></Cell>
    <Cell><Data ss:Type="String">platelet-derived growth factor receptor-alpha signaling pathway</Data></Cell>
    <Cell><Data ss:Type="String">PDGFRA</Data></Cell>
   </Row>
   <Row>
    <Cell><Data ss:Type="String">GO:0042091</Data></Cell>
    <Cell><Data ss:Type="String">0.0493262752646776</Data></Cell>
    <Cell><Data ss:Type="String">Inf</Data></Cell>
    <Cell><Data ss:Type="String">0.0493262752646776</Data></Cell>
    <Cell><Data ss:Type="Number">1</Data></Cell>
    <Cell><Data ss:Type="Number">1</Data></Cell>
    <Cell><Data ss:Type="String">interleukin-10 biosynthetic process</Data></Cell>
    <Cell><Data ss:Type="String">IRF4</Data></Cell>
   </Row>
   <Row>
    <Cell><Data ss:Type="String">GO:0042097</Data></Cell>
    <Cell><Data ss:Type="String">0.0493262752646776</Data></Cell>
    <Cell><Data ss:Type="String">Inf</Data></Cell>
    <Cell><Data ss:Type="String">0.0493262752646776</Data></Cell>
    <Cell><Data ss:Type="Number">1</Data></Cell>
    <Cell><Data ss:Type="Number">1</Data></Cell>
    <Cell><Data ss:Type="String">interleukin-4 biosynthetic process</Data></Cell>
    <Cell><Data ss:Type="String">IRF4</Data></Cell>
   </Row>
   <Row>
    <Cell><Data ss:Type="String">GO:0042138</Data></Cell>
    <Cell><Data ss:Type="String">0.0493262752646776</Data></Cell>
    <Cell><Data ss:Type="String">Inf</Data></Cell>
    <Cell><Data ss:Type="String">0.0493262752646776</Data></Cell>
    <Cell><Data ss:Type="Number">1</Data></Cell>
    <Cell><Data ss:Type="Number">1</Data></Cell>
    <Cell><Data ss:Type="String">meiotic DNA double-strand break formation</Data></Cell>
    <Cell><Data ss:Type="String">HORMAD1</Data></Cell>
   </Row>
   <Row>
    <Cell><Data ss:Type="String">GO:0042231</Data></Cell>
    <Cell><Data ss:Type="String">0.0493262752646776</Data></Cell>
    <Cell><Data ss:Type="String">Inf</Data></Cell>
    <Cell><Data ss:Type="String">0.0493262752646776</Data></Cell>
    <Cell><Data ss:Type="Number">1</Data></Cell>
    <Cell><Data ss:Type="Number">1</Data></Cell>
    <Cell><Data ss:Type="String">interleukin-13 biosynthetic process</Data></Cell>
    <Cell><Data ss:Type="String">IRF4</Data></Cell>
   </Row>
   <Row>
    <Cell><Data ss:Type="String">GO:0042816</Data></Cell>
    <Cell><Data ss:Type="String">0.0493262752646776</Data></Cell>
    <Cell><Data ss:Type="String">Inf</Data></Cell>
    <Cell><Data ss:Type="String">0.0493262752646776</Data></Cell>
    <Cell><Data ss:Type="Number">1</Data></Cell>
    <Cell><Data ss:Type="Number">1</Data></Cell>
    <Cell><Data ss:Type="String">vitamin B6 metabolic process</Data></Cell>
    <Cell><Data ss:Type="String">PDXK</Data></Cell>
   </Row>
   <Row>
    <Cell><Data ss:Type="String">GO:0042819</Data></Cell>
    <Cell><Data ss:Type="String">0.0493262752646776</Data></Cell>
    <Cell><Data ss:Type="String">Inf</Data></Cell>
    <Cell><Data ss:Type="String">0.0493262752646776</Data></Cell>
    <Cell><Data ss:Type="Number">1</Data></Cell>
    <Cell><Data ss:Type="Number">1</Data></Cell>
    <Cell><Data ss:Type="String">vitamin B6 biosynthetic process</Data></Cell>
    <Cell><Data ss:Type="String">PDXK</Data></Cell>
   </Row>
   <Row>
    <Cell><Data ss:Type="String">GO:0042822</Data></Cell>
    <Cell><Data ss:Type="String">0.0493262752646776</Data></Cell>
    <Cell><Data ss:Type="String">Inf</Data></Cell>
    <Cell><Data ss:Type="String">0.0493262752646776</Data></Cell>
    <Cell><Data ss:Type="Number">1</Data></Cell>
    <Cell><Data ss:Type="Number">1</Data></Cell>
    <Cell><Data ss:Type="String">pyridoxal phosphate metabolic process</Data></Cell>
    <Cell><Data ss:Type="String">PDXK</Data></Cell>
   </Row>
   <Row>
    <Cell><Data ss:Type="String">GO:0042823</Data></Cell>
    <Cell><Data ss:Type="String">0.0493262752646776</Data></Cell>
    <Cell><Data ss:Type="String">Inf</Data></Cell>
    <Cell><Data ss:Type="String">0.0493262752646776</Data></Cell>
    <Cell><Data ss:Type="Number">1</Data></Cell>
    <Cell><Data ss:Type="Number">1</Data></Cell>
    <Cell><Data ss:Type="String">pyridoxal phosphate biosynthetic process</Data></Cell>
    <Cell><Data ss:Type="String">PDXK</Data></Cell>
   </Row>
   <Row>
    <Cell><Data ss:Type="String">GO:0044208</Data></Cell>
    <Cell><Data ss:Type="String">0.0493262752646776</Data></Cell>
    <Cell><Data ss:Type="String">Inf</Data></Cell>
    <Cell><Data ss:Type="String">0.0493262752646776</Data></Cell>
    <Cell><Data ss:Type="Number">1</Data></Cell>
    <Cell><Data ss:Type="Number">1</Data></Cell>
    <Cell><Data ss:Type="String">'de novo' AMP biosynthetic process</Data></Cell>
    <Cell><Data ss:Type="String">ADSSL1</Data></Cell>
   </Row>
   <Row>
    <Cell><Data ss:Type="String">GO:0044351</Data></Cell>
    <Cell><Data ss:Type="String">0.0493262752646776</Data></Cell>
    <Cell><Data ss:Type="String">Inf</Data></Cell>
    <Cell><Data ss:Type="String">0.0493262752646776</Data></Cell>
    <Cell><Data ss:Type="Number">1</Data></Cell>
    <Cell><Data ss:Type="Number">1</Data></Cell>
    <Cell><Data ss:Type="String">macropinocytosis</Data></Cell>
    <Cell><Data ss:Type="String">MAPKAPK2</Data></Cell>
   </Row>
   <Row>
    <Cell><Data ss:Type="String">GO:0045074</Data></Cell>
    <Cell><Data ss:Type="String">0.0493262752646776</Data></Cell>
    <Cell><Data ss:Type="String">Inf</Data></Cell>
    <Cell><Data ss:Type="String">0.0493262752646776</Data></Cell>
    <Cell><Data ss:Type="Number">1</Data></Cell>
    <Cell><Data ss:Type="Number">1</Data></Cell>
    <Cell><Data ss:Type="String">regulation of interleukin-10 biosynthetic process</Data></Cell>
    <Cell><Data ss:Type="String">IRF4</Data></Cell>
   </Row>
   <Row>
    <Cell><Data ss:Type="String">GO:0045082</Data></Cell>
    <Cell><Data ss:Type="String">0.0493262752646776</Data></Cell>
    <Cell><Data ss:Type="String">Inf</Data></Cell>
    <Cell><Data ss:Type="String">0.0493262752646776</Data></Cell>
    <Cell><Data ss:Type="Number">1</Data></Cell>
    <Cell><Data ss:Type="Number">1</Data></Cell>
    <Cell><Data ss:Type="String">positive regulation of interleukin-10 biosynthetic process</Data></Cell>
    <Cell><Data ss:Type="String">IRF4</Data></Cell>
   </Row>
   <Row>
    <Cell><Data ss:Type="String">GO:0045347</Data></Cell>
    <Cell><Data ss:Type="String">0.0493262752646776</Data></Cell>
    <Cell><Data ss:Type="String">Inf</Data></Cell>
    <Cell><Data ss:Type="String">0.0493262752646776</Data></Cell>
    <Cell><Data ss:Type="Number">1</Data></Cell>
    <Cell><Data ss:Type="Number">1</Data></Cell>
    <Cell><Data ss:Type="String">negative regulation of MHC class II biosynthetic process</Data></Cell>
    <Cell><Data ss:Type="String">MARCH8</Data></Cell>
   </Row>
   <Row>
    <Cell><Data ss:Type="String">GO:0045366</Data></Cell>
    <Cell><Data ss:Type="String">0.0493262752646776</Data></Cell>
    <Cell><Data ss:Type="String">Inf</Data></Cell>
    <Cell><Data ss:Type="String">0.0493262752646776</Data></Cell>
    <Cell><Data ss:Type="Number">1</Data></Cell>
    <Cell><Data ss:Type="Number">1</Data></Cell>
    <Cell><Data ss:Type="String">regulation of interleukin-13 biosynthetic process</Data></Cell>
    <Cell><Data ss:Type="String">IRF4</Data></Cell>
   </Row>
   <Row>
    <Cell><Data ss:Type="String">GO:0045368</Data></Cell>
    <Cell><Data ss:Type="String">0.0493262752646776</Data></Cell>
    <Cell><Data ss:Type="String">Inf</Data></Cell>
    <Cell><Data ss:Type="String">0.0493262752646776</Data></Cell>
    <Cell><Data ss:Type="Number">1</Data></Cell>
    <Cell><Data ss:Type="Number">1</Data></Cell>
    <Cell><Data ss:Type="String">positive regulation of interleukin-13 biosynthetic process</Data></Cell>
    <Cell><Data ss:Type="String">IRF4</Data></Cell>
   </Row>
   <Row>
    <Cell><Data ss:Type="String">GO:0045402</Data></Cell>
    <Cell><Data ss:Type="String">0.0493262752646776</Data></Cell>
    <Cell><Data ss:Type="String">Inf</Data></Cell>
    <Cell><Data ss:Type="String">0.0493262752646776</Data></Cell>
    <Cell><Data ss:Type="Number">1</Data></Cell>
    <Cell><Data ss:Type="Number">1</Data></Cell>
    <Cell><Data ss:Type="String">regulation of interleukin-4 biosynthetic process</Data></Cell>
    <Cell><Data ss:Type="String">IRF4</Data></Cell>
   </Row>
   <Row>
    <Cell><Data ss:Type="String">GO:0045404</Data></Cell>
    <Cell><Data ss:Type="String">0.0493262752646776</Data></Cell>
    <Cell><Data ss:Type="String">Inf</Data></Cell>
    <Cell><Data ss:Type="String">0.0493262752646776</Data></Cell>
    <Cell><Data ss:Type="Number">1</Data></Cell>
    <Cell><Data ss:Type="Number">1</Data></Cell>
    <Cell><Data ss:Type="String">positive regulation of interleukin-4 biosynthetic process</Data></Cell>
    <Cell><Data ss:Type="String">IRF4</Data></Cell>
   </Row>
   <Row>
    <Cell><Data ss:Type="String">GO:0046173</Data></Cell>
    <Cell><Data ss:Type="String">0.0493262752646776</Data></Cell>
    <Cell><Data ss:Type="String">Inf</Data></Cell>
    <Cell><Data ss:Type="String">0.0493262752646776</Data></Cell>
    <Cell><Data ss:Type="Number">1</Data></Cell>
    <Cell><Data ss:Type="Number">1</Data></Cell>
    <Cell><Data ss:Type="String">polyol biosynthetic process</Data></Cell>
    <Cell><Data ss:Type="String">ISYNA1</Data></Cell>
   </Row>
   <Row>
    <Cell><Data ss:Type="String">GO:0046317</Data></Cell>
    <Cell><Data ss:Type="String">0.0493262752646776</Data></Cell>
    <Cell><Data ss:Type="String">Inf</Data></Cell>
    <Cell><Data ss:Type="String">0.0493262752646776</Data></Cell>
    <Cell><Data ss:Type="Number">1</Data></Cell>
    <Cell><Data ss:Type="Number">1</Data></Cell>
    <Cell><Data ss:Type="String">regulation of glucosylceramide biosynthetic process</Data></Cell>
    <Cell><Data ss:Type="String">PRKAA1</Data></Cell>
   </Row>
   <Row>
    <Cell><Data ss:Type="String">GO:0046318</Data></Cell>
    <Cell><Data ss:Type="String">0.0493262752646776</Data></Cell>
    <Cell><Data ss:Type="String">Inf</Data></Cell>
    <Cell><Data ss:Type="String">0.0493262752646776</Data></Cell>
    <Cell><Data ss:Type="Number">1</Data></Cell>
    <Cell><Data ss:Type="Number">1</Data></Cell>
    <Cell><Data ss:Type="String">negative regulation of glucosylceramide biosynthetic process</Data></Cell>
    <Cell><Data ss:Type="String">PRKAA1</Data></Cell>
   </Row>
   <Row>
    <Cell><Data ss:Type="String">GO:0048560</Data></Cell>
    <Cell><Data ss:Type="String">0.0493262752646776</Data></Cell>
    <Cell><Data ss:Type="String">Inf</Data></Cell>
    <Cell><Data ss:Type="String">0.0493262752646776</Data></Cell>
    <Cell><Data ss:Type="Number">1</Data></Cell>
    <Cell><Data ss:Type="Number">1</Data></Cell>
    <Cell><Data ss:Type="String">establishment of anatomical structure orientation</Data></Cell>
    <Cell><Data ss:Type="String">TTC8</Data></Cell>
   </Row>
   <Row>
    <Cell><Data ss:Type="String">GO:0048669</Data></Cell>
    <Cell><Data ss:Type="String">0.0493262752646776</Data></Cell>
    <Cell><Data ss:Type="String">Inf</Data></Cell>
    <Cell><Data ss:Type="String">0.0493262752646776</Data></Cell>
    <Cell><Data ss:Type="Number">1</Data></Cell>
    <Cell><Data ss:Type="Number">1</Data></Cell>
    <Cell><Data ss:Type="String">collateral sprouting in absence of injury</Data></Cell>
    <Cell><Data ss:Type="String">APP</Data></Cell>
   </Row>
   <Row>
    <Cell><Data ss:Type="String">GO:0050893</Data></Cell>
    <Cell><Data ss:Type="String">0.0493262752646776</Data></Cell>
    <Cell><Data ss:Type="String">Inf</Data></Cell>
    <Cell><Data ss:Type="String">0.0493262752646776</Data></Cell>
    <Cell><Data ss:Type="Number">1</Data></Cell>
    <Cell><Data ss:Type="Number">1</Data></Cell>
    <Cell><Data ss:Type="String">sensory processing</Data></Cell>
    <Cell><Data ss:Type="String">TTC8</Data></Cell>
   </Row>
   <Row>
    <Cell><Data ss:Type="String">GO:0051081</Data></Cell>
    <Cell><Data ss:Type="String">0.0493262752646776</Data></Cell>
    <Cell><Data ss:Type="String">Inf</Data></Cell>
    <Cell><Data ss:Type="String">0.0493262752646776</Data></Cell>
    <Cell><Data ss:Type="Number">1</Data></Cell>
    <Cell><Data ss:Type="Number">1</Data></Cell>
    <Cell><Data ss:Type="String">nuclear envelope disassembly</Data></Cell>
    <Cell><Data ss:Type="String">PAFAH1B1</Data></Cell>
   </Row>
   <Row>
    <Cell><Data ss:Type="String">GO:0051563</Data></Cell>
    <Cell><Data ss:Type="String">0.0493262752646776</Data></Cell>
    <Cell><Data ss:Type="String">Inf</Data></Cell>
    <Cell><Data ss:Type="String">0.0493262752646776</Data></Cell>
    <Cell><Data ss:Type="Number">1</Data></Cell>
    <Cell><Data ss:Type="Number">1</Data></Cell>
    <Cell><Data ss:Type="String">smooth endoplasmic reticulum calcium ion homeostasis</Data></Cell>
    <Cell><Data ss:Type="String">APP</Data></Cell>
   </Row>
   <Row>
    <Cell><Data ss:Type="String">GO:0051598</Data></Cell>
    <Cell><Data ss:Type="String">0.0493262752646776</Data></Cell>
    <Cell><Data ss:Type="String">Inf</Data></Cell>
    <Cell><Data ss:Type="String">0.0493262752646776</Data></Cell>
    <Cell><Data ss:Type="Number">1</Data></Cell>
    <Cell><Data ss:Type="Number">1</Data></Cell>
    <Cell><Data ss:Type="String">meiotic recombination checkpoint</Data></Cell>
    <Cell><Data ss:Type="String">HORMAD1</Data></Cell>
   </Row>
   <Row>
    <Cell><Data ss:Type="String">GO:0051660</Data></Cell>
    <Cell><Data ss:Type="String">0.0493262752646776</Data></Cell>
    <Cell><Data ss:Type="String">Inf</Data></Cell>
    <Cell><Data ss:Type="String">0.0493262752646776</Data></Cell>
    <Cell><Data ss:Type="Number">1</Data></Cell>
    <Cell><Data ss:Type="Number">1</Data></Cell>
    <Cell><Data ss:Type="String">establishment of centrosome localization</Data></Cell>
    <Cell><Data ss:Type="String">PAFAH1B1</Data></Cell>
   </Row>
   <Row>
    <Cell><Data ss:Type="String">GO:0051754</Data></Cell>
    <Cell><Data ss:Type="String">0.0493262752646776</Data></Cell>
    <Cell><Data ss:Type="String">Inf</Data></Cell>
    <Cell><Data ss:Type="String">0.0493262752646776</Data></Cell>
    <Cell><Data ss:Type="Number">1</Data></Cell>
    <Cell><Data ss:Type="Number">1</Data></Cell>
    <Cell><Data ss:Type="String">meiotic sister chromatid cohesion, centromeric</Data></Cell>
    <Cell><Data ss:Type="String">SGOL2</Data></Cell>
   </Row>
   <Row>
    <Cell><Data ss:Type="String">GO:0060629</Data></Cell>
    <Cell><Data ss:Type="String">0.0493262752646776</Data></Cell>
    <Cell><Data ss:Type="String">Inf</Data></Cell>
    <Cell><Data ss:Type="String">0.0493262752646776</Data></Cell>
    <Cell><Data ss:Type="Number">1</Data></Cell>
    <Cell><Data ss:Type="Number">1</Data></Cell>
    <Cell><Data ss:Type="String">regulation of homologous chromosome segregation</Data></Cell>
    <Cell><Data ss:Type="String">HORMAD1</Data></Cell>
   </Row>
   <Row>
    <Cell><Data ss:Type="String">GO:0060631</Data></Cell>
    <Cell><Data ss:Type="String">0.0493262752646776</Data></Cell>
    <Cell><Data ss:Type="String">Inf</Data></Cell>
    <Cell><Data ss:Type="String">0.0493262752646776</Data></Cell>
    <Cell><Data ss:Type="Number">1</Data></Cell>
    <Cell><Data ss:Type="Number">1</Data></Cell>
    <Cell><Data ss:Type="String">regulation of meiosis I</Data></Cell>
    <Cell><Data ss:Type="String">HORMAD1</Data></Cell>
   </Row>
   <Row>
    <Cell><Data ss:Type="String">GO:0070193</Data></Cell>
    <Cell><Data ss:Type="String">0.0493262752646776</Data></Cell>
    <Cell><Data ss:Type="String">Inf</Data></Cell>
    <Cell><Data ss:Type="String">0.0493262752646776</Data></Cell>
    <Cell><Data ss:Type="Number">1</Data></Cell>
    <Cell><Data ss:Type="Number">1</Data></Cell>
    <Cell><Data ss:Type="String">synaptonemal complex organization</Data></Cell>
    <Cell><Data ss:Type="String">HORMAD1</Data></Cell>
   </Row>
   <Row>
    <Cell><Data ss:Type="String">GO:0070212</Data></Cell>
    <Cell><Data ss:Type="String">0.0493262752646776</Data></Cell>
    <Cell><Data ss:Type="String">Inf</Data></Cell>
    <Cell><Data ss:Type="String">0.0493262752646776</Data></Cell>
    <Cell><Data ss:Type="Number">1</Data></Cell>
    <Cell><Data ss:Type="Number">1</Data></Cell>
    <Cell><Data ss:Type="String">protein poly-ADP-ribosylation</Data></Cell>
    <Cell><Data ss:Type="String">TNKS</Data></Cell>
   </Row>
   <Row>
    <Cell><Data ss:Type="String">GO:0070213</Data></Cell>
    <Cell><Data ss:Type="String">0.0493262752646776</Data></Cell>
    <Cell><Data ss:Type="String">Inf</Data></Cell>
    <Cell><Data ss:Type="String">0.0493262752646776</Data></Cell>
    <Cell><Data ss:Type="Number">1</Data></Cell>
    <Cell><Data ss:Type="Number">1</Data></Cell>
    <Cell><Data ss:Type="String">protein auto-ADP-ribosylation</Data></Cell>
    <Cell><Data ss:Type="String">TNKS</Data></Cell>
   </Row>
   <Row>
    <Cell><Data ss:Type="String">GO:0070535</Data></Cell>
    <Cell><Data ss:Type="String">0.0493262752646776</Data></Cell>
    <Cell><Data ss:Type="String">Inf</Data></Cell>
    <Cell><Data ss:Type="String">0.0493262752646776</Data></Cell>
    <Cell><Data ss:Type="Number">1</Data></Cell>
    <Cell><Data ss:Type="Number">1</Data></Cell>
    <Cell><Data ss:Type="String">histone H2A K63-linked ubiquitination</Data></Cell>
    <Cell><Data ss:Type="String">RNF168</Data></Cell>
   </Row>
   <Row>
    <Cell><Data ss:Type="String">GO:0071483</Data></Cell>
    <Cell><Data ss:Type="String">0.0493262752646776</Data></Cell>
    <Cell><Data ss:Type="String">Inf</Data></Cell>
    <Cell><Data ss:Type="String">0.0493262752646776</Data></Cell>
    <Cell><Data ss:Type="Number">1</Data></Cell>
    <Cell><Data ss:Type="Number">1</Data></Cell>
    <Cell><Data ss:Type="String">cellular response to blue light</Data></Cell>
    <Cell><Data ss:Type="String">CRY1</Data></Cell>
   </Row>
   <Row>
    <Cell><Data ss:Type="String">GO:0071955</Data></Cell>
    <Cell><Data ss:Type="String">0.0493262752646776</Data></Cell>
    <Cell><Data ss:Type="String">Inf</Data></Cell>
    <Cell><Data ss:Type="String">0.0493262752646776</Data></Cell>
    <Cell><Data ss:Type="Number">1</Data></Cell>
    <Cell><Data ss:Type="Number">1</Data></Cell>
    <Cell><Data ss:Type="String">recycling endosome to Golgi transport</Data></Cell>
    <Cell><Data ss:Type="String">GCC2</Data></Cell>
   </Row>
   <Row>
    <Cell><Data ss:Type="String">GO:0072007</Data></Cell>
    <Cell><Data ss:Type="String">0.0493262752646776</Data></Cell>
    <Cell><Data ss:Type="String">Inf</Data></Cell>
    <Cell><Data ss:Type="String">0.0493262752646776</Data></Cell>
    <Cell><Data ss:Type="Number">1</Data></Cell>
    <Cell><Data ss:Type="Number">1</Data></Cell>
    <Cell><Data ss:Type="String">mesangial cell differentiation</Data></Cell>
    <Cell><Data ss:Type="String">ACTA2</Data></Cell>
   </Row>
   <Row>
    <Cell><Data ss:Type="String">GO:0072008</Data></Cell>
    <Cell><Data ss:Type="String">0.0493262752646776</Data></Cell>
    <Cell><Data ss:Type="String">Inf</Data></Cell>
    <Cell><Data ss:Type="String">0.0493262752646776</Data></Cell>
    <Cell><Data ss:Type="Number">1</Data></Cell>
    <Cell><Data ss:Type="Number">1</Data></Cell>
    <Cell><Data ss:Type="String">glomerular mesangial cell differentiation</Data></Cell>
    <Cell><Data ss:Type="String">ACTA2</Data></Cell>
   </Row>
   <Row>
    <Cell><Data ss:Type="String">GO:0072143</Data></Cell>
    <Cell><Data ss:Type="String">0.0493262752646776</Data></Cell>
    <Cell><Data ss:Type="String">Inf</Data></Cell>
    <Cell><Data ss:Type="String">0.0493262752646776</Data></Cell>
    <Cell><Data ss:Type="Number">1</Data></Cell>
    <Cell><Data ss:Type="Number">1</Data></Cell>
    <Cell><Data ss:Type="String">mesangial cell development</Data></Cell>
    <Cell><Data ss:Type="String">ACTA2</Data></Cell>
   </Row>
   <Row>
    <Cell><Data ss:Type="String">GO:0072144</Data></Cell>
    <Cell><Data ss:Type="String">0.0493262752646776</Data></Cell>
    <Cell><Data ss:Type="String">Inf</Data></Cell>
    <Cell><Data ss:Type="String">0.0493262752646776</Data></Cell>
    <Cell><Data ss:Type="Number">1</Data></Cell>
    <Cell><Data ss:Type="Number">1</Data></Cell>
    <Cell><Data ss:Type="String">glomerular mesangial cell development</Data></Cell>
    <Cell><Data ss:Type="String">ACTA2</Data></Cell>
   </Row>
   <Row>
    <Cell><Data ss:Type="String">GO:0090155</Data></Cell>
    <Cell><Data ss:Type="String">0.0493262752646776</Data></Cell>
    <Cell><Data ss:Type="String">Inf</Data></Cell>
    <Cell><Data ss:Type="String">0.0493262752646776</Data></Cell>
    <Cell><Data ss:Type="Number">1</Data></Cell>
    <Cell><Data ss:Type="Number">1</Data></Cell>
    <Cell><Data ss:Type="String">negative regulation of sphingolipid biosynthetic process</Data></Cell>
    <Cell><Data ss:Type="String">PRKAA1</Data></Cell>
   </Row>
   <Row>
    <Cell><Data ss:Type="String">GO:0090231</Data></Cell>
    <Cell><Data ss:Type="String">0.0493262752646776</Data></Cell>
    <Cell><Data ss:Type="String">Inf</Data></Cell>
    <Cell><Data ss:Type="String">0.0493262752646776</Data></Cell>
    <Cell><Data ss:Type="Number">1</Data></Cell>
    <Cell><Data ss:Type="Number">1</Data></Cell>
    <Cell><Data ss:Type="String">regulation of spindle checkpoint</Data></Cell>
    <Cell><Data ss:Type="String">NDRG1</Data></Cell>
   </Row>
   <Row>
    <Cell><Data ss:Type="String">GO:0090232</Data></Cell>
    <Cell><Data ss:Type="String">0.0493262752646776</Data></Cell>
    <Cell><Data ss:Type="String">Inf</Data></Cell>
    <Cell><Data ss:Type="String">0.0493262752646776</Data></Cell>
    <Cell><Data ss:Type="Number">1</Data></Cell>
    <Cell><Data ss:Type="Number">1</Data></Cell>
    <Cell><Data ss:Type="String">positive regulation of spindle checkpoint</Data></Cell>
    <Cell><Data ss:Type="String">NDRG1</Data></Cell>
   </Row>
   <Row>
    <Cell><Data ss:Type="String">GO:1900060</Data></Cell>
    <Cell><Data ss:Type="String">0.0493262752646776</Data></Cell>
    <Cell><Data ss:Type="String">Inf</Data></Cell>
    <Cell><Data ss:Type="String">0.0493262752646776</Data></Cell>
    <Cell><Data ss:Type="Number">1</Data></Cell>
    <Cell><Data ss:Type="Number">1</Data></Cell>
    <Cell><Data ss:Type="String">negative regulation of ceramide biosynthetic process</Data></Cell>
    <Cell><Data ss:Type="String">PRKAA1</Data></Cell>
   </Row>
   <Row>
    <Cell><Data ss:Type="String">GO:1900087</Data></Cell>
    <Cell><Data ss:Type="String">0.0493262752646776</Data></Cell>
    <Cell><Data ss:Type="String">Inf</Data></Cell>
    <Cell><Data ss:Type="String">0.0493262752646776</Data></Cell>
    <Cell><Data ss:Type="Number">1</Data></Cell>
    <Cell><Data ss:Type="Number">1</Data></Cell>
    <Cell><Data ss:Type="String">positive regulation of G1/S transition of mitotic cell cycle</Data></Cell>
    <Cell><Data ss:Type="String">PPP1R1C</Data></Cell>
   </Row>
   <Row>
    <Cell><Data ss:Type="String">GO:1900408</Data></Cell>
    <Cell><Data ss:Type="String">0.0493262752646776</Data></Cell>
    <Cell><Data ss:Type="String">Inf</Data></Cell>
    <Cell><Data ss:Type="String">0.0493262752646776</Data></Cell>
    <Cell><Data ss:Type="Number">1</Data></Cell>
    <Cell><Data ss:Type="Number">1</Data></Cell>
    <Cell><Data ss:Type="String">negative regulation of cellular response to oxidative stress</Data></Cell>
    <Cell><Data ss:Type="String">HP</Data></Cell>
   </Row>
   <Row>
    <Cell><Data ss:Type="String">GO:1901032</Data></Cell>
    <Cell><Data ss:Type="String">0.0493262752646776</Data></Cell>
    <Cell><Data ss:Type="String">Inf</Data></Cell>
    <Cell><Data ss:Type="String">0.0493262752646776</Data></Cell>
    <Cell><Data ss:Type="Number">1</Data></Cell>
    <Cell><Data ss:Type="Number">1</Data></Cell>
    <Cell><Data ss:Type="String">negative regulation of response to reactive oxygen species</Data></Cell>
    <Cell><Data ss:Type="String">HP</Data></Cell>
   </Row>
   <Row>
    <Cell><Data ss:Type="String">GO:2000295</Data></Cell>
    <Cell><Data ss:Type="String">0.0493262752646776</Data></Cell>
    <Cell><Data ss:Type="String">Inf</Data></Cell>
    <Cell><Data ss:Type="String">0.0493262752646776</Data></Cell>
    <Cell><Data ss:Type="Number">1</Data></Cell>
    <Cell><Data ss:Type="Number">1</Data></Cell>
    <Cell><Data ss:Type="String">regulation of hydrogen peroxide catabolic process</Data></Cell>
    <Cell><Data ss:Type="String">HP</Data></Cell>
   </Row>
   <Row>
    <Cell><Data ss:Type="String">GO:2000296</Data></Cell>
    <Cell><Data ss:Type="String">0.0493262752646776</Data></Cell>
    <Cell><Data ss:Type="String">Inf</Data></Cell>
    <Cell><Data ss:Type="String">0.0493262752646776</Data></Cell>
    <Cell><Data ss:Type="Number">1</Data></Cell>
    <Cell><Data ss:Type="Number">1</Data></Cell>
    <Cell><Data ss:Type="String">negative regulation of hydrogen peroxide catabolic process</Data></Cell>
    <Cell><Data ss:Type="String">HP</Data></Cell>
   </Row>
  </Table>
  <WorksheetOptions xmlns="urn:schemas-microsoft-com:office:excel">
   <PageLayoutZoom>0</PageLayoutZoom>
   <Selected/>
   <ProtectObjects>False</ProtectObjects>
   <ProtectScenarios>False</ProtectScenarios>
  </WorksheetOptions>
 </Worksheet>
</Workbook>
