# Supplementary material for: The ion channels and transporters gene expression profile indicates a shift in excitability and metabolisms during malignant progression of Follicular Lymphoma
Source: Sci Rep. 2019 Jun 13;9:8586. doi: 10.1038/s41598-019-44661-x (PMC6565741; doi:10.1038/s41598-019-44661-x)
Supplement: Supplementary file 6 — Supplementary Dataset 5 [file 41598_2019_44661_MOESM6_ESM.xml]

<?xml version="1.0" encoding="UTF-8"?>
<Workbook xmlns:o="urn:schemas-microsoft-com:office:office" xmlns:x="urn:schemas-microsoft-com:office:excel" xmlns:html="http://www.w3.org/TR/REC-html40" xmlns:ss="urn:schemas-microsoft-com:office:spreadsheet">
 <DocumentProperties xmlns="urn:schemas-microsoft-com:office:office">
  <Author>user</Author>
  <LastAuthor>Angela</LastAuthor>
  <Created>2013-04-08T10:40:23Z</Created>
  <LastSaved>2014-03-25T13:28:36Z</LastSaved>
  <Version>14.0</Version>
 </DocumentProperties>
 <OfficeDocumentSettings xmlns="urn:schemas-microsoft-com:office:office">
  <AllowPNG/>
  <Colors>
   <Color>
    <Index>1</Index>
    <RGB>#000000</RGB>
   </Color>
   <Color>
    <Index>2</Index>
    <RGB>#FFFFFF</RGB>
   </Color>
   <Color>
    <Index>3</Index>
    <RGB>#CDCDCD</RGB>
   </Color>
   <Color>
    <Index>4</Index>
    <RGB>#0000FF</RGB>
   </Color>
   <Color>
    <Index>5</Index>
    <RGB>#FFFF00</RGB>
   </Color>
   <Color>
    <Index>6</Index>
    <RGB>#FF00FF</RGB>
   </Color>
   <Color>
    <Index>7</Index>
    <RGB>#00FFFF</RGB>
   </Color>
   <Color>
    <Index>8</Index>
    <RGB>#800000</RGB>
   </Color>
   <Color>
    <Index>9</Index>
    <RGB>#008000</RGB>
   </Color>
   <Color>
    <Index>10</Index>
    <RGB>#000080</RGB>
   </Color>
   <Color>
    <Index>11</Index>
    <RGB>#808000</RGB>
   </Color>
   <Color>
    <Index>12</Index>
    <RGB>#800080</RGB>
   </Color>
   <Color>
    <Index>16</Index>
    <RGB>#9999FF</RGB>
   </Color>
   <Color>
    <Index>17</Index>
    <RGB>#993366</RGB>
   </Color>
   <Color>
    <Index>18</Index>
    <RGB>#FFFFCC</RGB>
   </Color>
   <Color>
    <Index>19</Index>
    <RGB>#CCFFFF</RGB>
   </Color>
   <Color>
    <Index>20</Index>
    <RGB>#660066</RGB>
   </Color>
   <Color>
    <Index>21</Index>
    <RGB>#FF8080</RGB>
   </Color>
   <Color>
    <Index>22</Index>
    <RGB>#0066CC</RGB>
   </Color>
   <Color>
    <Index>23</Index>
    <RGB>#CCCCFF</RGB>
   </Color>
   <Color>
    <Index>24</Index>
    <RGB>#000080</RGB>
   </Color>
   <Color>
    <Index>25</Index>
    <RGB>#FF00FF</RGB>
   </Color>
   <Color>
    <Index>26</Index>
    <RGB>#FFFF00</RGB>
   </Color>
   <Color>
    <Index>27</Index>
    <RGB>#00FFFF</RGB>
   </Color>
   <Color>
    <Index>28</Index>
    <RGB>#800080</RGB>
   </Color>
   <Color>
    <Index>29</Index>
    <RGB>#800000</RGB>
   </Color>
   <Color>
    <Index>30</Index>
    <RGB>#008080</RGB>
   </Color>
   <Color>
    <Index>31</Index>
    <RGB>#0000FF</RGB>
   </Color>
  </Colors>
 </OfficeDocumentSettings>
 <ExcelWorkbook xmlns="urn:schemas-microsoft-com:office:excel">
  <WindowHeight>8000</WindowHeight>
  <WindowWidth>15960</WindowWidth>
  <WindowTopX>0</WindowTopX>
  <WindowTopY>40</WindowTopY>
  <TabRatio>600</TabRatio>
  <Date1904/>
  <ProtectStructure>False</ProtectStructure>
  <ProtectWindows>False</ProtectWindows>
 </ExcelWorkbook>
 <Styles>
  <Style ss:ID="Default" ss:Name="Normal">
   <Alignment ss:Vertical="Top"/>
   <Font ss:FontName="Helvetica Neue" ss:Size="11" ss:Color="#000000"/>
  </Style>
  <Style ss:ID="s16">
   <Alignment ss:Vertical="Top"/>
   <Borders>
    <Border ss:Position="Bottom" ss:LineStyle="Continuous" ss:Weight="1" ss:Color="#CDCDCD"/>
    <Border ss:Position="Left" ss:LineStyle="Continuous" ss:Weight="1" ss:Color="#CDCDCD"/>
    <Border ss:Position="Right" ss:LineStyle="Continuous" ss:Weight="1" ss:Color="#CDCDCD"/>
    <Border ss:Position="Top" ss:LineStyle="Continuous" ss:Weight="1" ss:Color="#CDCDCD"/>
   </Borders>
   <Font ss:FontName="Helvetica Neue" ss:Color="#000000"/>
   <Interior/>
   <NumberFormat/>
  </Style>
  <Style ss:ID="s17">
   <Alignment ss:Vertical="Top"/>
   <Font ss:FontName="Helvetica Neue" ss:Color="#000000"/>
   <Interior/>
   <NumberFormat/>
  </Style>
  <Style ss:ID="s18">
   <Alignment ss:Vertical="Top"/>
   <Borders>
    <Border ss:Position="Bottom" ss:LineStyle="Continuous" ss:Weight="1" ss:Color="#CDCDCD"/>
    <Border ss:Position="Left" ss:LineStyle="Continuous" ss:Weight="1" ss:Color="#CDCDCD"/>
    <Border ss:Position="Right" ss:LineStyle="Continuous" ss:Weight="1" ss:Color="#CDCDCD"/>
    <Border ss:Position="Top" ss:LineStyle="Continuous" ss:Weight="1" ss:Color="#CDCDCD"/>
   </Borders>
   <Font ss:FontName="Helvetica Neue" ss:Color="#000000"/>
   <Interior/>
   <NumberFormat ss:Format="Scientific"/>
  </Style>
  <Style ss:ID="s19">
   <Alignment ss:Vertical="Top"/>
   <Borders>
    <Border ss:Position="Bottom" ss:LineStyle="Continuous" ss:Weight="1" ss:Color="#CDCDCD"/>
    <Border ss:Position="Left" ss:LineStyle="Continuous" ss:Weight="1" ss:Color="#CDCDCD"/>
    <Border ss:Position="Right" ss:LineStyle="Continuous" ss:Weight="1" ss:Color="#CDCDCD"/>
    <Border ss:Position="Top" ss:LineStyle="Continuous" ss:Weight="1" ss:Color="#CDCDCD"/>
   </Borders>
   <Font ss:FontName="Helvetica Neue" ss:Color="#000000"/>
   <Interior ss:Color="#FFFF00" ss:Pattern="Solid"/>
   <NumberFormat/>
  </Style>
  <Style ss:ID="s20">
   <Alignment ss:Vertical="Top"/>
   <Font ss:FontName="Helvetica Neue" ss:Color="#000000"/>
   <Interior ss:Color="#FFFF00" ss:Pattern="Solid"/>
   <NumberFormat/>
  </Style>
 </Styles>
 <Worksheet ss:Name="Sheet 1 - Table 1">
  <Table ss:ExpandedColumnCount="25" ss:ExpandedRowCount="63" x:FullColumns="1" x:FullRows="1" ss:StyleID="s17" ss:DefaultColumnWidth="72" ss:DefaultRowHeight="20">
   <Column ss:StyleID="s17" ss:Width="83"/>
   <Column ss:StyleID="s17" ss:Width="69"/>
   <Column ss:StyleID="s17" ss:Width="94"/>
   <Column ss:StyleID="s17" ss:Width="895"/>
   <Column ss:Index="6" ss:StyleID="s20" ss:AutoFitWidth="0"/>
   <Row ss:Height="13">
    <Cell ss:StyleID="s16"><Data ss:Type="String">ProbeNames</Data></Cell>
    <Cell ss:StyleID="s16"><Data ss:Type="String">GeneNames</Data></Cell>
    <Cell ss:StyleID="s16"><Data ss:Type="String">SystematicName</Data></Cell>
    <Cell ss:StyleID="s16"><Data ss:Type="String">Decription</Data></Cell>
    <Cell ss:StyleID="s16"><Data ss:Type="String">Pvalue</Data></Cell>
    <Cell ss:StyleID="s19"><Data ss:Type="String">T.statistic</Data></Cell>
    <Cell ss:StyleID="s16"><Data ss:Type="String">holm</Data></Cell>
    <Cell ss:StyleID="s16"><Data ss:Type="String">hochberg</Data></Cell>
    <Cell ss:StyleID="s16"><Data ss:Type="String">hommel</Data></Cell>
    <Cell ss:StyleID="s16"><Data ss:Type="String">bonferroni</Data></Cell>
    <Cell ss:StyleID="s16"><Data ss:Type="String">BH</Data></Cell>
    <Cell ss:StyleID="s16"><Data ss:Type="String">BY</Data></Cell>
    <Cell ss:StyleID="s16"><Data ss:Type="String">fdr</Data></Cell>
    <Cell ss:StyleID="s16"><Data ss:Type="String">X251485040357_S01_GE1.v5_95_Feb07_1_2</Data></Cell>
    <Cell ss:StyleID="s16"><Data ss:Type="String">X251485040357_S01_GE1.v5_95_Feb07_1_3</Data></Cell>
    <Cell ss:StyleID="s16"><Data ss:Type="String">X251485040357_S01_GE1.v5_95_Feb07_1_4</Data></Cell>
    <Cell ss:StyleID="s16"><Data ss:Type="String">X251485040358_S01_GE1.v5_95_Feb07_1_1</Data></Cell>
    <Cell ss:StyleID="s16"><Data ss:Type="String">X251485040358_S01_GE1.v5_95_Feb07_1_3</Data></Cell>
    <Cell ss:StyleID="s16"><Data ss:Type="String">X251485040359_S01_GE1.v5_95_Feb07_1_2</Data></Cell>
    <Cell ss:StyleID="s16"><Data ss:Type="String">X251485041790_S01_GE1.v5_95_Feb07_1_2</Data></Cell>
    <Cell ss:StyleID="s16"><Data ss:Type="String">X251485041790_S01_GE1.v5_95_Feb07_1_3</Data></Cell>
    <Cell ss:StyleID="s16"><Data ss:Type="String">X251485041790_S01_GE1.v5_95_Feb07_1_4</Data></Cell>
    <Cell ss:StyleID="s16"><Data ss:Type="String">X251485041791_S01_GE1.v5_95_Feb07_1_1</Data></Cell>
    <Cell ss:StyleID="s16"><Data ss:Type="String">X251485041791_S01_GE1.v5_95_Feb07_1_2</Data></Cell>
    <Cell ss:StyleID="s16"><Data ss:Type="String">Control</Data></Cell>
   </Row>
   <Row ss:Height="13">
    <Cell ss:StyleID="s16"><Data ss:Type="String">A_32_P46214</Data></Cell>
    <Cell ss:StyleID="s16"><Data ss:Type="String">SLC9A9</Data></Cell>
    <Cell ss:StyleID="s16"><Data ss:Type="String">NM_173653</Data></Cell>
    <Cell ss:StyleID="s16"><Data ss:Type="String">Homo sapiens solute carrier family 9 (sodium/hydrogen exchanger), member 9 (SLC9A9), mRNA [NM_173653]</Data></Cell>
    <Cell ss:StyleID="s18"><Data ss:Type="Number">1.05085831487825E-8</Data></Cell>
    <Cell ss:StyleID="s19"><Data ss:Type="Number">16.989270578029402</Data></Cell>
    <Cell ss:StyleID="s16"><Data ss:Type="Number">3.9772885501511798E-4</Data></Cell>
    <Cell ss:StyleID="s16"><Data ss:Type="Number">3.9772885501511798E-4</Data></Cell>
    <Cell ss:StyleID="s16"><Data ss:Type="Number">3.5317246246428102E-4</Data></Cell>
    <Cell ss:StyleID="s16"><Data ss:Type="Number">4.31829207332917E-4</Data></Cell>
    <Cell ss:StyleID="s18"><Data ss:Type="Number">1.3303425980681401E-7</Data></Cell>
    <Cell ss:StyleID="s18"><Data ss:Type="Number">1.4900929179331499E-6</Data></Cell>
    <Cell ss:StyleID="s18"><Data ss:Type="Number">1.3303425980681401E-7</Data></Cell>
    <Cell ss:StyleID="s16"><Data ss:Type="Number">10.519229338715601</Data></Cell>
    <Cell ss:StyleID="s16"><Data ss:Type="Number">11.173329958862199</Data></Cell>
    <Cell ss:StyleID="s16"><Data ss:Type="Number">10.9528134242505</Data></Cell>
    <Cell ss:StyleID="s16"><Data ss:Type="Number">9.9082191310191998</Data></Cell>
    <Cell ss:StyleID="s16"><Data ss:Type="Number">10.8399394014289</Data></Cell>
    <Cell ss:StyleID="s16"><Data ss:Type="Number">10.7716614051885</Data></Cell>
    <Cell ss:StyleID="s16"><Data ss:Type="Number">11.212464138119801</Data></Cell>
    <Cell ss:StyleID="s16"><Data ss:Type="Number">11.2985628781835</Data></Cell>
    <Cell ss:StyleID="s16"><Data ss:Type="Number">11.458140282</Data></Cell>
    <Cell ss:StyleID="s16"><Data ss:Type="Number">11.4795776064132</Data></Cell>
    <Cell ss:StyleID="s16"><Data ss:Type="Number">11.246977409696999</Data></Cell>
    <Cell ss:StyleID="s16"><Data ss:Type="Number">8.6030397589952106</Data></Cell>
   </Row>
   <Row ss:Height="13">
    <Cell ss:StyleID="s16"><Data ss:Type="String">A_23_P207632</Data></Cell>
    <Cell ss:StyleID="s16"><Data ss:Type="String">ATP2A3</Data></Cell>
    <Cell ss:StyleID="s16"><Data ss:Type="String">NM_174953</Data></Cell>
    <Cell ss:StyleID="s16"><Data ss:Type="String">Homo sapiens ATPase, Ca++ transporting, ubiquitous (ATP2A3), transcript variant 5, mRNA [NM_174953]</Data></Cell>
    <Cell ss:StyleID="s18"><Data ss:Type="Number">1.60671636824189E-8</Data></Cell>
    <Cell ss:StyleID="s19"><Data ss:Type="Number">16.260157375684301</Data></Cell>
    <Cell ss:StyleID="s16"><Data ss:Type="Number">6.0497691413411705E-4</Data></Cell>
    <Cell ss:StyleID="s16"><Data ss:Type="Number">6.0497691413411705E-4</Data></Cell>
    <Cell ss:StyleID="s16"><Data ss:Type="Number">5.3180516956235504E-4</Data></Cell>
    <Cell ss:StyleID="s16"><Data ss:Type="Number">6.6024795720163803E-4</Data></Cell>
    <Cell ss:StyleID="s18"><Data ss:Type="Number">1.91876767568044E-7</Data></Cell>
    <Cell ss:StyleID="s18"><Data ss:Type="Number">2.1491773087942801E-6</Data></Cell>
    <Cell ss:StyleID="s18"><Data ss:Type="Number">1.91876767568044E-7</Data></Cell>
    <Cell ss:StyleID="s16"><Data ss:Type="Number">10.512574105985999</Data></Cell>
    <Cell ss:StyleID="s16"><Data ss:Type="Number">10.7038973918874</Data></Cell>
    <Cell ss:StyleID="s16"><Data ss:Type="Number">9.6756103144921006</Data></Cell>
    <Cell ss:StyleID="s16"><Data ss:Type="Number">10.747742578631801</Data></Cell>
    <Cell ss:StyleID="s16"><Data ss:Type="Number">11.138789401937</Data></Cell>
    <Cell ss:StyleID="s16"><Data ss:Type="Number">11.757525614086401</Data></Cell>
    <Cell ss:StyleID="s16"><Data ss:Type="Number">10.877589234844899</Data></Cell>
    <Cell ss:StyleID="s16"><Data ss:Type="Number">9.7632191114627904</Data></Cell>
    <Cell ss:StyleID="s16"><Data ss:Type="Number">11.2352408413573</Data></Cell>
    <Cell ss:StyleID="s16"><Data ss:Type="Number">10.9609296236818</Data></Cell>
    <Cell ss:StyleID="s16"><Data ss:Type="Number">11.037801114386699</Data></Cell>
    <Cell ss:StyleID="s16"><Data ss:Type="Number">7.7706075162971899</Data></Cell>
   </Row>
   <Row ss:Height="13">
    <Cell ss:StyleID="s16"><Data ss:Type="String">A_23_P39481</Data></Cell>
    <Cell ss:StyleID="s16"><Data ss:Type="String">ABCA7</Data></Cell>
    <Cell ss:StyleID="s16"><Data ss:Type="String">NM_019112</Data></Cell>
    <Cell ss:StyleID="s16"><Data ss:Type="String">Homo sapiens ATP-binding cassette, sub-family A (ABC1), member 7 (ABCA7), transcript variant 1, mRNA [NM_019112]</Data></Cell>
    <Cell ss:StyleID="s18"><Data ss:Type="Number">1.84753073338939E-8</Data></Cell>
    <Cell ss:StyleID="s19"><Data ss:Type="Number">16.026796597887898</Data></Cell>
    <Cell ss:StyleID="s16"><Data ss:Type="Number">6.9430204960773203E-4</Data></Cell>
    <Cell ss:StyleID="s16"><Data ss:Type="Number">6.9430204960773203E-4</Data></Cell>
    <Cell ss:StyleID="s16"><Data ss:Type="Number">6.0802236435844798E-4</Data></Cell>
    <Cell ss:StyleID="s16"><Data ss:Type="Number">7.5920580427170196E-4</Data></Cell>
    <Cell ss:StyleID="s18"><Data ss:Type="Number">2.16051737129113E-7</Data></Cell>
    <Cell ss:StyleID="s18"><Data ss:Type="Number">2.4199568131603599E-6</Data></Cell>
    <Cell ss:StyleID="s18"><Data ss:Type="Number">2.16051737129113E-7</Data></Cell>
    <Cell ss:StyleID="s16"><Data ss:Type="Number">8.5663977881438402</Data></Cell>
    <Cell ss:StyleID="s16"><Data ss:Type="Number">9.9101803067141301</Data></Cell>
    <Cell ss:StyleID="s16"><Data ss:Type="Number">9.6750589248299406</Data></Cell>
    <Cell ss:StyleID="s16"><Data ss:Type="Number">9.6643861156789601</Data></Cell>
    <Cell ss:StyleID="s16"><Data ss:Type="Number">9.63172985329693</Data></Cell>
    <Cell ss:StyleID="s16"><Data ss:Type="Number">10.3708401120914</Data></Cell>
    <Cell ss:StyleID="s16"><Data ss:Type="Number">9.4894026152904392</Data></Cell>
    <Cell ss:StyleID="s16"><Data ss:Type="Number">9.6076625912429794</Data></Cell>
    <Cell ss:StyleID="s16"><Data ss:Type="Number">10.126758827731599</Data></Cell>
    <Cell ss:StyleID="s16"><Data ss:Type="Number">9.3831048527781409</Data></Cell>
    <Cell ss:StyleID="s16"><Data ss:Type="Number">10.1629563753722</Data></Cell>
    <Cell ss:StyleID="s16"><Data ss:Type="Number">7.3551101471738303</Data></Cell>
   </Row>
   <Row ss:Height="13">
    <Cell ss:StyleID="s16"><Data ss:Type="String">A_23_P33752</Data></Cell>
    <Cell ss:StyleID="s16"><Data ss:Type="String">SLC25A6</Data></Cell>
    <Cell ss:StyleID="s16"><Data ss:Type="String">NM_001636</Data></Cell>
    <Cell ss:StyleID="s16"><Data ss:Type="String">Homo sapiens solute carrier family 25 (mitochondrial carrier; adenine nucleotide translocator), member 6 (SLC25A6), mRNA [NM_001636]</Data></Cell>
    <Cell ss:StyleID="s18"><Data ss:Type="Number">1.9437881706037001E-8</Data></Cell>
    <Cell ss:StyleID="s19"><Data ss:Type="Number">15.9427077768131</Data></Cell>
    <Cell ss:StyleID="s16"><Data ss:Type="Number">7.2995077170680896E-4</Data></Cell>
    <Cell ss:StyleID="s16"><Data ss:Type="Number">7.2995077170680896E-4</Data></Cell>
    <Cell ss:StyleID="s16"><Data ss:Type="Number">6.3830115946284405E-4</Data></Cell>
    <Cell ss:StyleID="s16"><Data ss:Type="Number">7.9876087294618E-4</Data></Cell>
    <Cell ss:StyleID="s18"><Data ss:Type="Number">2.2557494293876901E-7</Data></Cell>
    <Cell ss:StyleID="s18"><Data ss:Type="Number">2.5266245358476998E-6</Data></Cell>
    <Cell ss:StyleID="s18"><Data ss:Type="Number">2.2557494293876901E-7</Data></Cell>
    <Cell ss:StyleID="s16"><Data ss:Type="Number">12.8109021791131</Data></Cell>
    <Cell ss:StyleID="s16"><Data ss:Type="Number">12.9972346791159</Data></Cell>
    <Cell ss:StyleID="s16"><Data ss:Type="Number">12.600508308913</Data></Cell>
    <Cell ss:StyleID="s16"><Data ss:Type="Number">12.7153007454099</Data></Cell>
    <Cell ss:StyleID="s16"><Data ss:Type="Number">13.120599071390499</Data></Cell>
    <Cell ss:StyleID="s16"><Data ss:Type="Number">13.4979521648938</Data></Cell>
    <Cell ss:StyleID="s16"><Data ss:Type="Number">13.6029979833397</Data></Cell>
    <Cell ss:StyleID="s16"><Data ss:Type="Number">12.981355504042901</Data></Cell>
    <Cell ss:StyleID="s16"><Data ss:Type="Number">13.5823395376165</Data></Cell>
    <Cell ss:StyleID="s16"><Data ss:Type="Number">13.7978975138507</Data></Cell>
    <Cell ss:StyleID="s16"><Data ss:Type="Number">13.681027471419201</Data></Cell>
    <Cell ss:StyleID="s16"><Data ss:Type="Number">11.1641733749151</Data></Cell>
   </Row>
   <Row ss:Height="13">
    <Cell ss:StyleID="s16"><Data ss:Type="String">A_23_P571</Data></Cell>
    <Cell ss:StyleID="s16"><Data ss:Type="String">SLC2A1</Data></Cell>
    <Cell ss:StyleID="s16"><Data ss:Type="String">NM_006516</Data></Cell>
    <Cell ss:StyleID="s16"><Data ss:Type="String">Homo sapiens solute carrier family 2 (facilitated glucose transporter), member 1 (SLC2A1), mRNA [NM_006516]</Data></Cell>
    <Cell ss:StyleID="s18"><Data ss:Type="Number">2.5622616766239001E-8</Data></Cell>
    <Cell ss:StyleID="s19"><Data ss:Type="Number">15.4924673272976</Data></Cell>
    <Cell ss:StyleID="s16"><Data ss:Type="Number">9.5843960275793498E-4</Data></Cell>
    <Cell ss:StyleID="s16"><Data ss:Type="Number">9.5843960275793498E-4</Data></Cell>
    <Cell ss:StyleID="s16"><Data ss:Type="Number">8.3212010210037698E-4</Data></Cell>
    <Cell ss:StyleID="s16"><Data ss:Type="Number">1.05291019077506E-3</Data></Cell>
    <Cell ss:StyleID="s18"><Data ss:Type="Number">2.8549625563315001E-7</Data></Cell>
    <Cell ss:StyleID="s18"><Data ss:Type="Number">3.1977924275533102E-6</Data></Cell>
    <Cell ss:StyleID="s18"><Data ss:Type="Number">2.8549625563315001E-7</Data></Cell>
    <Cell ss:StyleID="s16"><Data ss:Type="Number">9.5522155439716201</Data></Cell>
    <Cell ss:StyleID="s16"><Data ss:Type="Number">10.102954780053899</Data></Cell>
    <Cell ss:StyleID="s16"><Data ss:Type="Number">10.0181905252721</Data></Cell>
    <Cell ss:StyleID="s16"><Data ss:Type="Number">10.0265532347582</Data></Cell>
    <Cell ss:StyleID="s16"><Data ss:Type="Number">10.845820241952399</Data></Cell>
    <Cell ss:StyleID="s16"><Data ss:Type="Number">10.253908621292601</Data></Cell>
    <Cell ss:StyleID="s16"><Data ss:Type="Number">10.3886767209457</Data></Cell>
    <Cell ss:StyleID="s16"><Data ss:Type="Number">10.5354173916754</Data></Cell>
    <Cell ss:StyleID="s16"><Data ss:Type="Number">10.367545222308699</Data></Cell>
    <Cell ss:StyleID="s16"><Data ss:Type="Number">10.649790939465101</Data></Cell>
    <Cell ss:StyleID="s16"><Data ss:Type="Number">10.454344140955101</Data></Cell>
    <Cell ss:StyleID="s16"><Data ss:Type="Number">8.62893248276397</Data></Cell>
   </Row>
   <Row ss:Height="13">
    <Cell ss:StyleID="s16"><Data ss:Type="String">A_23_P501232</Data></Cell>
    <Cell ss:StyleID="s16"><Data ss:Type="String">KCNAB2</Data></Cell>
    <Cell ss:StyleID="s16"><Data ss:Type="String">NM_003636</Data></Cell>
    <Cell ss:StyleID="s16"><Data ss:Type="String">Homo sapiens potassium voltage-gated channel, shaker-related subfamily, beta member 2 (KCNAB2), transcript variant 1, mRNA [NM_003636]</Data></Cell>
    <Cell ss:StyleID="s18"><Data ss:Type="Number">2.7129337579555701E-8</Data></Cell>
    <Cell ss:StyleID="s19"><Data ss:Type="Number">15.400824116840599</Data></Cell>
    <Cell ss:StyleID="s16"><Data ss:Type="Number">1.0138504746855701E-3</Data></Cell>
    <Cell ss:StyleID="s16"><Data ss:Type="Number">1.0138504746855701E-3</Data></Cell>
    <Cell ss:StyleID="s16"><Data ss:Type="Number">8.78719244201808E-4</Data></Cell>
    <Cell ss:StyleID="s16"><Data ss:Type="Number">1.1148258691566801E-3</Data></Cell>
    <Cell ss:StyleID="s18"><Data ss:Type="Number">2.9942154143001898E-7</Data></Cell>
    <Cell ss:StyleID="s18"><Data ss:Type="Number">3.35376705977392E-6</Data></Cell>
    <Cell ss:StyleID="s18"><Data ss:Type="Number">2.9942154143001898E-7</Data></Cell>
    <Cell ss:StyleID="s16"><Data ss:Type="Number">9.4504925254107999</Data></Cell>
    <Cell ss:StyleID="s16"><Data ss:Type="Number">10.0654026132834</Data></Cell>
    <Cell ss:StyleID="s16"><Data ss:Type="Number">9.3334387995208701</Data></Cell>
    <Cell ss:StyleID="s16"><Data ss:Type="Number">9.4378257030682793</Data></Cell>
    <Cell ss:StyleID="s16"><Data ss:Type="Number">8.9364660982651607</Data></Cell>
    <Cell ss:StyleID="s16"><Data ss:Type="Number">9.4480023496202694</Data></Cell>
    <Cell ss:StyleID="s16"><Data ss:Type="Number">9.9692140121822206</Data></Cell>
    <Cell ss:StyleID="s16"><Data ss:Type="Number">9.7134061153827194</Data></Cell>
    <Cell ss:StyleID="s16"><Data ss:Type="Number">9.2988003470225493</Data></Cell>
    <Cell ss:StyleID="s16"><Data ss:Type="Number">9.6567405682568594</Data></Cell>
    <Cell ss:StyleID="s16"><Data ss:Type="Number">9.7855868745966497</Data></Cell>
    <Cell ss:StyleID="s16"><Data ss:Type="Number">8.0465156689829591</Data></Cell>
   </Row>
   <Row ss:Height="13">
    <Cell ss:StyleID="s16"><Data ss:Type="String">A_23_P75786</Data></Cell>
    <Cell ss:StyleID="s16"><Data ss:Type="String">SLC15A3</Data></Cell>
    <Cell ss:StyleID="s16"><Data ss:Type="String">NM_016582</Data></Cell>
    <Cell ss:StyleID="s16"><Data ss:Type="String">Homo sapiens solute carrier family 15, member 3 (SLC15A3), mRNA [NM_016582]</Data></Cell>
    <Cell ss:StyleID="s18"><Data ss:Type="Number">5.9357500716447103E-8</Data></Cell>
    <Cell ss:StyleID="s19"><Data ss:Type="Number">14.194419905393101</Data></Cell>
    <Cell ss:StyleID="s16"><Data ss:Type="Number">2.19239787748518E-3</Data></Cell>
    <Cell ss:StyleID="s16"><Data ss:Type="Number">2.1923692889619698E-3</Data></Cell>
    <Cell ss:StyleID="s16"><Data ss:Type="Number">1.8541502498796601E-3</Data></Cell>
    <Cell ss:StyleID="s16"><Data ss:Type="Number">2.4391777769409602E-3</Data></Cell>
    <Cell ss:StyleID="s18"><Data ss:Type="Number">5.8648179296488597E-7</Data></Cell>
    <Cell ss:StyleID="s18"><Data ss:Type="Number">6.5690775253139003E-6</Data></Cell>
    <Cell ss:StyleID="s18"><Data ss:Type="Number">5.8648179296488597E-7</Data></Cell>
    <Cell ss:StyleID="s16"><Data ss:Type="Number">10.284345031621299</Data></Cell>
    <Cell ss:StyleID="s16"><Data ss:Type="Number">11.4948233982819</Data></Cell>
    <Cell ss:StyleID="s16"><Data ss:Type="Number">10.487748680495001</Data></Cell>
    <Cell ss:StyleID="s16"><Data ss:Type="Number">11.29268283813</Data></Cell>
    <Cell ss:StyleID="s16"><Data ss:Type="Number">10.8630684040698</Data></Cell>
    <Cell ss:StyleID="s16"><Data ss:Type="Number">10.8789398294292</Data></Cell>
    <Cell ss:StyleID="s16"><Data ss:Type="Number">11.7768957882273</Data></Cell>
    <Cell ss:StyleID="s16"><Data ss:Type="Number">10.5814273379504</Data></Cell>
    <Cell ss:StyleID="s16"><Data ss:Type="Number">11.819149168309099</Data></Cell>
    <Cell ss:StyleID="s16"><Data ss:Type="Number">11.927280571934601</Data></Cell>
    <Cell ss:StyleID="s16"><Data ss:Type="Number">11.9686387811429</Data></Cell>
    <Cell ss:StyleID="s16"><Data ss:Type="Number">8.5522549843606495</Data></Cell>
   </Row>
   <Row ss:Height="13">
    <Cell ss:StyleID="s16"><Data ss:Type="String">A_23_P67529</Data></Cell>
    <Cell ss:StyleID="s16"><Data ss:Type="String">KCNN4</Data></Cell>
    <Cell ss:StyleID="s16"><Data ss:Type="String">NM_002250</Data></Cell>
    <Cell ss:StyleID="s16"><Data ss:Type="String">Homo sapiens potassium intermediate/small conductance calcium-activated channel, subfamily N, member 4 (KCNN4), mRNA [NM_002250]</Data></Cell>
    <Cell ss:StyleID="s18"><Data ss:Type="Number">7.6034106740489098E-8</Data></Cell>
    <Cell ss:StyleID="s19"><Data ss:Type="Number">13.831333266652299</Data></Cell>
    <Cell ss:StyleID="s16"><Data ss:Type="Number">2.7972947869825899E-3</Data></Cell>
    <Cell ss:StyleID="s16"><Data ss:Type="Number">2.7972947869825899E-3</Data></Cell>
    <Cell ss:StyleID="s16"><Data ss:Type="Number">2.3463364999047501E-3</Data></Cell>
    <Cell ss:StyleID="s16"><Data ss:Type="Number">3.1244695482869202E-3</Data></Cell>
    <Cell ss:StyleID="s18"><Data ss:Type="Number">7.2594552701833603E-7</Data></Cell>
    <Cell ss:StyleID="s18"><Data ss:Type="Number">8.1311858327779807E-6</Data></Cell>
    <Cell ss:StyleID="s18"><Data ss:Type="Number">7.2594552701833603E-7</Data></Cell>
    <Cell ss:StyleID="s16"><Data ss:Type="Number">10.3522771957551</Data></Cell>
    <Cell ss:StyleID="s16"><Data ss:Type="Number">11.083151619383999</Data></Cell>
    <Cell ss:StyleID="s16"><Data ss:Type="Number">12.962711589186901</Data></Cell>
    <Cell ss:StyleID="s16"><Data ss:Type="Number">11.5575729578522</Data></Cell>
    <Cell ss:StyleID="s16"><Data ss:Type="Number">11.892789529325899</Data></Cell>
    <Cell ss:StyleID="s16"><Data ss:Type="Number">11.7274279219092</Data></Cell>
    <Cell ss:StyleID="s16"><Data ss:Type="Number">11.6010128225656</Data></Cell>
    <Cell ss:StyleID="s16"><Data ss:Type="Number">12.099116276511101</Data></Cell>
    <Cell ss:StyleID="s16"><Data ss:Type="Number">11.764982519565701</Data></Cell>
    <Cell ss:StyleID="s16"><Data ss:Type="Number">12.066318203516801</Data></Cell>
    <Cell ss:StyleID="s16"><Data ss:Type="Number">11.755859734897401</Data></Cell>
    <Cell ss:StyleID="s16"><Data ss:Type="Number">9.0258143589154205</Data></Cell>
   </Row>
   <Row ss:Height="13">
    <Cell ss:StyleID="s16"><Data ss:Type="String">A_24_P107142</Data></Cell>
    <Cell ss:StyleID="s16"><Data ss:Type="String">ANXA11</Data></Cell>
    <Cell ss:StyleID="s16"><Data ss:Type="String">NM_145869</Data></Cell>
    <Cell ss:StyleID="s16"><Data ss:Type="String">Homo sapiens annexin A11 (ANXA11), transcript variant c, mRNA [NM_145869]</Data></Cell>
    <Cell ss:StyleID="s18"><Data ss:Type="Number">7.6602805808971504E-8</Data></Cell>
    <Cell ss:StyleID="s19"><Data ss:Type="Number">13.820538381446299</Data></Cell>
    <Cell ss:StyleID="s16"><Data ss:Type="Number">2.8179874172946299E-3</Data></Cell>
    <Cell ss:StyleID="s16"><Data ss:Type="Number">2.8179874172946299E-3</Data></Cell>
    <Cell ss:StyleID="s16"><Data ss:Type="Number">2.3628901479835298E-3</Data></Cell>
    <Cell ss:StyleID="s16"><Data ss:Type="Number">3.1478390991080598E-3</Data></Cell>
    <Cell ss:StyleID="s18"><Data ss:Type="Number">7.30865822871619E-7</Data></Cell>
    <Cell ss:StyleID="s18"><Data ss:Type="Number">8.1862971854157104E-6</Data></Cell>
    <Cell ss:StyleID="s18"><Data ss:Type="Number">7.30865822871619E-7</Data></Cell>
    <Cell ss:StyleID="s16"><Data ss:Type="Number">8.9883122415398908</Data></Cell>
    <Cell ss:StyleID="s16"><Data ss:Type="Number">9.7043414158953603</Data></Cell>
    <Cell ss:StyleID="s16"><Data ss:Type="Number">9.4897352168541307</Data></Cell>
    <Cell ss:StyleID="s16"><Data ss:Type="Number">9.3941041123297193</Data></Cell>
    <Cell ss:StyleID="s16"><Data ss:Type="Number">9.4267800859805</Data></Cell>
    <Cell ss:StyleID="s16"><Data ss:Type="Number">9.0125092264052906</Data></Cell>
    <Cell ss:StyleID="s16"><Data ss:Type="Number">9.5230835634760904</Data></Cell>
    <Cell ss:StyleID="s16"><Data ss:Type="Number">9.0798869340459394</Data></Cell>
    <Cell ss:StyleID="s16"><Data ss:Type="Number">9.8311864607025701</Data></Cell>
    <Cell ss:StyleID="s16"><Data ss:Type="Number">9.60665969014876</Data></Cell>
    <Cell ss:StyleID="s16"><Data ss:Type="Number">9.5304112468351807</Data></Cell>
    <Cell ss:StyleID="s16"><Data ss:Type="Number">8.2523545873405499</Data></Cell>
   </Row>
   <Row ss:Height="13">
    <Cell ss:StyleID="s16"><Data ss:Type="String">A_23_P15272</Data></Cell>
    <Cell ss:StyleID="s16"><Data ss:Type="String">ABCC6</Data></Cell>
    <Cell ss:StyleID="s16"><Data ss:Type="String">BC050733</Data></Cell>
    <Cell ss:StyleID="s16"><Data ss:Type="String">Homo sapiens ATP-binding cassette, sub-family C (CFTR/MRP), member 6, mRNA (cDNA clone IMAGE:6141205), complete cds. [BC050733]</Data></Cell>
    <Cell ss:StyleID="s18"><Data ss:Type="Number">9.7250667984788905E-8</Data></Cell>
    <Cell ss:StyleID="s19"><Data ss:Type="Number">13.478824831079899</Data></Cell>
    <Cell ss:StyleID="s16"><Data ss:Type="Number">3.5646259843144499E-3</Data></Cell>
    <Cell ss:StyleID="s16"><Data ss:Type="Number">3.5646259843144499E-3</Data></Cell>
    <Cell ss:StyleID="s16"><Data ss:Type="Number">2.9603103334569698E-3</Data></Cell>
    <Cell ss:StyleID="s16"><Data ss:Type="Number">3.9963216994989299E-3</Data></Cell>
    <Cell ss:StyleID="s18"><Data ss:Type="Number">9.0007245484210204E-7</Data></Cell>
    <Cell ss:StyleID="s18"><Data ss:Type="Number">1.0081550365556499E-5</Data></Cell>
    <Cell ss:StyleID="s18"><Data ss:Type="Number">9.0007245484210204E-7</Data></Cell>
    <Cell ss:StyleID="s16"><Data ss:Type="Number">8.2357674799170901</Data></Cell>
    <Cell ss:StyleID="s16"><Data ss:Type="Number">8.3733761554769508</Data></Cell>
    <Cell ss:StyleID="s16"><Data ss:Type="Number">8.1849252633296192</Data></Cell>
    <Cell ss:StyleID="s16"><Data ss:Type="Number">7.97281730075479</Data></Cell>
    <Cell ss:StyleID="s16"><Data ss:Type="Number">7.7367327362281699</Data></Cell>
    <Cell ss:StyleID="s16"><Data ss:Type="Number">7.6426168149444402</Data></Cell>
    <Cell ss:StyleID="s16"><Data ss:Type="Number">8.2466106671780697</Data></Cell>
    <Cell ss:StyleID="s16"><Data ss:Type="Number">8.4048896638562294</Data></Cell>
    <Cell ss:StyleID="s16"><Data ss:Type="Number">8.4280573195049602</Data></Cell>
    <Cell ss:StyleID="s16"><Data ss:Type="Number">8.3218727949679092</Data></Cell>
    <Cell ss:StyleID="s16"><Data ss:Type="Number">8.4036014535587906</Data></Cell>
    <Cell ss:StyleID="s16"><Data ss:Type="Number">7.0604739069237903</Data></Cell>
   </Row>
   <Row ss:Height="13">
    <Cell ss:StyleID="s16"><Data ss:Type="String">A_23_P68452</Data></Cell>
    <Cell ss:StyleID="s16"><Data ss:Type="String">SLC35C2</Data></Cell>
    <Cell ss:StyleID="s16"><Data ss:Type="String">NM_173179</Data></Cell>
    <Cell ss:StyleID="s16"><Data ss:Type="String">Homo sapiens solute carrier family 35, member C2 (SLC35C2), transcript variant 1, mRNA [NM_173179]</Data></Cell>
    <Cell ss:StyleID="s18"><Data ss:Type="Number">1.81392611392661E-7</Data></Cell>
    <Cell ss:StyleID="s19"><Data ss:Type="Number">12.621929889894201</Data></Cell>
    <Cell ss:StyleID="s16"><Data ss:Type="Number">6.5832820452738404E-3</Data></Cell>
    <Cell ss:StyleID="s16"><Data ss:Type="Number">6.5832820452738404E-3</Data></Cell>
    <Cell ss:StyleID="s16"><Data ss:Type="Number">5.3175244029758503E-3</Data></Cell>
    <Cell ss:StyleID="s16"><Data ss:Type="Number">7.45396657995861E-3</Data></Cell>
    <Cell ss:StyleID="s18"><Data ss:Type="Number">1.55258624868957E-6</Data></Cell>
    <Cell ss:StyleID="s18"><Data ss:Type="Number">1.73902405065603E-5</Data></Cell>
    <Cell ss:StyleID="s18"><Data ss:Type="Number">1.55258624868957E-6</Data></Cell>
    <Cell ss:StyleID="s16"><Data ss:Type="Number">9.2607362759648897</Data></Cell>
    <Cell ss:StyleID="s16"><Data ss:Type="Number">9.6193256916705607</Data></Cell>
    <Cell ss:StyleID="s16"><Data ss:Type="Number">8.4742185816156592</Data></Cell>
    <Cell ss:StyleID="s16"><Data ss:Type="Number">8.2272095451460707</Data></Cell>
    <Cell ss:StyleID="s16"><Data ss:Type="Number">8.9721501487297903</Data></Cell>
    <Cell ss:StyleID="s16"><Data ss:Type="Number">9.3619013248549692</Data></Cell>
    <Cell ss:StyleID="s16"><Data ss:Type="Number">9.2798271505651204</Data></Cell>
    <Cell ss:StyleID="s16"><Data ss:Type="Number">8.9168011619750907</Data></Cell>
    <Cell ss:StyleID="s16"><Data ss:Type="Number">9.5002970429890805</Data></Cell>
    <Cell ss:StyleID="s16"><Data ss:Type="Number">9.1790560669040406</Data></Cell>
    <Cell ss:StyleID="s16"><Data ss:Type="Number">9.4378257030682793</Data></Cell>
    <Cell ss:StyleID="s16"><Data ss:Type="Number">7.46217928607195</Data></Cell>
   </Row>
   <Row ss:Height="13">
    <Cell ss:StyleID="s16"><Data ss:Type="String">A_24_P923483</Data></Cell>
    <Cell ss:StyleID="s16"><Data ss:Type="String">SLC6A13</Data></Cell>
    <Cell ss:StyleID="s16"><Data ss:Type="String">BC020867</Data></Cell>
    <Cell ss:StyleID="s16"><Data ss:Type="String">Homo sapiens solute carrier family 6 (neurotransmitter transporter, GABA), member 13, mRNA (cDNA clone IMAGE:4594185), complete cds. [BC020867]</Data></Cell>
    <Cell ss:StyleID="s18"><Data ss:Type="Number">2.0783036938867101E-7</Data></Cell>
    <Cell ss:StyleID="s19"><Data ss:Type="Number">-12.441519916287501</Data></Cell>
    <Cell ss:StyleID="s16"><Data ss:Type="Number">7.5253298451943996E-3</Data></Cell>
    <Cell ss:StyleID="s16"><Data ss:Type="Number">7.5253298451943996E-3</Data></Cell>
    <Cell ss:StyleID="s16"><Data ss:Type="Number">6.0387192129572297E-3</Data></Cell>
    <Cell ss:StyleID="s16"><Data ss:Type="Number">8.5403733692886695E-3</Data></Cell>
    <Cell ss:StyleID="s18"><Data ss:Type="Number">1.74828523424538E-6</Data></Cell>
    <Cell ss:StyleID="s18"><Data ss:Type="Number">1.95822297944841E-5</Data></Cell>
    <Cell ss:StyleID="s18"><Data ss:Type="Number">1.74828523424538E-6</Data></Cell>
    <Cell ss:StyleID="s16"><Data ss:Type="Number">7.3112252510501703</Data></Cell>
    <Cell ss:StyleID="s16"><Data ss:Type="Number">7.2880098156704696</Data></Cell>
    <Cell ss:StyleID="s16"><Data ss:Type="Number">7.6228976381224198</Data></Cell>
    <Cell ss:StyleID="s16"><Data ss:Type="Number">6.8253499024055202</Data></Cell>
    <Cell ss:StyleID="s16"><Data ss:Type="Number">7.2434332442924596</Data></Cell>
    <Cell ss:StyleID="s16"><Data ss:Type="Number">7.3079667892218199</Data></Cell>
    <Cell ss:StyleID="s16"><Data ss:Type="Number">7.4485095467240399</Data></Cell>
    <Cell ss:StyleID="s16"><Data ss:Type="Number">7.3857751444723796</Data></Cell>
    <Cell ss:StyleID="s16"><Data ss:Type="Number">7.4063507374368998</Data></Cell>
    <Cell ss:StyleID="s16"><Data ss:Type="Number">7.6217710231137099</Data></Cell>
    <Cell ss:StyleID="s16"><Data ss:Type="Number">7.4234371559095402</Data></Cell>
    <Cell ss:StyleID="s16"><Data ss:Type="Number">8.1590254592589808</Data></Cell>
   </Row>
   <Row ss:Height="13">
    <Cell ss:StyleID="s16"><Data ss:Type="String">A_32_P40596</Data></Cell>
    <Cell ss:StyleID="s16"><Data ss:Type="String">KCNA2</Data></Cell>
    <Cell ss:StyleID="s16"><Data ss:Type="String">BC043564</Data></Cell>
    <Cell ss:StyleID="s16"><Data ss:Type="String">Homo sapiens potassium voltage-gated channel, shaker-related subfamily, member 2, mRNA (cDNA clone MGC:50217 IMAGE:5212949), complete cds. [BC043564]</Data></Cell>
    <Cell ss:StyleID="s18"><Data ss:Type="Number">2.0742819263014699E-7</Data></Cell>
    <Cell ss:StyleID="s19"><Data ss:Type="Number">-12.4440721285004</Data></Cell>
    <Cell ss:StyleID="s16"><Data ss:Type="Number">7.5109748551376197E-3</Data></Cell>
    <Cell ss:StyleID="s16"><Data ss:Type="Number">7.5109748551376197E-3</Data></Cell>
    <Cell ss:StyleID="s16"><Data ss:Type="Number">6.0278632778320703E-3</Data></Cell>
    <Cell ss:StyleID="s16"><Data ss:Type="Number">8.5238467197506305E-3</Data></Cell>
    <Cell ss:StyleID="s18"><Data ss:Type="Number">1.7452593611283E-6</Data></Cell>
    <Cell ss:StyleID="s18"><Data ss:Type="Number">1.95483375316274E-5</Data></Cell>
    <Cell ss:StyleID="s18"><Data ss:Type="Number">1.7452593611283E-6</Data></Cell>
    <Cell ss:StyleID="s16"><Data ss:Type="Number">6.8850171630429502</Data></Cell>
    <Cell ss:StyleID="s16"><Data ss:Type="Number">6.8990157573197504</Data></Cell>
    <Cell ss:StyleID="s16"><Data ss:Type="Number">6.9922986599182604</Data></Cell>
    <Cell ss:StyleID="s16"><Data ss:Type="Number">7.0167640029845897</Data></Cell>
    <Cell ss:StyleID="s16"><Data ss:Type="Number">6.8809896207636996</Data></Cell>
    <Cell ss:StyleID="s16"><Data ss:Type="Number">6.8757179521808096</Data></Cell>
    <Cell ss:StyleID="s16"><Data ss:Type="Number">7.0217103188358001</Data></Cell>
    <Cell ss:StyleID="s16"><Data ss:Type="Number">6.9491123065890701</Data></Cell>
    <Cell ss:StyleID="s16"><Data ss:Type="Number">6.9839520222557496</Data></Cell>
    <Cell ss:StyleID="s16"><Data ss:Type="Number">6.9404830278591696</Data></Cell>
    <Cell ss:StyleID="s16"><Data ss:Type="Number">7.0254977109443599</Data></Cell>
    <Cell ss:StyleID="s16"><Data ss:Type="Number">7.17509726650154</Data></Cell>
   </Row>
   <Row ss:Height="13">
    <Cell ss:StyleID="s16"><Data ss:Type="String">A_23_P11841</Data></Cell>
    <Cell ss:StyleID="s16"><Data ss:Type="String">ATP2B4</Data></Cell>
    <Cell ss:StyleID="s16"><Data ss:Type="String">NM_001684</Data></Cell>
    <Cell ss:StyleID="s16"><Data ss:Type="String">Homo sapiens ATPase, Ca++ transporting, plasma membrane 4 (ATP2B4), transcript variant 2, mRNA [NM_001684]</Data></Cell>
    <Cell ss:StyleID="s18"><Data ss:Type="Number">1.3001540018801801E-7</Data></Cell>
    <Cell ss:StyleID="s19"><Data ss:Type="Number">-13.073394451534099</Data></Cell>
    <Cell ss:StyleID="s16"><Data ss:Type="Number">4.7440019220604101E-3</Data></Cell>
    <Cell ss:StyleID="s16"><Data ss:Type="Number">4.7440019220604101E-3</Data></Cell>
    <Cell ss:StyleID="s16"><Data ss:Type="Number">3.8912309122271999E-3</Data></Cell>
    <Cell ss:StyleID="s16"><Data ss:Type="Number">5.3427228399262399E-3</Data></Cell>
    <Cell ss:StyleID="s18"><Data ss:Type="Number">1.1599485106222801E-6</Data></Cell>
    <Cell ss:StyleID="s18"><Data ss:Type="Number">1.2992375523081899E-5</Data></Cell>
    <Cell ss:StyleID="s18"><Data ss:Type="Number">1.1599485106222801E-6</Data></Cell>
    <Cell ss:StyleID="s16"><Data ss:Type="Number">7.0803425776612103</Data></Cell>
    <Cell ss:StyleID="s16"><Data ss:Type="Number">7.0737509174247002</Data></Cell>
    <Cell ss:StyleID="s16"><Data ss:Type="Number">7.08787357506578</Data></Cell>
    <Cell ss:StyleID="s16"><Data ss:Type="Number">7.0507988676159297</Data></Cell>
    <Cell ss:StyleID="s16"><Data ss:Type="Number">7.0198587058770698</Data></Cell>
    <Cell ss:StyleID="s16"><Data ss:Type="Number">6.9612084362285396</Data></Cell>
    <Cell ss:StyleID="s16"><Data ss:Type="Number">7.25668788347524</Data></Cell>
    <Cell ss:StyleID="s16"><Data ss:Type="Number">7.1988642953552002</Data></Cell>
    <Cell ss:StyleID="s16"><Data ss:Type="Number">7.3154040683509596</Data></Cell>
    <Cell ss:StyleID="s16"><Data ss:Type="Number">6.9352848284709196</Data></Cell>
    <Cell ss:StyleID="s16"><Data ss:Type="Number">6.9075229002132801</Data></Cell>
    <Cell ss:StyleID="s16"><Data ss:Type="Number">7.5948323233847903</Data></Cell>
   </Row>
   <Row ss:Height="13">
    <Cell ss:StyleID="s16"><Data ss:Type="String">A_23_P75220</Data></Cell>
    <Cell ss:StyleID="s16"><Data ss:Type="String">SLC25A28</Data></Cell>
    <Cell ss:StyleID="s16"><Data ss:Type="String">NM_031212</Data></Cell>
    <Cell ss:StyleID="s16"><Data ss:Type="String">Homo sapiens solute carrier family 25, member 28 (SLC25A28), mRNA [NM_031212]</Data></Cell>
    <Cell ss:StyleID="s18"><Data ss:Type="Number">1.1879608977918099E-7</Data></Cell>
    <Cell ss:StyleID="s19"><Data ss:Type="Number">-13.198208820757401</Data></Cell>
    <Cell ss:StyleID="s16"><Data ss:Type="Number">4.3418782853393003E-3</Data></Cell>
    <Cell ss:StyleID="s16"><Data ss:Type="Number">4.3418782853393003E-3</Data></Cell>
    <Cell ss:StyleID="s16"><Data ss:Type="Number">3.5752871179942402E-3</Data></Cell>
    <Cell ss:StyleID="s16"><Data ss:Type="Number">4.8816877172958998E-3</Data></Cell>
    <Cell ss:StyleID="s18"><Data ss:Type="Number">1.0740787056756701E-6</Data></Cell>
    <Cell ss:StyleID="s18"><Data ss:Type="Number">1.20305632169807E-5</Data></Cell>
    <Cell ss:StyleID="s18"><Data ss:Type="Number">1.0740787056756701E-6</Data></Cell>
    <Cell ss:StyleID="s16"><Data ss:Type="Number">8.8851483785551704</Data></Cell>
    <Cell ss:StyleID="s16"><Data ss:Type="Number">8.9250105585497792</Data></Cell>
    <Cell ss:StyleID="s16"><Data ss:Type="Number">8.7704043528742606</Data></Cell>
    <Cell ss:StyleID="s16"><Data ss:Type="Number">8.2105979391385109</Data></Cell>
    <Cell ss:StyleID="s16"><Data ss:Type="Number">8.53174340954196</Data></Cell>
    <Cell ss:StyleID="s16"><Data ss:Type="Number">9.0020677738308006</Data></Cell>
    <Cell ss:StyleID="s16"><Data ss:Type="Number">8.8734174841298294</Data></Cell>
    <Cell ss:StyleID="s16"><Data ss:Type="Number">8.7012700298015595</Data></Cell>
    <Cell ss:StyleID="s16"><Data ss:Type="Number">8.7887253150384108</Data></Cell>
    <Cell ss:StyleID="s16"><Data ss:Type="Number">9.0760263395746197</Data></Cell>
    <Cell ss:StyleID="s16"><Data ss:Type="Number">9.4700352513501596</Data></Cell>
    <Cell ss:StyleID="s16"><Data ss:Type="Number">10.1024081146281</Data></Cell>
   </Row>
   <Row ss:Height="13">
    <Cell ss:StyleID="s16"><Data ss:Type="String">A_23_P39647</Data></Cell>
    <Cell ss:StyleID="s16"><Data ss:Type="String">SLC4A3</Data></Cell>
    <Cell ss:StyleID="s16"><Data ss:Type="String">NM_005070</Data></Cell>
    <Cell ss:StyleID="s16"><Data ss:Type="String">Homo sapiens solute carrier family 4, anion exchanger, member 3 (SLC4A3), transcript variant 1, mRNA [NM_005070]</Data></Cell>
    <Cell ss:StyleID="s18"><Data ss:Type="Number">9.0035788445710998E-8</Data></Cell>
    <Cell ss:StyleID="s19"><Data ss:Type="Number">-13.588348488840399</Data></Cell>
    <Cell ss:StyleID="s16"><Data ss:Type="Number">3.3034130780731398E-3</Data></Cell>
    <Cell ss:StyleID="s16"><Data ss:Type="Number">3.3034130780731398E-3</Data></Cell>
    <Cell ss:StyleID="s16"><Data ss:Type="Number">2.7522139812084902E-3</Data></Cell>
    <Cell ss:StyleID="s16"><Data ss:Type="Number">3.6998406545996E-3</Data></Cell>
    <Cell ss:StyleID="s18"><Data ss:Type="Number">8.4010914046312503E-7</Data></Cell>
    <Cell ss:StyleID="s18"><Data ss:Type="Number">9.4099120205041306E-6</Data></Cell>
    <Cell ss:StyleID="s18"><Data ss:Type="Number">8.4010914046312503E-7</Data></Cell>
    <Cell ss:StyleID="s16"><Data ss:Type="Number">7.0901619088451504</Data></Cell>
    <Cell ss:StyleID="s16"><Data ss:Type="Number">7.4088195918043098</Data></Cell>
    <Cell ss:StyleID="s16"><Data ss:Type="Number">7.0811791022297204</Data></Cell>
    <Cell ss:StyleID="s16"><Data ss:Type="Number">7.7276964226985099</Data></Cell>
    <Cell ss:StyleID="s16"><Data ss:Type="Number">7.0854791971434699</Data></Cell>
    <Cell ss:StyleID="s16"><Data ss:Type="Number">7.3152208720935699</Data></Cell>
    <Cell ss:StyleID="s16"><Data ss:Type="Number">7.2372829195080302</Data></Cell>
    <Cell ss:StyleID="s16"><Data ss:Type="Number">7.0094677861290204</Data></Cell>
    <Cell ss:StyleID="s16"><Data ss:Type="Number">7.5024346070263199</Data></Cell>
    <Cell ss:StyleID="s16"><Data ss:Type="Number">6.9075229002132801</Data></Cell>
    <Cell ss:StyleID="s16"><Data ss:Type="Number">6.9746689353192401</Data></Cell>
    <Cell ss:StyleID="s16"><Data ss:Type="Number">8.2478538548185103</Data></Cell>
   </Row>
   <Row ss:Height="13">
    <Cell ss:StyleID="s16"><Data ss:Type="String">A_23_P130735</Data></Cell>
    <Cell ss:StyleID="s16"><Data ss:Type="String">SLC6A16</Data></Cell>
    <Cell ss:StyleID="s16"><Data ss:Type="String">NM_014037</Data></Cell>
    <Cell ss:StyleID="s16"><Data ss:Type="String">Homo sapiens solute carrier family 6, member 16 (SLC6A16), mRNA [NM_014037]</Data></Cell>
    <Cell ss:StyleID="s18"><Data ss:Type="Number">4.8587124185051099E-8</Data></Cell>
    <Cell ss:StyleID="s19"><Data ss:Type="Number">-14.49436541341</Data></Cell>
    <Cell ss:StyleID="s16"><Data ss:Type="Number">1.79913262144826E-3</Data></Cell>
    <Cell ss:StyleID="s16"><Data ss:Type="Number">1.79913262144826E-3</Data></Cell>
    <Cell ss:StyleID="s16"><Data ss:Type="Number">1.5317576770579201E-3</Data></Cell>
    <Cell ss:StyleID="s16"><Data ss:Type="Number">1.9965906941363E-3</Data></Cell>
    <Cell ss:StyleID="s18"><Data ss:Type="Number">4.9116622241975504E-7</Data></Cell>
    <Cell ss:StyleID="s18"><Data ss:Type="Number">5.5014648904610096E-6</Data></Cell>
    <Cell ss:StyleID="s18"><Data ss:Type="Number">4.9116622241975504E-7</Data></Cell>
    <Cell ss:StyleID="s16"><Data ss:Type="Number">8.6989296576637507</Data></Cell>
    <Cell ss:StyleID="s16"><Data ss:Type="Number">8.1758612042147991</Data></Cell>
    <Cell ss:StyleID="s16"><Data ss:Type="Number">10.278496518585801</Data></Cell>
    <Cell ss:StyleID="s16"><Data ss:Type="Number">8.9228708829108996</Data></Cell>
    <Cell ss:StyleID="s16"><Data ss:Type="Number">8.4903137912439508</Data></Cell>
    <Cell ss:StyleID="s16"><Data ss:Type="Number">8.5976434426507495</Data></Cell>
    <Cell ss:StyleID="s16"><Data ss:Type="Number">9.4229621440500395</Data></Cell>
    <Cell ss:StyleID="s16"><Data ss:Type="Number">9.7915822615559804</Data></Cell>
    <Cell ss:StyleID="s16"><Data ss:Type="Number">10.2952689493534</Data></Cell>
    <Cell ss:StyleID="s16"><Data ss:Type="Number">10.6033405640033</Data></Cell>
    <Cell ss:StyleID="s16"><Data ss:Type="Number">9.9999832721319493</Data></Cell>
    <Cell ss:StyleID="s16"><Data ss:Type="Number">13.102942857621599</Data></Cell>
   </Row>
   <Row ss:Height="13">
    <Cell ss:StyleID="s16"><Data ss:Type="String">A_24_P141786</Data></Cell>
    <Cell ss:StyleID="s16"><Data ss:Type="String">ATP2A2</Data></Cell>
    <Cell ss:StyleID="s16"><Data ss:Type="String">NM_001681</Data></Cell>
    <Cell ss:StyleID="s16"><Data ss:Type="String">Homo sapiens ATPase, Ca++ transporting, cardiac muscle, slow twitch 2 (ATP2A2), transcript variant 2, mRNA [NM_001681]</Data></Cell>
    <Cell ss:StyleID="s18"><Data ss:Type="Number">4.2695174776684798E-8</Data></Cell>
    <Cell ss:StyleID="s19"><Data ss:Type="Number">-14.6911006239998</Data></Cell>
    <Cell ss:StyleID="s16"><Data ss:Type="Number">1.5839055938654499E-3</Data></Cell>
    <Cell ss:StyleID="s16"><Data ss:Type="Number">1.5839055938654499E-3</Data></Cell>
    <Cell ss:StyleID="s16"><Data ss:Type="Number">1.3539920776930101E-3</Data></Cell>
    <Cell ss:StyleID="s16"><Data ss:Type="Number">1.75447281709831E-3</Data></Cell>
    <Cell ss:StyleID="s18"><Data ss:Type="Number">4.3905726153611402E-7</Data></Cell>
    <Cell ss:StyleID="s18"><Data ss:Type="Number">4.9178017522113196E-6</Data></Cell>
    <Cell ss:StyleID="s18"><Data ss:Type="Number">4.3905726153611402E-7</Data></Cell>
    <Cell ss:StyleID="s16"><Data ss:Type="Number">8.2192517759593606</Data></Cell>
    <Cell ss:StyleID="s16"><Data ss:Type="Number">7.7746890244460403</Data></Cell>
    <Cell ss:StyleID="s16"><Data ss:Type="Number">7.4672228466876698</Data></Cell>
    <Cell ss:StyleID="s16"><Data ss:Type="Number">7.4246542131242697</Data></Cell>
    <Cell ss:StyleID="s16"><Data ss:Type="Number">7.83628007029247</Data></Cell>
    <Cell ss:StyleID="s16"><Data ss:Type="Number">7.7990262243187498</Data></Cell>
    <Cell ss:StyleID="s16"><Data ss:Type="Number">7.2666293079268902</Data></Cell>
    <Cell ss:StyleID="s16"><Data ss:Type="Number">7.1988642953552002</Data></Cell>
    <Cell ss:StyleID="s16"><Data ss:Type="Number">7.25745651757871</Data></Cell>
    <Cell ss:StyleID="s16"><Data ss:Type="Number">7.6996308596039897</Data></Cell>
    <Cell ss:StyleID="s16"><Data ss:Type="Number">7.3704100406694204</Data></Cell>
    <Cell ss:StyleID="s16"><Data ss:Type="Number">8.9764279189458591</Data></Cell>
   </Row>
   <Row ss:Height="13">
    <Cell ss:StyleID="s16"><Data ss:Type="String">A_24_P268685</Data></Cell>
    <Cell ss:StyleID="s16"><Data ss:Type="String">SLC6A1</Data></Cell>
    <Cell ss:StyleID="s16"><Data ss:Type="String">NM_003042</Data></Cell>
    <Cell ss:StyleID="s16"><Data ss:Type="String">Homo sapiens solute carrier family 6 (neurotransmitter transporter, GABA), member 1 (SLC6A1), mRNA [NM_003042]</Data></Cell>
    <Cell ss:StyleID="s18"><Data ss:Type="Number">4.1329993087975702E-8</Data></Cell>
    <Cell ss:StyleID="s19"><Data ss:Type="Number">-14.740941560263</Data></Cell>
    <Cell ss:StyleID="s16"><Data ss:Type="Number">1.53412801343257E-3</Data></Cell>
    <Cell ss:StyleID="s16"><Data ss:Type="Number">1.53412801343257E-3</Data></Cell>
    <Cell ss:StyleID="s16"><Data ss:Type="Number">1.31255792048793E-3</Data></Cell>
    <Cell ss:StyleID="s16"><Data ss:Type="Number">1.69837340596418E-3</Data></Cell>
    <Cell ss:StyleID="s18"><Data ss:Type="Number">4.2717777722736898E-7</Data></Cell>
    <Cell ss:StyleID="s18"><Data ss:Type="Number">4.7847417760603401E-6</Data></Cell>
    <Cell ss:StyleID="s18"><Data ss:Type="Number">4.2717777722736898E-7</Data></Cell>
    <Cell ss:StyleID="s16"><Data ss:Type="Number">6.8419278173792799</Data></Cell>
    <Cell ss:StyleID="s16"><Data ss:Type="Number">6.7773497113694496</Data></Cell>
    <Cell ss:StyleID="s16"><Data ss:Type="Number">6.80551826506208</Data></Cell>
    <Cell ss:StyleID="s16"><Data ss:Type="Number">7.0693699029308101</Data></Cell>
    <Cell ss:StyleID="s16"><Data ss:Type="Number">7.0516456760942496</Data></Cell>
    <Cell ss:StyleID="s16"><Data ss:Type="Number">6.8961099736660998</Data></Cell>
    <Cell ss:StyleID="s16"><Data ss:Type="Number">6.8625888370841999</Data></Cell>
    <Cell ss:StyleID="s16"><Data ss:Type="Number">6.7882893628929803</Data></Cell>
    <Cell ss:StyleID="s16"><Data ss:Type="Number">6.8314180416688304</Data></Cell>
    <Cell ss:StyleID="s16"><Data ss:Type="Number">6.83319032758149</Data></Cell>
    <Cell ss:StyleID="s16"><Data ss:Type="Number">6.8542997026255197</Data></Cell>
    <Cell ss:StyleID="s16"><Data ss:Type="Number">7.3106688804524396</Data></Cell>
   </Row>
   <Row ss:Height="13">
    <Cell ss:StyleID="s16"><Data ss:Type="String">A_24_P31627</Data></Cell>
    <Cell ss:StyleID="s16"><Data ss:Type="String">KCNB1</Data></Cell>
    <Cell ss:StyleID="s16"><Data ss:Type="String">NM_004975</Data></Cell>
    <Cell ss:StyleID="s16"><Data ss:Type="String">Homo sapiens potassium voltage-gated channel, Shab-related subfamily, member 1 (KCNB1), mRNA [NM_004975]</Data></Cell>
    <Cell ss:StyleID="s18"><Data ss:Type="Number">2.2077606080561698E-8</Data></Cell>
    <Cell ss:StyleID="s19"><Data ss:Type="Number">-15.733677579397</Data></Cell>
    <Cell ss:StyleID="s16"><Data ss:Type="Number">8.2753490871769299E-4</Data></Cell>
    <Cell ss:StyleID="s16"><Data ss:Type="Number">8.2753490871769299E-4</Data></Cell>
    <Cell ss:StyleID="s16"><Data ss:Type="Number">7.2131954586411096E-4</Data></Cell>
    <Cell ss:StyleID="s16"><Data ss:Type="Number">9.0723506666852102E-4</Data></Cell>
    <Cell ss:StyleID="s18"><Data ss:Type="Number">2.5124205667918099E-7</Data></Cell>
    <Cell ss:StyleID="s18"><Data ss:Type="Number">2.8141172799266502E-6</Data></Cell>
    <Cell ss:StyleID="s18"><Data ss:Type="Number">2.5124205667918099E-7</Data></Cell>
    <Cell ss:StyleID="s16"><Data ss:Type="Number">6.8419278173792799</Data></Cell>
    <Cell ss:StyleID="s16"><Data ss:Type="Number">6.8336878632023303</Data></Cell>
    <Cell ss:StyleID="s16"><Data ss:Type="Number">6.8298336547041103</Data></Cell>
    <Cell ss:StyleID="s16"><Data ss:Type="Number">7.1289939708260404</Data></Cell>
    <Cell ss:StyleID="s16"><Data ss:Type="Number">7.0741439003529196</Data></Cell>
    <Cell ss:StyleID="s16"><Data ss:Type="Number">6.9804697768841599</Data></Cell>
    <Cell ss:StyleID="s16"><Data ss:Type="Number">6.7842343725858099</Data></Cell>
    <Cell ss:StyleID="s16"><Data ss:Type="Number">6.7882893628929803</Data></Cell>
    <Cell ss:StyleID="s16"><Data ss:Type="Number">6.8798846446912902</Data></Cell>
    <Cell ss:StyleID="s16"><Data ss:Type="Number">6.7717758192182096</Data></Cell>
    <Cell ss:StyleID="s16"><Data ss:Type="Number">6.8253499024055202</Data></Cell>
    <Cell ss:StyleID="s16"><Data ss:Type="Number">7.46217928607195</Data></Cell>
   </Row>
   <Row ss:Height="13">
    <Cell ss:StyleID="s16"><Data ss:Type="String">A_23_P501933</Data></Cell>
    <Cell ss:StyleID="s16"><Data ss:Type="String">CACNG6</Data></Cell>
    <Cell ss:StyleID="s16"><Data ss:Type="String">NM_145814</Data></Cell>
    <Cell ss:StyleID="s16"><Data ss:Type="String">Homo sapiens calcium channel, voltage-dependent, gamma subunit 6 (CACNG6), transcript variant 1, mRNA [NM_145814]</Data></Cell>
    <Cell ss:StyleID="s18"><Data ss:Type="Number">1.5725697374387799E-8</Data></Cell>
    <Cell ss:StyleID="s19"><Data ss:Type="Number">-16.2963319390682</Data></Cell>
    <Cell ss:StyleID="s16"><Data ss:Type="Number">5.9232411730369299E-4</Data></Cell>
    <Cell ss:StyleID="s16"><Data ss:Type="Number">5.9232411730369299E-4</Data></Cell>
    <Cell ss:StyleID="s16"><Data ss:Type="Number">5.2089799982922298E-4</Data></Cell>
    <Cell ss:StyleID="s16"><Data ss:Type="Number">6.4621608220572001E-4</Data></Cell>
    <Cell ss:StyleID="s18"><Data ss:Type="Number">1.8851110916152901E-7</Data></Cell>
    <Cell ss:StyleID="s18"><Data ss:Type="Number">2.1114791717654099E-6</Data></Cell>
    <Cell ss:StyleID="s18"><Data ss:Type="Number">1.8851110916152901E-7</Data></Cell>
    <Cell ss:StyleID="s16"><Data ss:Type="Number">7.1368077504553398</Data></Cell>
    <Cell ss:StyleID="s16"><Data ss:Type="Number">7.2236896997094799</Data></Cell>
    <Cell ss:StyleID="s16"><Data ss:Type="Number">7.1218338344260603</Data></Cell>
    <Cell ss:StyleID="s16"><Data ss:Type="Number">6.9543892957104596</Data></Cell>
    <Cell ss:StyleID="s16"><Data ss:Type="Number">6.8643333503759498</Data></Cell>
    <Cell ss:StyleID="s16"><Data ss:Type="Number">7.0824590788090704</Data></Cell>
    <Cell ss:StyleID="s16"><Data ss:Type="Number">7.2934525392342699</Data></Cell>
    <Cell ss:StyleID="s16"><Data ss:Type="Number">7.3047134770603801</Data></Cell>
    <Cell ss:StyleID="s16"><Data ss:Type="Number">7.3707732810486304</Data></Cell>
    <Cell ss:StyleID="s16"><Data ss:Type="Number">6.9121925773798703</Data></Cell>
    <Cell ss:StyleID="s16"><Data ss:Type="Number">7.0390846576230102</Data></Cell>
    <Cell ss:StyleID="s16"><Data ss:Type="Number">7.9436987517686903</Data></Cell>
   </Row>
   <Row ss:Height="13">
    <Cell ss:StyleID="s16"><Data ss:Type="String">A_23_P212665</Data></Cell>
    <Cell ss:StyleID="s16"><Data ss:Type="String">ABCC5</Data></Cell>
    <Cell ss:StyleID="s16"><Data ss:Type="String">NM_005688</Data></Cell>
    <Cell ss:StyleID="s16"><Data ss:Type="String">Homo sapiens ATP-binding cassette, sub-family C (CFTR/MRP), member 5 (ABCC5), transcript variant 1, mRNA [NM_005688]</Data></Cell>
    <Cell ss:StyleID="s18"><Data ss:Type="Number">1.5706551423279498E-8</Data></Cell>
    <Cell ss:StyleID="s19"><Data ss:Type="Number">-16.2983856808392</Data></Cell>
    <Cell ss:StyleID="s16"><Data ss:Type="Number">5.9161867246066997E-4</Data></Cell>
    <Cell ss:StyleID="s16"><Data ss:Type="Number">5.9161867246066997E-4</Data></Cell>
    <Cell ss:StyleID="s16"><Data ss:Type="Number">5.2029522244755803E-4</Data></Cell>
    <Cell ss:StyleID="s16"><Data ss:Type="Number">6.4542931763682601E-4</Data></Cell>
    <Cell ss:StyleID="s18"><Data ss:Type="Number">1.8833653855758E-7</Data></Cell>
    <Cell ss:StyleID="s18"><Data ss:Type="Number">2.10952383769582E-6</Data></Cell>
    <Cell ss:StyleID="s18"><Data ss:Type="Number">1.8833653855758E-7</Data></Cell>
    <Cell ss:StyleID="s16"><Data ss:Type="Number">6.9477459478317103</Data></Cell>
    <Cell ss:StyleID="s16"><Data ss:Type="Number">7.0361116258373304</Data></Cell>
    <Cell ss:StyleID="s16"><Data ss:Type="Number">7.0325525437479603</Data></Cell>
    <Cell ss:StyleID="s16"><Data ss:Type="Number">6.8125631096175798</Data></Cell>
    <Cell ss:StyleID="s16"><Data ss:Type="Number">6.9164817678788797</Data></Cell>
    <Cell ss:StyleID="s16"><Data ss:Type="Number">6.9612084362285396</Data></Cell>
    <Cell ss:StyleID="s16"><Data ss:Type="Number">6.98663799641173</Data></Cell>
    <Cell ss:StyleID="s16"><Data ss:Type="Number">6.8620721876352198</Data></Cell>
    <Cell ss:StyleID="s16"><Data ss:Type="Number">6.9409723513539801</Data></Cell>
    <Cell ss:StyleID="s16"><Data ss:Type="Number">7.06146111370977</Data></Cell>
    <Cell ss:StyleID="s16"><Data ss:Type="Number">7.1017905831327299</Data></Cell>
    <Cell ss:StyleID="s16"><Data ss:Type="Number">7.3946280029685303</Data></Cell>
   </Row>
   <Row ss:Height="13">
    <Cell ss:StyleID="s16"><Data ss:Type="String">A_23_P302568</Data></Cell>
    <Cell ss:StyleID="s16"><Data ss:Type="String">SLC30A3</Data></Cell>
    <Cell ss:StyleID="s16"><Data ss:Type="String">NM_003459</Data></Cell>
    <Cell ss:StyleID="s16"><Data ss:Type="String">Homo sapiens solute carrier family 30 (zinc transporter), member 3 (SLC30A3), mRNA [NM_003459]</Data></Cell>
    <Cell ss:StyleID="s18"><Data ss:Type="Number">1.46363802120652E-8</Data></Cell>
    <Cell ss:StyleID="s19"><Data ss:Type="Number">-16.417764349113501</Data></Cell>
    <Cell ss:StyleID="s16"><Data ss:Type="Number">5.5174762485422002E-4</Data></Cell>
    <Cell ss:StyleID="s16"><Data ss:Type="Number">5.5174762485422002E-4</Data></Cell>
    <Cell ss:StyleID="s16"><Data ss:Type="Number">4.8614736874374401E-4</Data></Cell>
    <Cell ss:StyleID="s16"><Data ss:Type="Number">6.0145277205439398E-4</Data></Cell>
    <Cell ss:StyleID="s18"><Data ss:Type="Number">1.7705409833806099E-7</Data></Cell>
    <Cell ss:StyleID="s18"><Data ss:Type="Number">1.9831512454588898E-6</Data></Cell>
    <Cell ss:StyleID="s18"><Data ss:Type="Number">1.7705409833806099E-7</Data></Cell>
    <Cell ss:StyleID="s16"><Data ss:Type="Number">8.3222104056443893</Data></Cell>
    <Cell ss:StyleID="s16"><Data ss:Type="Number">8.4475152141213492</Data></Cell>
    <Cell ss:StyleID="s16"><Data ss:Type="Number">8.1983057320574293</Data></Cell>
    <Cell ss:StyleID="s16"><Data ss:Type="Number">7.9514597861205898</Data></Cell>
    <Cell ss:StyleID="s16"><Data ss:Type="Number">8.0784389836279704</Data></Cell>
    <Cell ss:StyleID="s16"><Data ss:Type="Number">8.0667944930633197</Data></Cell>
    <Cell ss:StyleID="s16"><Data ss:Type="Number">8.6382990569658702</Data></Cell>
    <Cell ss:StyleID="s16"><Data ss:Type="Number">9.8723710083858993</Data></Cell>
    <Cell ss:StyleID="s16"><Data ss:Type="Number">8.1226828816249093</Data></Cell>
    <Cell ss:StyleID="s16"><Data ss:Type="Number">10.1378096363279</Data></Cell>
    <Cell ss:StyleID="s16"><Data ss:Type="Number">9.6415813301206406</Data></Cell>
    <Cell ss:StyleID="s16"><Data ss:Type="Number">12.660464938415901</Data></Cell>
   </Row>
   <Row ss:Height="13">
    <Cell ss:StyleID="s16"><Data ss:Type="String">A_23_P209227</Data></Cell>
    <Cell ss:StyleID="s16"><Data ss:Type="String">CACNB4</Data></Cell>
    <Cell ss:StyleID="s16"><Data ss:Type="String">NM_001005747</Data></Cell>
    <Cell ss:StyleID="s16"><Data ss:Type="String">Homo sapiens calcium channel, voltage-dependent, beta 4 subunit (CACNB4), transcript variant 1, mRNA [NM_001005747]</Data></Cell>
    <Cell ss:StyleID="s18"><Data ss:Type="Number">1.22967938493411E-8</Data></Cell>
    <Cell ss:StyleID="s19"><Data ss:Type="Number">-16.715917226065201</Data></Cell>
    <Cell ss:StyleID="s16"><Data ss:Type="Number">4.6438841972036799E-4</Data></Cell>
    <Cell ss:StyleID="s16"><Data ss:Type="Number">4.6438841972036799E-4</Data></Cell>
    <Cell ss:StyleID="s16"><Data ss:Type="Number">4.1097114723883001E-4</Data></Cell>
    <Cell ss:StyleID="s16"><Data ss:Type="Number">5.0531214965097505E-4</Data></Cell>
    <Cell ss:StyleID="s18"><Data ss:Type="Number">1.5179097316040101E-7</Data></Cell>
    <Cell ss:StyleID="s18"><Data ss:Type="Number">1.7001835049177999E-6</Data></Cell>
    <Cell ss:StyleID="s18"><Data ss:Type="Number">1.5179097316040101E-7</Data></Cell>
    <Cell ss:StyleID="s16"><Data ss:Type="Number">6.8059068730699304</Data></Cell>
    <Cell ss:StyleID="s16"><Data ss:Type="Number">6.8584982552561797</Data></Cell>
    <Cell ss:StyleID="s16"><Data ss:Type="Number">6.8579801385699604</Data></Cell>
    <Cell ss:StyleID="s16"><Data ss:Type="Number">6.83319032758149</Data></Cell>
    <Cell ss:StyleID="s16"><Data ss:Type="Number">6.9356773870335502</Data></Cell>
    <Cell ss:StyleID="s16"><Data ss:Type="Number">6.8961099736660998</Data></Cell>
    <Cell ss:StyleID="s16"><Data ss:Type="Number">6.9499917410843199</Data></Cell>
    <Cell ss:StyleID="s16"><Data ss:Type="Number">6.9356773870335502</Data></Cell>
    <Cell ss:StyleID="s16"><Data ss:Type="Number">6.9005036722099602</Data></Cell>
    <Cell ss:StyleID="s16"><Data ss:Type="Number">7.0094677861290204</Data></Cell>
    <Cell ss:StyleID="s16"><Data ss:Type="Number">6.9669554834626304</Data></Cell>
    <Cell ss:StyleID="s16"><Data ss:Type="Number">7.2156585329888197</Data></Cell>
   </Row>
   <Row ss:Height="13">
    <Cell ss:StyleID="s16"><Data ss:Type="String">A_23_P94921</Data></Cell>
    <Cell ss:StyleID="s16"><Data ss:Type="String">SLC20A2</Data></Cell>
    <Cell ss:StyleID="s16"><Data ss:Type="String">NM_006749</Data></Cell>
    <Cell ss:StyleID="s16"><Data ss:Type="String">Homo sapiens solute carrier family 20 (phosphate transporter), member 2 (SLC20A2), mRNA [NM_006749]</Data></Cell>
    <Cell ss:StyleID="s18"><Data ss:Type="Number">9.5356587266277601E-9</Data></Cell>
    <Cell ss:StyleID="s19"><Data ss:Type="Number">-17.160361146805698</Data></Cell>
    <Cell ss:StyleID="s16"><Data ss:Type="Number">3.6127750217574599E-4</Data></Cell>
    <Cell ss:StyleID="s16"><Data ss:Type="Number">3.6127750217574599E-4</Data></Cell>
    <Cell ss:StyleID="s16"><Data ss:Type="Number">3.2161869753170099E-4</Data></Cell>
    <Cell ss:StyleID="s16"><Data ss:Type="Number">3.9184882405331401E-4</Data></Cell>
    <Cell ss:StyleID="s18"><Data ss:Type="Number">1.2218547678619101E-7</Data></Cell>
    <Cell ss:StyleID="s18"><Data ss:Type="Number">1.36857764231393E-6</Data></Cell>
    <Cell ss:StyleID="s18"><Data ss:Type="Number">1.2218547678619101E-7</Data></Cell>
    <Cell ss:StyleID="s16"><Data ss:Type="Number">8.2319727321103802</Data></Cell>
    <Cell ss:StyleID="s16"><Data ss:Type="Number">8.7805853113428594</Data></Cell>
    <Cell ss:StyleID="s16"><Data ss:Type="Number">8.9497226189767307</Data></Cell>
    <Cell ss:StyleID="s16"><Data ss:Type="Number">8.6391285524033492</Data></Cell>
    <Cell ss:StyleID="s16"><Data ss:Type="Number">9.0563879038908492</Data></Cell>
    <Cell ss:StyleID="s16"><Data ss:Type="Number">8.7677557265685397</Data></Cell>
    <Cell ss:StyleID="s16"><Data ss:Type="Number">9.0102001091293697</Data></Cell>
    <Cell ss:StyleID="s16"><Data ss:Type="Number">9.2041838932135995</Data></Cell>
    <Cell ss:StyleID="s16"><Data ss:Type="Number">8.9375560064995891</Data></Cell>
    <Cell ss:StyleID="s16"><Data ss:Type="Number">8.9444848231895993</Data></Cell>
    <Cell ss:StyleID="s16"><Data ss:Type="Number">9.1192832350178197</Data></Cell>
    <Cell ss:StyleID="s16"><Data ss:Type="Number">10.267759892048</Data></Cell>
   </Row>
   <Row ss:Height="13">
    <Cell ss:StyleID="s16"><Data ss:Type="String">A_24_P197196</Data></Cell>
    <Cell ss:StyleID="s16"><Data ss:Type="String">ABCB6</Data></Cell>
    <Cell ss:StyleID="s16"><Data ss:Type="String">NM_005689</Data></Cell>
    <Cell ss:StyleID="s16"><Data ss:Type="String">Homo sapiens ATP-binding cassette, sub-family B (MDR/TAP), member 6 (ABCB6), nuclear gene encoding mitochondrial protein, mRNA [NM_005689]</Data></Cell>
    <Cell ss:StyleID="s18"><Data ss:Type="Number">7.7865555798243794E-9</Data></Cell>
    <Cell ss:StyleID="s19"><Data ss:Type="Number">-17.522441803925499</Data></Cell>
    <Cell ss:StyleID="s16"><Data ss:Type="Number">2.9555429014339402E-4</Data></Cell>
    <Cell ss:StyleID="s16"><Data ss:Type="Number">2.9555429014339402E-4</Data></Cell>
    <Cell ss:StyleID="s16"><Data ss:Type="Number">2.64369135046198E-4</Data></Cell>
    <Cell ss:StyleID="s16"><Data ss:Type="Number">3.1997292844172299E-4</Data></Cell>
    <Cell ss:StyleID="s18"><Data ss:Type="Number">1.01975239886838E-7</Data></Cell>
    <Cell ss:StyleID="s18"><Data ss:Type="Number">1.14220639841624E-6</Data></Cell>
    <Cell ss:StyleID="s18"><Data ss:Type="Number">1.01975239886838E-7</Data></Cell>
    <Cell ss:StyleID="s16"><Data ss:Type="Number">7.4679021019155298</Data></Cell>
    <Cell ss:StyleID="s16"><Data ss:Type="Number">7.8586478301320204</Data></Cell>
    <Cell ss:StyleID="s16"><Data ss:Type="Number">8.4682573623594894</Data></Cell>
    <Cell ss:StyleID="s16"><Data ss:Type="Number">8.0710348314103602</Data></Cell>
    <Cell ss:StyleID="s16"><Data ss:Type="Number">8.2114536722533895</Data></Cell>
    <Cell ss:StyleID="s16"><Data ss:Type="Number">8.2258046758523502</Data></Cell>
    <Cell ss:StyleID="s16"><Data ss:Type="Number">7.8483180374466697</Data></Cell>
    <Cell ss:StyleID="s16"><Data ss:Type="Number">8.4120895027570395</Data></Cell>
    <Cell ss:StyleID="s16"><Data ss:Type="Number">8.1421607496787605</Data></Cell>
    <Cell ss:StyleID="s16"><Data ss:Type="Number">8.2658707679809602</Data></Cell>
    <Cell ss:StyleID="s16"><Data ss:Type="Number">8.3455390375464304</Data></Cell>
    <Cell ss:StyleID="s16"><Data ss:Type="Number">9.6767505199445303</Data></Cell>
   </Row>
   <Row ss:Height="13">
    <Cell ss:StyleID="s16"><Data ss:Type="String">A_23_P148879</Data></Cell>
    <Cell ss:StyleID="s16"><Data ss:Type="String">ATP1A2</Data></Cell>
    <Cell ss:StyleID="s16"><Data ss:Type="String">NM_000702</Data></Cell>
    <Cell ss:StyleID="s16"><Data ss:Type="String">Homo sapiens ATPase, Na+/K+ transporting, alpha 2 (+) polypeptide (ATP1A2), mRNA [NM_000702]</Data></Cell>
    <Cell ss:StyleID="s18"><Data ss:Type="Number">6.4576363889156E-9</Data></Cell>
    <Cell ss:StyleID="s19"><Data ss:Type="Number">-17.8632012603729</Data></Cell>
    <Cell ss:StyleID="s16"><Data ss:Type="Number">2.4562265768879402E-4</Data></Cell>
    <Cell ss:StyleID="s16"><Data ss:Type="Number">2.4562265768879402E-4</Data></Cell>
    <Cell ss:StyleID="s16"><Data ss:Type="Number">2.2065743540924601E-4</Data></Cell>
    <Cell ss:StyleID="s16"><Data ss:Type="Number">2.6536365212970903E-4</Data></Cell>
    <Cell ss:StyleID="s18"><Data ss:Type="Number">8.6776864659813195E-8</Data></Cell>
    <Cell ss:StyleID="s18"><Data ss:Type="Number">9.7197211949615394E-7</Data></Cell>
    <Cell ss:StyleID="s18"><Data ss:Type="Number">8.6776864659813195E-8</Data></Cell>
    <Cell ss:StyleID="s16"><Data ss:Type="Number">6.9046112809197204</Data></Cell>
    <Cell ss:StyleID="s16"><Data ss:Type="Number">7.0103285396211801</Data></Cell>
    <Cell ss:StyleID="s16"><Data ss:Type="Number">7.2774088521709599</Data></Cell>
    <Cell ss:StyleID="s16"><Data ss:Type="Number">6.9414615089396401</Data></Cell>
    <Cell ss:StyleID="s16"><Data ss:Type="Number">6.8359843884314699</Data></Cell>
    <Cell ss:StyleID="s16"><Data ss:Type="Number">7.0051119731478204</Data></Cell>
    <Cell ss:StyleID="s16"><Data ss:Type="Number">7.3108581907272097</Data></Cell>
    <Cell ss:StyleID="s16"><Data ss:Type="Number">7.0439171247194903</Data></Cell>
    <Cell ss:StyleID="s16"><Data ss:Type="Number">6.9084148830046903</Data></Cell>
    <Cell ss:StyleID="s16"><Data ss:Type="Number">7.09514362048753</Data></Cell>
    <Cell ss:StyleID="s16"><Data ss:Type="Number">8.1310541308433404</Data></Cell>
    <Cell ss:StyleID="s16"><Data ss:Type="Number">9.0876171393224698</Data></Cell>
   </Row>
   <Row ss:Height="13">
    <Cell ss:StyleID="s16"><Data ss:Type="String">A_23_P76386</Data></Cell>
    <Cell ss:StyleID="s16"><Data ss:Type="String">SLC6A12</Data></Cell>
    <Cell ss:StyleID="s16"><Data ss:Type="String">NM_003044</Data></Cell>
    <Cell ss:StyleID="s16"><Data ss:Type="String">Homo sapiens solute carrier family 6 (neurotransmitter transporter, betaine/GABA), member 12 (SLC6A12), mRNA [NM_003044]</Data></Cell>
    <Cell ss:StyleID="s18"><Data ss:Type="Number">6.2164504445822099E-9</Data></Cell>
    <Cell ss:StyleID="s19"><Data ss:Type="Number">-17.933274715823899</Data></Cell>
    <Cell ss:StyleID="s16"><Data ss:Type="Number">2.36567021668576E-4</Data></Cell>
    <Cell ss:StyleID="s16"><Data ss:Type="Number">2.36567021668576E-4</Data></Cell>
    <Cell ss:StyleID="s16"><Data ss:Type="Number">2.1271450131271399E-4</Data></Cell>
    <Cell ss:StyleID="s16"><Data ss:Type="Number">2.55452598119217E-4</Data></Cell>
    <Cell ss:StyleID="s18"><Data ss:Type="Number">8.4058110601914105E-8</Data></Cell>
    <Cell ss:StyleID="s18"><Data ss:Type="Number">9.4151984221690003E-7</Data></Cell>
    <Cell ss:StyleID="s18"><Data ss:Type="Number">8.4058110601914105E-8</Data></Cell>
    <Cell ss:StyleID="s16"><Data ss:Type="Number">6.9782529344727999</Data></Cell>
    <Cell ss:StyleID="s16"><Data ss:Type="Number">7.0143235075098502</Data></Cell>
    <Cell ss:StyleID="s16"><Data ss:Type="Number">6.9404830278591696</Data></Cell>
    <Cell ss:StyleID="s16"><Data ss:Type="Number">6.9164817678788797</Data></Cell>
    <Cell ss:StyleID="s16"><Data ss:Type="Number">7.0741439003529196</Data></Cell>
    <Cell ss:StyleID="s16"><Data ss:Type="Number">6.9804697768841599</Data></Cell>
    <Cell ss:StyleID="s16"><Data ss:Type="Number">6.96839628808209</Data></Cell>
    <Cell ss:StyleID="s16"><Data ss:Type="Number">6.9121925773798703</Data></Cell>
    <Cell ss:StyleID="s16"><Data ss:Type="Number">7.0017576928171099</Data></Cell>
    <Cell ss:StyleID="s16"><Data ss:Type="Number">6.9809457263799404</Data></Cell>
    <Cell ss:StyleID="s16"><Data ss:Type="Number">7.1273544498585597</Data></Cell>
    <Cell ss:StyleID="s16"><Data ss:Type="Number">7.33818652571071</Data></Cell>
   </Row>
   <Row ss:Height="13">
    <Cell ss:StyleID="s16"><Data ss:Type="String">A_23_P60009</Data></Cell>
    <Cell ss:StyleID="s16"><Data ss:Type="String">ANXA13</Data></Cell>
    <Cell ss:StyleID="s16"><Data ss:Type="String">NM_001003954</Data></Cell>
    <Cell ss:StyleID="s16"><Data ss:Type="String">Homo sapiens annexin A13 (ANXA13), transcript variant 2, mRNA [NM_001003954]</Data></Cell>
    <Cell ss:StyleID="s18"><Data ss:Type="Number">4.3385902539567003E-9</Data></Cell>
    <Cell ss:StyleID="s19"><Data ss:Type="Number">-18.608322078958899</Data></Cell>
    <Cell ss:StyleID="s16"><Data ss:Type="Number">1.65651714486321E-4</Data></Cell>
    <Cell ss:StyleID="s16"><Data ss:Type="Number">1.65651714486321E-4</Data></Cell>
    <Cell ss:StyleID="s16"><Data ss:Type="Number">1.5009786842588599E-4</Data></Cell>
    <Cell ss:StyleID="s16"><Data ss:Type="Number">1.7828568930584201E-4</Data></Cell>
    <Cell ss:StyleID="s18"><Data ss:Type="Number">6.1203463544745094E-8</Data></Cell>
    <Cell ss:StyleID="s18"><Data ss:Type="Number">6.8552903374994604E-7</Data></Cell>
    <Cell ss:StyleID="s18"><Data ss:Type="Number">6.1203463544745094E-8</Data></Cell>
    <Cell ss:StyleID="s16"><Data ss:Type="Number">6.9344845962179296</Data></Cell>
    <Cell ss:StyleID="s16"><Data ss:Type="Number">6.9491123065890701</Data></Cell>
    <Cell ss:StyleID="s16"><Data ss:Type="Number">6.8802750883122403</Data></Cell>
    <Cell ss:StyleID="s16"><Data ss:Type="Number">6.9998802498480703</Data></Cell>
    <Cell ss:StyleID="s16"><Data ss:Type="Number">7.1068725350454498</Data></Cell>
    <Cell ss:StyleID="s16"><Data ss:Type="Number">7.2406867433077302</Data></Cell>
    <Cell ss:StyleID="s16"><Data ss:Type="Number">7.1133470610982403</Data></Cell>
    <Cell ss:StyleID="s16"><Data ss:Type="Number">7.1269244378937104</Data></Cell>
    <Cell ss:StyleID="s16"><Data ss:Type="Number">6.9665614659116999</Data></Cell>
    <Cell ss:StyleID="s16"><Data ss:Type="Number">7.1481120417305704</Data></Cell>
    <Cell ss:StyleID="s16"><Data ss:Type="Number">7.0758744332545298</Data></Cell>
    <Cell ss:StyleID="s16"><Data ss:Type="Number">7.6680285190740696</Data></Cell>
   </Row>
   <Row ss:Height="13">
    <Cell ss:StyleID="s16"><Data ss:Type="String">A_24_P335620</Data></Cell>
    <Cell ss:StyleID="s16"><Data ss:Type="String">SLC7A5</Data></Cell>
    <Cell ss:StyleID="s16"><Data ss:Type="String">NM_003486</Data></Cell>
    <Cell ss:StyleID="s16"><Data ss:Type="String">Homo sapiens solute carrier family 7 (cationic amino acid transporter, y+ system), member 5 (SLC7A5), mRNA [NM_003486]</Data></Cell>
    <Cell ss:StyleID="s18"><Data ss:Type="Number">4.3058129747383299E-9</Data></Cell>
    <Cell ss:StyleID="s19"><Data ss:Type="Number">-18.622811863224801</Data></Cell>
    <Cell ss:StyleID="s16"><Data ss:Type="Number">1.6441746844038301E-4</Data></Cell>
    <Cell ss:StyleID="s16"><Data ss:Type="Number">1.6441746844038301E-4</Data></Cell>
    <Cell ss:StyleID="s16"><Data ss:Type="Number">1.48998352177845E-4</Data></Cell>
    <Cell ss:StyleID="s16"><Data ss:Type="Number">1.76938772570922E-4</Data></Cell>
    <Cell ss:StyleID="s18"><Data ss:Type="Number">6.0824603840124606E-8</Data></Cell>
    <Cell ss:StyleID="s18"><Data ss:Type="Number">6.8128549405148705E-7</Data></Cell>
    <Cell ss:StyleID="s18"><Data ss:Type="Number">6.0824603840124606E-8</Data></Cell>
    <Cell ss:StyleID="s16"><Data ss:Type="Number">8.3500059707514502</Data></Cell>
    <Cell ss:StyleID="s16"><Data ss:Type="Number">8.7338833881038695</Data></Cell>
    <Cell ss:StyleID="s16"><Data ss:Type="Number">8.3715975324236496</Data></Cell>
    <Cell ss:StyleID="s16"><Data ss:Type="Number">7.9089061908599199</Data></Cell>
    <Cell ss:StyleID="s16"><Data ss:Type="Number">9.1019115020921202</Data></Cell>
    <Cell ss:StyleID="s16"><Data ss:Type="Number">8.8206512471629193</Data></Cell>
    <Cell ss:StyleID="s16"><Data ss:Type="Number">8.3469435719343892</Data></Cell>
    <Cell ss:StyleID="s16"><Data ss:Type="Number">8.1669507359080296</Data></Cell>
    <Cell ss:StyleID="s16"><Data ss:Type="Number">8.6714740749909804</Data></Cell>
    <Cell ss:StyleID="s16"><Data ss:Type="Number">8.1327180389770408</Data></Cell>
    <Cell ss:StyleID="s16"><Data ss:Type="Number">7.6208555368234299</Data></Cell>
    <Cell ss:StyleID="s16"><Data ss:Type="Number">10.7875976284414</Data></Cell>
   </Row>
   <Row ss:Height="13">
    <Cell ss:StyleID="s16"><Data ss:Type="String">A_24_P241672</Data></Cell>
    <Cell ss:StyleID="s16"><Data ss:Type="String">ABCA9</Data></Cell>
    <Cell ss:StyleID="s16"><Data ss:Type="String">NM_080283</Data></Cell>
    <Cell ss:StyleID="s16"><Data ss:Type="String">Homo sapiens ATP-binding cassette, sub-family A (ABC1), member 9 (ABCA9), mRNA [NM_080283]</Data></Cell>
    <Cell ss:StyleID="s18"><Data ss:Type="Number">3.6587035498636402E-9</Data></Cell>
    <Cell ss:StyleID="s19"><Data ss:Type="Number">-18.9365794418616</Data></Cell>
    <Cell ss:StyleID="s16"><Data ss:Type="Number">1.3993443467163501E-4</Data></Cell>
    <Cell ss:StyleID="s16"><Data ss:Type="Number">1.3993443467163501E-4</Data></Cell>
    <Cell ss:StyleID="s16"><Data ss:Type="Number">1.2718385280036001E-4</Data></Cell>
    <Cell ss:StyleID="s16"><Data ss:Type="Number">1.5034710497454699E-4</Data></Cell>
    <Cell ss:StyleID="s18"><Data ss:Type="Number">5.2806300508533501E-8</Data></Cell>
    <Cell ss:StyleID="s18"><Data ss:Type="Number">5.9147391449601E-7</Data></Cell>
    <Cell ss:StyleID="s18"><Data ss:Type="Number">5.2806300508533501E-8</Data></Cell>
    <Cell ss:StyleID="s16"><Data ss:Type="Number">6.9504778506248197</Data></Cell>
    <Cell ss:StyleID="s16"><Data ss:Type="Number">6.9585791002929698</Data></Cell>
    <Cell ss:StyleID="s16"><Data ss:Type="Number">6.9753642158057296</Data></Cell>
    <Cell ss:StyleID="s16"><Data ss:Type="Number">6.8943925947242404</Data></Cell>
    <Cell ss:StyleID="s16"><Data ss:Type="Number">6.8643333503759498</Data></Cell>
    <Cell ss:StyleID="s16"><Data ss:Type="Number">6.9804697768841599</Data></Cell>
    <Cell ss:StyleID="s16"><Data ss:Type="Number">6.99663969093882</Data></Cell>
    <Cell ss:StyleID="s16"><Data ss:Type="Number">6.9121925773798703</Data></Cell>
    <Cell ss:StyleID="s16"><Data ss:Type="Number">7.06199819413255</Data></Cell>
    <Cell ss:StyleID="s16"><Data ss:Type="Number">6.8247486595478604</Data></Cell>
    <Cell ss:StyleID="s16"><Data ss:Type="Number">6.9331087129952902</Data></Cell>
    <Cell ss:StyleID="s16"><Data ss:Type="Number">7.3169570887208497</Data></Cell>
   </Row>
   <Row ss:Height="13">
    <Cell ss:StyleID="s16"><Data ss:Type="String">A_23_P112726</Data></Cell>
    <Cell ss:StyleID="s16"><Data ss:Type="String">SCN9A</Data></Cell>
    <Cell ss:StyleID="s16"><Data ss:Type="String">NM_002977</Data></Cell>
    <Cell ss:StyleID="s16"><Data ss:Type="String">Homo sapiens sodium channel, voltage-gated, type IX, alpha (SCN9A), mRNA [NM_002977]</Data></Cell>
    <Cell ss:StyleID="s18"><Data ss:Type="Number">3.5170559000475602E-9</Data></Cell>
    <Cell ss:StyleID="s19"><Data ss:Type="Number">-19.013405082921899</Data></Cell>
    <Cell ss:StyleID="s16"><Data ss:Type="Number">1.3454145640041899E-4</Data></Cell>
    <Cell ss:StyleID="s16"><Data ss:Type="Number">1.3454145640041899E-4</Data></Cell>
    <Cell ss:StyleID="s16"><Data ss:Type="Number">1.2239354532165501E-4</Data></Cell>
    <Cell ss:StyleID="s16"><Data ss:Type="Number">1.4452637810065399E-4</Data></Cell>
    <Cell ss:StyleID="s18"><Data ss:Type="Number">5.0889569753751498E-8</Data></Cell>
    <Cell ss:StyleID="s18"><Data ss:Type="Number">5.7000495659424203E-7</Data></Cell>
    <Cell ss:StyleID="s18"><Data ss:Type="Number">5.0889569753751498E-8</Data></Cell>
    <Cell ss:StyleID="s16"><Data ss:Type="Number">7.01206738839974</Data></Cell>
    <Cell ss:StyleID="s16"><Data ss:Type="Number">7.1884998697588403</Data></Cell>
    <Cell ss:StyleID="s16"><Data ss:Type="Number">7.0901619088451504</Data></Cell>
    <Cell ss:StyleID="s16"><Data ss:Type="Number">7.3207172143879298</Data></Cell>
    <Cell ss:StyleID="s16"><Data ss:Type="Number">6.8809896207636996</Data></Cell>
    <Cell ss:StyleID="s16"><Data ss:Type="Number">6.9046112809197204</Data></Cell>
    <Cell ss:StyleID="s16"><Data ss:Type="Number">7.1682871310367302</Data></Cell>
    <Cell ss:StyleID="s16"><Data ss:Type="Number">7.0321579409752504</Data></Cell>
    <Cell ss:StyleID="s16"><Data ss:Type="Number">7.2770213240080803</Data></Cell>
    <Cell ss:StyleID="s16"><Data ss:Type="Number">6.88149954102495</Data></Cell>
    <Cell ss:StyleID="s16"><Data ss:Type="Number">7.0958171824884504</Data></Cell>
    <Cell ss:StyleID="s16"><Data ss:Type="Number">7.9530374367779704</Data></Cell>
   </Row>
   <Row ss:Height="13">
    <Cell ss:StyleID="s16"><Data ss:Type="String">A_23_P92650</Data></Cell>
    <Cell ss:StyleID="s16"><Data ss:Type="String">SLC25A2</Data></Cell>
    <Cell ss:StyleID="s16"><Data ss:Type="String">NM_031947</Data></Cell>
    <Cell ss:StyleID="s16"><Data ss:Type="String">Homo sapiens solute carrier family 25 (mitochondrial carrier; ornithine transporter) member 2 (SLC25A2), nuclear gene encoding mitochondrial protein, mRNA [NM_031947]</Data></Cell>
    <Cell ss:StyleID="s18"><Data ss:Type="Number">2.27113137836162E-9</Data></Cell>
    <Cell ss:StyleID="s19"><Data ss:Type="Number">-19.884441685461699</Data></Cell>
    <Cell ss:StyleID="s18"><Data ss:Type="Number">8.7243240768383303E-5</Data></Cell>
    <Cell ss:StyleID="s18"><Data ss:Type="Number">8.7243240768383303E-5</Data></Cell>
    <Cell ss:StyleID="s18"><Data ss:Type="Number">8.0005145065544799E-5</Data></Cell>
    <Cell ss:StyleID="s18"><Data ss:Type="Number">9.3327601731014106E-5</Data></Cell>
    <Cell ss:StyleID="s18"><Data ss:Type="Number">3.4823731989184397E-8</Data></Cell>
    <Cell ss:StyleID="s18"><Data ss:Type="Number">3.9005438515190599E-7</Data></Cell>
    <Cell ss:StyleID="s18"><Data ss:Type="Number">3.4823731989184397E-8</Data></Cell>
    <Cell ss:StyleID="s16"><Data ss:Type="Number">7.5254635253703404</Data></Cell>
    <Cell ss:StyleID="s16"><Data ss:Type="Number">7.4985645938497001</Data></Cell>
    <Cell ss:StyleID="s16"><Data ss:Type="Number">7.4824710707539799</Data></Cell>
    <Cell ss:StyleID="s16"><Data ss:Type="Number">6.9998802498480703</Data></Cell>
    <Cell ss:StyleID="s16"><Data ss:Type="Number">6.8893594800389204</Data></Cell>
    <Cell ss:StyleID="s16"><Data ss:Type="Number">7.0051119731478204</Data></Cell>
    <Cell ss:StyleID="s16"><Data ss:Type="Number">7.7092086571491301</Data></Cell>
    <Cell ss:StyleID="s16"><Data ss:Type="Number">7.7361689823772304</Data></Cell>
    <Cell ss:StyleID="s16"><Data ss:Type="Number">7.0373184451201203</Data></Cell>
    <Cell ss:StyleID="s16"><Data ss:Type="Number">7.7050644981561502</Data></Cell>
    <Cell ss:StyleID="s16"><Data ss:Type="Number">7.5727685090293297</Data></Cell>
    <Cell ss:StyleID="s16"><Data ss:Type="Number">9.3366408844439999</Data></Cell>
   </Row>
   <Row ss:Height="13">
    <Cell ss:StyleID="s16"><Data ss:Type="String">A_23_P87216</Data></Cell>
    <Cell ss:StyleID="s16"><Data ss:Type="String">SLC3A2</Data></Cell>
    <Cell ss:StyleID="s16"><Data ss:Type="String">NM_002394</Data></Cell>
    <Cell ss:StyleID="s16"><Data ss:Type="String">Homo sapiens solute carrier family 3 (activators of dibasic and neutral amino acid transport), member 2 (SLC3A2), transcript variant 3, mRNA [NM_002394]</Data></Cell>
    <Cell ss:StyleID="s18"><Data ss:Type="Number">1.76509364662413E-9</Data></Cell>
    <Cell ss:StyleID="s19"><Data ss:Type="Number">-20.403646450385001</Data></Cell>
    <Cell ss:StyleID="s18"><Data ss:Type="Number">6.7947279926795995E-5</Data></Cell>
    <Cell ss:StyleID="s18"><Data ss:Type="Number">6.7947279926795995E-5</Data></Cell>
    <Cell ss:StyleID="s18"><Data ss:Type="Number">6.2602576364818199E-5</Data></Cell>
    <Cell ss:StyleID="s18"><Data ss:Type="Number">7.2532993220725503E-5</Data></Cell>
    <Cell ss:StyleID="s18"><Data ss:Type="Number">2.7908038946027501E-8</Data></Cell>
    <Cell ss:StyleID="s18"><Data ss:Type="Number">3.1259294596194002E-7</Data></Cell>
    <Cell ss:StyleID="s18"><Data ss:Type="Number">2.7908038946027501E-8</Data></Cell>
    <Cell ss:StyleID="s16"><Data ss:Type="Number">11.0948692954112</Data></Cell>
    <Cell ss:StyleID="s16"><Data ss:Type="Number">11.3795439736215</Data></Cell>
    <Cell ss:StyleID="s16"><Data ss:Type="Number">10.745007656018</Data></Cell>
    <Cell ss:StyleID="s16"><Data ss:Type="Number">10.5816823209232</Data></Cell>
    <Cell ss:StyleID="s16"><Data ss:Type="Number">10.3258327074529</Data></Cell>
    <Cell ss:StyleID="s16"><Data ss:Type="Number">10.9328473852005</Data></Cell>
    <Cell ss:StyleID="s16"><Data ss:Type="Number">10.8626164961887</Data></Cell>
    <Cell ss:StyleID="s16"><Data ss:Type="Number">11.049308778333099</Data></Cell>
    <Cell ss:StyleID="s16"><Data ss:Type="Number">10.9265712628738</Data></Cell>
    <Cell ss:StyleID="s16"><Data ss:Type="Number">10.9230670353673</Data></Cell>
    <Cell ss:StyleID="s16"><Data ss:Type="Number">11.225162383998899</Data></Cell>
    <Cell ss:StyleID="s16"><Data ss:Type="Number">12.709788432969299</Data></Cell>
   </Row>
   <Row ss:Height="13">
    <Cell ss:StyleID="s16"><Data ss:Type="String">A_24_P98047</Data></Cell>
    <Cell ss:StyleID="s16"><Data ss:Type="String">SLC16A10</Data></Cell>
    <Cell ss:StyleID="s16"><Data ss:Type="String">NM_018593</Data></Cell>
    <Cell ss:StyleID="s16"><Data ss:Type="String">Homo sapiens solute carrier family 16 (monocarboxylic acid transporters), member 10 (SLC16A10), mRNA [NM_018593]</Data></Cell>
    <Cell ss:StyleID="s18"><Data ss:Type="Number">1.09440892213662E-9</Data></Cell>
    <Cell ss:StyleID="s19"><Data ss:Type="Number">-21.424040207807799</Data></Cell>
    <Cell ss:StyleID="s18"><Data ss:Type="Number">4.2287960751358797E-5</Data></Cell>
    <Cell ss:StyleID="s18"><Data ss:Type="Number">4.2287960751358797E-5</Data></Cell>
    <Cell ss:StyleID="s18"><Data ss:Type="Number">3.9256448037040402E-5</Data></Cell>
    <Cell ss:StyleID="s18"><Data ss:Type="Number">4.4972545837359899E-5</Data></Cell>
    <Cell ss:StyleID="s18"><Data ss:Type="Number">1.83262207976202E-8</Data></Cell>
    <Cell ss:StyleID="s18"><Data ss:Type="Number">2.052687169656E-7</Data></Cell>
    <Cell ss:StyleID="s18"><Data ss:Type="Number">1.83262207976202E-8</Data></Cell>
    <Cell ss:StyleID="s16"><Data ss:Type="Number">6.8211869220870298</Data></Cell>
    <Cell ss:StyleID="s16"><Data ss:Type="Number">6.8584982552561797</Data></Cell>
    <Cell ss:StyleID="s16"><Data ss:Type="Number">6.8155821433436499</Data></Cell>
    <Cell ss:StyleID="s16"><Data ss:Type="Number">6.8846263712142903</Data></Cell>
    <Cell ss:StyleID="s16"><Data ss:Type="Number">6.7525383432672701</Data></Cell>
    <Cell ss:StyleID="s16"><Data ss:Type="Number">6.75957350003406</Data></Cell>
    <Cell ss:StyleID="s16"><Data ss:Type="Number">6.7912404159134701</Data></Cell>
    <Cell ss:StyleID="s16"><Data ss:Type="Number">6.8359843884314699</Data></Cell>
    <Cell ss:StyleID="s16"><Data ss:Type="Number">6.8438248181408703</Data></Cell>
    <Cell ss:StyleID="s16"><Data ss:Type="Number">6.7717758192182096</Data></Cell>
    <Cell ss:StyleID="s16"><Data ss:Type="Number">6.8253499024055202</Data></Cell>
    <Cell ss:StyleID="s16"><Data ss:Type="Number">7.0852578750133404</Data></Cell>
   </Row>
   <Row ss:Height="13">
    <Cell ss:StyleID="s16"><Data ss:Type="String">A_23_P205489</Data></Cell>
    <Cell ss:StyleID="s16"><Data ss:Type="String">SLC7A8</Data></Cell>
    <Cell ss:StyleID="s16"><Data ss:Type="String">NM_182728</Data></Cell>
    <Cell ss:StyleID="s16"><Data ss:Type="String">Homo sapiens solute carrier family 7 (cationic amino acid transporter, y+ system), member 8 (SLC7A8), transcript variant 2, mRNA [NM_182728]</Data></Cell>
    <Cell ss:StyleID="s18"><Data ss:Type="Number">1.0072536168932399E-9</Data></Cell>
    <Cell ss:StyleID="s19"><Data ss:Type="Number">-21.606116663688301</Data></Cell>
    <Cell ss:StyleID="s18"><Data ss:Type="Number">3.8949490111644902E-5</Data></Cell>
    <Cell ss:StyleID="s18"><Data ss:Type="Number">3.8949490111644902E-5</Data></Cell>
    <Cell ss:StyleID="s18"><Data ss:Type="Number">3.6203716751993903E-5</Data></Cell>
    <Cell ss:StyleID="s18"><Data ss:Type="Number">4.1391072878994103E-5</Data></Cell>
    <Cell ss:StyleID="s18"><Data ss:Type="Number">1.7068483661440901E-8</Data></Cell>
    <Cell ss:StyleID="s18"><Data ss:Type="Number">1.9118102856139601E-7</Data></Cell>
    <Cell ss:StyleID="s18"><Data ss:Type="Number">1.7068483661440901E-8</Data></Cell>
    <Cell ss:StyleID="s16"><Data ss:Type="Number">7.2770213240080803</Data></Cell>
    <Cell ss:StyleID="s16"><Data ss:Type="Number">7.4218388716695598</Data></Cell>
    <Cell ss:StyleID="s16"><Data ss:Type="Number">7.3654431679265802</Data></Cell>
    <Cell ss:StyleID="s16"><Data ss:Type="Number">7.0167640029845897</Data></Cell>
    <Cell ss:StyleID="s16"><Data ss:Type="Number">6.7525383432672701</Data></Cell>
    <Cell ss:StyleID="s16"><Data ss:Type="Number">6.8691078508601002</Data></Cell>
    <Cell ss:StyleID="s16"><Data ss:Type="Number">7.2460326975544804</Data></Cell>
    <Cell ss:StyleID="s16"><Data ss:Type="Number">7.0094677861290204</Data></Cell>
    <Cell ss:StyleID="s16"><Data ss:Type="Number">7.1531733359038299</Data></Cell>
    <Cell ss:StyleID="s16"><Data ss:Type="Number">6.9352848284709196</Data></Cell>
    <Cell ss:StyleID="s16"><Data ss:Type="Number">7.4542488475097501</Data></Cell>
    <Cell ss:StyleID="s16"><Data ss:Type="Number">8.6735158912045698</Data></Cell>
   </Row>
   <Row ss:Height="13">
    <Cell ss:StyleID="s16"><Data ss:Type="String">A_23_P346900</Data></Cell>
    <Cell ss:StyleID="s16"><Data ss:Type="String">CACNA2D2</Data></Cell>
    <Cell ss:StyleID="s16"><Data ss:Type="String">NM_001005505</Data></Cell>
    <Cell ss:StyleID="s16"><Data ss:Type="String">Homo sapiens calcium channel, voltage-dependent, alpha 2/delta subunit 2 (CACNA2D2), transcript variant 1, mRNA [NM_001005505]</Data></Cell>
    <Cell ss:StyleID="s18"><Data ss:Type="Number">8.9769260018853104E-10</Data></Cell>
    <Cell ss:StyleID="s19"><Data ss:Type="Number">-21.8612378202793</Data></Cell>
    <Cell ss:StyleID="s18"><Data ss:Type="Number">3.4745192090297099E-5</Data></Cell>
    <Cell ss:StyleID="s18"><Data ss:Type="Number">3.4745192090297099E-5</Data></Cell>
    <Cell ss:StyleID="s18"><Data ss:Type="Number">3.2359125158996001E-5</Data></Cell>
    <Cell ss:StyleID="s18"><Data ss:Type="Number">3.68888820195473E-5</Data></Cell>
    <Cell ss:StyleID="s18"><Data ss:Type="Number">1.5441139397047899E-8</Data></Cell>
    <Cell ss:StyleID="s18"><Data ss:Type="Number">1.7295343690994901E-7</Data></Cell>
    <Cell ss:StyleID="s18"><Data ss:Type="Number">1.5441139397047899E-8</Data></Cell>
    <Cell ss:StyleID="s16"><Data ss:Type="Number">7.2106033508116303</Data></Cell>
    <Cell ss:StyleID="s16"><Data ss:Type="Number">7.2959630359271701</Data></Cell>
    <Cell ss:StyleID="s16"><Data ss:Type="Number">7.3108581907272097</Data></Cell>
    <Cell ss:StyleID="s16"><Data ss:Type="Number">7.7276964226985099</Data></Cell>
    <Cell ss:StyleID="s16"><Data ss:Type="Number">7.3536565011997599</Data></Cell>
    <Cell ss:StyleID="s16"><Data ss:Type="Number">7.3353646003847004</Data></Cell>
    <Cell ss:StyleID="s16"><Data ss:Type="Number">7.2113909541539796</Data></Cell>
    <Cell ss:StyleID="s16"><Data ss:Type="Number">7.4110772708272696</Data></Cell>
    <Cell ss:StyleID="s16"><Data ss:Type="Number">7.3255831758899603</Data></Cell>
    <Cell ss:StyleID="s16"><Data ss:Type="Number">7.0094677861290204</Data></Cell>
    <Cell ss:StyleID="s16"><Data ss:Type="Number">7.3510614129859801</Data></Cell>
    <Cell ss:StyleID="s16"><Data ss:Type="Number">8.4593171481160692</Data></Cell>
   </Row>
   <Row ss:Height="13">
    <Cell ss:StyleID="s16"><Data ss:Type="String">A_23_P133606</Data></Cell>
    <Cell ss:StyleID="s16"><Data ss:Type="String">SLC12A2</Data></Cell>
    <Cell ss:StyleID="s16"><Data ss:Type="String">NM_001046</Data></Cell>
    <Cell ss:StyleID="s16"><Data ss:Type="String">Homo sapiens solute carrier family 12 (sodium/potassium/chloride transporters), member 2 (SLC12A2), mRNA [NM_001046]</Data></Cell>
    <Cell ss:StyleID="s18"><Data ss:Type="Number">8.9382549119155396E-10</Data></Cell>
    <Cell ss:StyleID="s19"><Data ss:Type="Number">-21.870858407217401</Data></Cell>
    <Cell ss:StyleID="s18"><Data ss:Type="Number">3.45973032875515E-5</Data></Cell>
    <Cell ss:StyleID="s18"><Data ss:Type="Number">3.45973032875515E-5</Data></Cell>
    <Cell ss:StyleID="s18"><Data ss:Type="Number">3.2223302782946698E-5</Data></Cell>
    <Cell ss:StyleID="s18"><Data ss:Type="Number">3.6729970909534499E-5</Data></Cell>
    <Cell ss:StyleID="s18"><Data ss:Type="Number">1.53875035230559E-8</Data></Cell>
    <Cell ss:StyleID="s18"><Data ss:Type="Number">1.72352671091441E-7</Data></Cell>
    <Cell ss:StyleID="s18"><Data ss:Type="Number">1.53875035230559E-8</Data></Cell>
    <Cell ss:StyleID="s16"><Data ss:Type="Number">7.7308488794372403</Data></Cell>
    <Cell ss:StyleID="s16"><Data ss:Type="Number">7.65271941849862</Data></Cell>
    <Cell ss:StyleID="s16"><Data ss:Type="Number">7.8294024418769004</Data></Cell>
    <Cell ss:StyleID="s16"><Data ss:Type="Number">7.1504327919312196</Data></Cell>
    <Cell ss:StyleID="s16"><Data ss:Type="Number">7.7040785333016801</Data></Cell>
    <Cell ss:StyleID="s16"><Data ss:Type="Number">7.92646641575337</Data></Cell>
    <Cell ss:StyleID="s16"><Data ss:Type="Number">7.43315377360741</Data></Cell>
    <Cell ss:StyleID="s16"><Data ss:Type="Number">7.3857751444723796</Data></Cell>
    <Cell ss:StyleID="s16"><Data ss:Type="Number">7.2770213240080803</Data></Cell>
    <Cell ss:StyleID="s16"><Data ss:Type="Number">7.3841082973855201</Data></Cell>
    <Cell ss:StyleID="s16"><Data ss:Type="Number">7.0958171824884504</Data></Cell>
    <Cell ss:StyleID="s16"><Data ss:Type="Number">9.3414463522555806</Data></Cell>
   </Row>
   <Row ss:Height="13">
    <Cell ss:StyleID="s16"><Data ss:Type="String">A_32_P47754</Data></Cell>
    <Cell ss:StyleID="s16"><Data ss:Type="String">SLC2A14</Data></Cell>
    <Cell ss:StyleID="s16"><Data ss:Type="String">BC060766</Data></Cell>
    <Cell ss:StyleID="s16"><Data ss:Type="String">Homo sapiens solute carrier family 2 (facilitated glucose transporter), member 14, mRNA (cDNA clone MGC:71510 IMAGE:5297510), complete cds. [BC060766]</Data></Cell>
    <Cell ss:StyleID="s18"><Data ss:Type="Number">7.6643878474364004E-10</Data></Cell>
    <Cell ss:StyleID="s19"><Data ss:Type="Number">-22.216168101461498</Data></Cell>
    <Cell ss:StyleID="s18"><Data ss:Type="Number">2.9703335102739801E-5</Data></Cell>
    <Cell ss:StyleID="s18"><Data ss:Type="Number">2.9703335102739801E-5</Data></Cell>
    <Cell ss:StyleID="s18"><Data ss:Type="Number">2.7738186058657099E-5</Data></Cell>
    <Cell ss:StyleID="s18"><Data ss:Type="Number">3.14952689814704E-5</Data></Cell>
    <Cell ss:StyleID="s18"><Data ss:Type="Number">1.34652710480848E-8</Data></Cell>
    <Cell ss:StyleID="s18"><Data ss:Type="Number">1.50822089407181E-7</Data></Cell>
    <Cell ss:StyleID="s18"><Data ss:Type="Number">1.34652710480848E-8</Data></Cell>
    <Cell ss:StyleID="s16"><Data ss:Type="Number">9.3628160529686504</Data></Cell>
    <Cell ss:StyleID="s16"><Data ss:Type="Number">10.656108122325801</Data></Cell>
    <Cell ss:StyleID="s16"><Data ss:Type="Number">9.7461161880835192</Data></Cell>
    <Cell ss:StyleID="s16"><Data ss:Type="Number">9.7120595699990204</Data></Cell>
    <Cell ss:StyleID="s16"><Data ss:Type="Number">9.2565352773619001</Data></Cell>
    <Cell ss:StyleID="s16"><Data ss:Type="Number">10.6073653547404</Data></Cell>
    <Cell ss:StyleID="s16"><Data ss:Type="Number">10.717946552809</Data></Cell>
    <Cell ss:StyleID="s16"><Data ss:Type="Number">9.9458670573290995</Data></Cell>
    <Cell ss:StyleID="s16"><Data ss:Type="Number">10.192892205258</Data></Cell>
    <Cell ss:StyleID="s16"><Data ss:Type="Number">10.2772860684611</Data></Cell>
    <Cell ss:StyleID="s16"><Data ss:Type="Number">10.3105991913596</Data></Cell>
    <Cell ss:StyleID="s16"><Data ss:Type="Number">13.472688236371701</Data></Cell>
   </Row>
   <Row ss:Height="13">
    <Cell ss:StyleID="s16"><Data ss:Type="String">A_23_P146943</Data></Cell>
    <Cell ss:StyleID="s16"><Data ss:Type="String">ATP1B1</Data></Cell>
    <Cell ss:StyleID="s16"><Data ss:Type="String">NM_001677</Data></Cell>
    <Cell ss:StyleID="s16"><Data ss:Type="String">Homo sapiens ATPase, Na+/K+ transporting, beta 1 polypeptide (ATP1B1), transcript variant 1, mRNA [NM_001677]</Data></Cell>
    <Cell ss:StyleID="s18"><Data ss:Type="Number">5.3818854807948797E-10</Data></Cell>
    <Cell ss:StyleID="s19"><Data ss:Type="Number">-23.030227015085501</Data></Cell>
    <Cell ss:StyleID="s18"><Data ss:Type="Number">2.0914545166917001E-5</Data></Cell>
    <Cell ss:StyleID="s18"><Data ss:Type="Number">2.0914545166917001E-5</Data></Cell>
    <Cell ss:StyleID="s18"><Data ss:Type="Number">1.9622892651526199E-5</Data></Cell>
    <Cell ss:StyleID="s18"><Data ss:Type="Number">2.2115782006230402E-5</Data></Cell>
    <Cell ss:StyleID="s18"><Data ss:Type="Number">9.9040671769952606E-9</Data></Cell>
    <Cell ss:StyleID="s18"><Data ss:Type="Number">1.10933682651414E-7</Data></Cell>
    <Cell ss:StyleID="s18"><Data ss:Type="Number">9.9040671769952606E-9</Data></Cell>
    <Cell ss:StyleID="s16"><Data ss:Type="Number">7.5190024554119796</Data></Cell>
    <Cell ss:StyleID="s16"><Data ss:Type="Number">7.2268849182303398</Data></Cell>
    <Cell ss:StyleID="s16"><Data ss:Type="Number">7.2707613272136502</Data></Cell>
    <Cell ss:StyleID="s16"><Data ss:Type="Number">7.0325525437479603</Data></Cell>
    <Cell ss:StyleID="s16"><Data ss:Type="Number">7.5473677158769501</Data></Cell>
    <Cell ss:StyleID="s16"><Data ss:Type="Number">8.1925554376799106</Data></Cell>
    <Cell ss:StyleID="s16"><Data ss:Type="Number">7.8094379408324102</Data></Cell>
    <Cell ss:StyleID="s16"><Data ss:Type="Number">7.2227167554653002</Data></Cell>
    <Cell ss:StyleID="s16"><Data ss:Type="Number">7.3523130987259098</Data></Cell>
    <Cell ss:StyleID="s16"><Data ss:Type="Number">7.2180372158205204</Data></Cell>
    <Cell ss:StyleID="s16"><Data ss:Type="Number">7.7760608258851098</Data></Cell>
    <Cell ss:StyleID="s16"><Data ss:Type="Number">9.8429397892699608</Data></Cell>
   </Row>
   <Row ss:Height="13">
    <Cell ss:StyleID="s16"><Data ss:Type="String">A_23_P147166</Data></Cell>
    <Cell ss:StyleID="s16"><Data ss:Type="String">CACNA2D3</Data></Cell>
    <Cell ss:StyleID="s16"><Data ss:Type="String">AF516696</Data></Cell>
    <Cell ss:StyleID="s16"><Data ss:Type="String">Homo sapiens voltage-gated calcium channel alpha(2)delta-3 subunit mRNA, complete cds. [AF516696]</Data></Cell>
    <Cell ss:StyleID="s18"><Data ss:Type="Number">4.95390267641041E-10</Data></Cell>
    <Cell ss:StyleID="s19"><Data ss:Type="Number">-23.225149033400399</Data></Cell>
    <Cell ss:StyleID="s18"><Data ss:Type="Number">1.9261764386418999E-5</Data></Cell>
    <Cell ss:StyleID="s18"><Data ss:Type="Number">1.9261764386418999E-5</Data></Cell>
    <Cell ss:StyleID="s18"><Data ss:Type="Number">1.8094624915856699E-5</Data></Cell>
    <Cell ss:StyleID="s18"><Data ss:Type="Number">2.03570722681733E-5</Data></Cell>
    <Cell ss:StyleID="s18"><Data ss:Type="Number">9.2030163961000502E-9</Data></Cell>
    <Cell ss:StyleID="s18"><Data ss:Type="Number">1.03081338411363E-7</Data></Cell>
    <Cell ss:StyleID="s18"><Data ss:Type="Number">9.2030163961000502E-9</Data></Cell>
    <Cell ss:StyleID="s16"><Data ss:Type="Number">7.50378997807654</Data></Cell>
    <Cell ss:StyleID="s16"><Data ss:Type="Number">7.9350375724526696</Data></Cell>
    <Cell ss:StyleID="s16"><Data ss:Type="Number">7.7782119014890698</Data></Cell>
    <Cell ss:StyleID="s16"><Data ss:Type="Number">7.1504327919312196</Data></Cell>
    <Cell ss:StyleID="s16"><Data ss:Type="Number">7.4821370494002499</Data></Cell>
    <Cell ss:StyleID="s16"><Data ss:Type="Number">7.7948553833263201</Data></Cell>
    <Cell ss:StyleID="s16"><Data ss:Type="Number">7.6124362386336504</Data></Cell>
    <Cell ss:StyleID="s16"><Data ss:Type="Number">7.1269244378937104</Data></Cell>
    <Cell ss:StyleID="s16"><Data ss:Type="Number">7.5997352095611603</Data></Cell>
    <Cell ss:StyleID="s16"><Data ss:Type="Number">7.55296668083162</Data></Cell>
    <Cell ss:StyleID="s16"><Data ss:Type="Number">7.7760608258851098</Data></Cell>
    <Cell ss:StyleID="s16"><Data ss:Type="Number">9.3686433131178006</Data></Cell>
   </Row>
   <Row ss:Height="13">
    <Cell ss:StyleID="s16"><Data ss:Type="String">A_23_P136504</Data></Cell>
    <Cell ss:StyleID="s16"><Data ss:Type="String">SLC25A21</Data></Cell>
    <Cell ss:StyleID="s16"><Data ss:Type="String">NM_030631</Data></Cell>
    <Cell ss:StyleID="s16"><Data ss:Type="String">Homo sapiens solute carrier family 25 (mitochondrial oxodicarboxylate carrier), member 21 (SLC25A21), mRNA [NM_030631]</Data></Cell>
    <Cell ss:StyleID="s18"><Data ss:Type="Number">2.1968485738314201E-10</Data></Cell>
    <Cell ss:StyleID="s19"><Data ss:Type="Number">-25.224684526558502</Data></Cell>
    <Cell ss:StyleID="s18"><Data ss:Type="Number">8.5892385539660896E-6</Data></Cell>
    <Cell ss:StyleID="s18"><Data ss:Type="Number">8.5892385539660896E-6</Data></Cell>
    <Cell ss:StyleID="s18"><Data ss:Type="Number">8.1443767177652304E-6</Data></Cell>
    <Cell ss:StyleID="s18"><Data ss:Type="Number">9.0275098444454607E-6</Data></Cell>
    <Cell ss:StyleID="s18"><Data ss:Type="Number">4.52280052326927E-9</Data></Cell>
    <Cell ss:StyleID="s18"><Data ss:Type="Number">5.0659078636845198E-8</Data></Cell>
    <Cell ss:StyleID="s18"><Data ss:Type="Number">4.52280052326927E-9</Data></Cell>
    <Cell ss:StyleID="s16"><Data ss:Type="Number">6.9404830278591696</Data></Cell>
    <Cell ss:StyleID="s16"><Data ss:Type="Number">6.9437273881928103</Data></Cell>
    <Cell ss:StyleID="s16"><Data ss:Type="Number">7.0107947414309599</Data></Cell>
    <Cell ss:StyleID="s16"><Data ss:Type="Number">6.8197347455435304</Data></Cell>
    <Cell ss:StyleID="s16"><Data ss:Type="Number">6.85061571961268</Data></Cell>
    <Cell ss:StyleID="s16"><Data ss:Type="Number">6.8691078508601002</Data></Cell>
    <Cell ss:StyleID="s16"><Data ss:Type="Number">7.0217103188358001</Data></Cell>
    <Cell ss:StyleID="s16"><Data ss:Type="Number">7.1026198144367898</Data></Cell>
    <Cell ss:StyleID="s16"><Data ss:Type="Number">6.9839520222557496</Data></Cell>
    <Cell ss:StyleID="s16"><Data ss:Type="Number">6.95223509996252</Data></Cell>
    <Cell ss:StyleID="s16"><Data ss:Type="Number">6.9998802498480703</Data></Cell>
    <Cell ss:StyleID="s16"><Data ss:Type="Number">7.5863613499351699</Data></Cell>
   </Row>
   <Row ss:Height="13">
    <Cell ss:StyleID="s16"><Data ss:Type="String">A_23_P143047</Data></Cell>
    <Cell ss:StyleID="s16"><Data ss:Type="String">ATP6V1E2</Data></Cell>
    <Cell ss:StyleID="s16"><Data ss:Type="String">NM_080653</Data></Cell>
    <Cell ss:StyleID="s16"><Data ss:Type="String">Homo sapiens ATPase, H+ transporting, lysosomal 31kDa, V1 subunit E2 (ATP6V1E2), mRNA [NM_080653]</Data></Cell>
    <Cell ss:StyleID="s18"><Data ss:Type="Number">1.5574450171431601E-10</Data></Cell>
    <Cell ss:StyleID="s19"><Data ss:Type="Number">-26.119937815529799</Data></Cell>
    <Cell ss:StyleID="s18"><Data ss:Type="Number">6.1031597886789101E-6</Data></Cell>
    <Cell ss:StyleID="s18"><Data ss:Type="Number">6.1031597886789101E-6</Data></Cell>
    <Cell ss:StyleID="s18"><Data ss:Type="Number">5.8036631118822802E-6</Data></Cell>
    <Cell ss:StyleID="s18"><Data ss:Type="Number">6.4000088089464004E-6</Data></Cell>
    <Cell ss:StyleID="s18"><Data ss:Type="Number">3.35606125272491E-9</Data></Cell>
    <Cell ss:StyleID="s18"><Data ss:Type="Number">3.7590641028087199E-8</Data></Cell>
    <Cell ss:StyleID="s18"><Data ss:Type="Number">3.35606125272491E-9</Data></Cell>
    <Cell ss:StyleID="s16"><Data ss:Type="Number">8.4819010155890204</Data></Cell>
    <Cell ss:StyleID="s16"><Data ss:Type="Number">8.2261058344600908</Data></Cell>
    <Cell ss:StyleID="s16"><Data ss:Type="Number">8.3782380943302304</Data></Cell>
    <Cell ss:StyleID="s16"><Data ss:Type="Number">7.5041211454823697</Data></Cell>
    <Cell ss:StyleID="s16"><Data ss:Type="Number">8.4154189120430107</Data></Cell>
    <Cell ss:StyleID="s16"><Data ss:Type="Number">8.1973279773062</Data></Cell>
    <Cell ss:StyleID="s16"><Data ss:Type="Number">7.96121546892764</Data></Cell>
    <Cell ss:StyleID="s16"><Data ss:Type="Number">7.4341895579540003</Data></Cell>
    <Cell ss:StyleID="s16"><Data ss:Type="Number">7.9863417188011097</Data></Cell>
    <Cell ss:StyleID="s16"><Data ss:Type="Number">8.33539544364492</Data></Cell>
    <Cell ss:StyleID="s16"><Data ss:Type="Number">8.1572853588549901</Data></Cell>
    <Cell ss:StyleID="s16"><Data ss:Type="Number">10.8682063804503</Data></Cell>
   </Row>
   <Row ss:Height="13">
    <Cell ss:StyleID="s16"><Data ss:Type="String">A_23_P23815</Data></Cell>
    <Cell ss:StyleID="s16"><Data ss:Type="String">SLC30A1</Data></Cell>
    <Cell ss:StyleID="s16"><Data ss:Type="String">NM_021194</Data></Cell>
    <Cell ss:StyleID="s16"><Data ss:Type="String">Homo sapiens solute carrier family 30 (zinc transporter), member 1 (SLC30A1), mRNA [NM_021194]</Data></Cell>
    <Cell ss:StyleID="s18"><Data ss:Type="Number">1.36195540495535E-10</Data></Cell>
    <Cell ss:StyleID="s19"><Data ss:Type="Number">-26.477333920531901</Data></Cell>
    <Cell ss:StyleID="s18"><Data ss:Type="Number">5.3411805116133797E-6</Data></Cell>
    <Cell ss:StyleID="s18"><Data ss:Type="Number">5.3411805116133797E-6</Data></Cell>
    <Cell ss:StyleID="s18"><Data ss:Type="Number">5.0860862642652404E-6</Data></Cell>
    <Cell ss:StyleID="s18"><Data ss:Type="Number">5.5966833455830002E-6</Data></Cell>
    <Cell ss:StyleID="s18"><Data ss:Type="Number">2.9817172858726699E-9</Data></Cell>
    <Cell ss:StyleID="s18"><Data ss:Type="Number">3.33976812996117E-8</Data></Cell>
    <Cell ss:StyleID="s18"><Data ss:Type="Number">2.9817172858726699E-9</Data></Cell>
    <Cell ss:StyleID="s16"><Data ss:Type="Number">8.0529669287578294</Data></Cell>
    <Cell ss:StyleID="s16"><Data ss:Type="Number">7.9055537671471301</Data></Cell>
    <Cell ss:StyleID="s16"><Data ss:Type="Number">7.7760608258851098</Data></Cell>
    <Cell ss:StyleID="s16"><Data ss:Type="Number">7.9514597861205898</Data></Cell>
    <Cell ss:StyleID="s16"><Data ss:Type="Number">7.8860158267403104</Data></Cell>
    <Cell ss:StyleID="s16"><Data ss:Type="Number">7.7603119271266001</Data></Cell>
    <Cell ss:StyleID="s16"><Data ss:Type="Number">7.8552382386572797</Data></Cell>
    <Cell ss:StyleID="s16"><Data ss:Type="Number">7.9255438703463499</Data></Cell>
    <Cell ss:StyleID="s16"><Data ss:Type="Number">8.2834939587373704</Data></Cell>
    <Cell ss:StyleID="s16"><Data ss:Type="Number">7.4406745136123904</Data></Cell>
    <Cell ss:StyleID="s16"><Data ss:Type="Number">7.4485095467240399</Data></Cell>
    <Cell ss:StyleID="s16"><Data ss:Type="Number">9.7855868745966497</Data></Cell>
   </Row>
   <Row ss:Height="13">
    <Cell ss:StyleID="s16"><Data ss:Type="String">A_23_P41789</Data></Cell>
    <Cell ss:StyleID="s16"><Data ss:Type="String">SLC27A6</Data></Cell>
    <Cell ss:StyleID="s16"><Data ss:Type="String">NM_001017372</Data></Cell>
    <Cell ss:StyleID="s16"><Data ss:Type="String">Homo sapiens solute carrier family 27 (fatty acid transporter), member 6 (SLC27A6), transcript variant 2, mRNA [NM_001017372]</Data></Cell>
    <Cell ss:StyleID="s18"><Data ss:Type="Number">4.1607804951853402E-11</Data></Cell>
    <Cell ss:StyleID="s19"><Data ss:Type="Number">-29.8518449673684</Data></Cell>
    <Cell ss:StyleID="s18"><Data ss:Type="Number">1.64230166925461E-6</Data></Cell>
    <Cell ss:StyleID="s18"><Data ss:Type="Number">1.64230166925461E-6</Data></Cell>
    <Cell ss:StyleID="s18"><Data ss:Type="Number">1.58142945061005E-6</Data></Cell>
    <Cell ss:StyleID="s18"><Data ss:Type="Number">1.70978952888651E-6</Data></Cell>
    <Cell ss:StyleID="s18"><Data ss:Type="Number">1.0534747559374699E-9</Data></Cell>
    <Cell ss:StyleID="s18"><Data ss:Type="Number">1.17997820660883E-8</Data></Cell>
    <Cell ss:StyleID="s18"><Data ss:Type="Number">1.0534747559374699E-9</Data></Cell>
    <Cell ss:StyleID="s16"><Data ss:Type="Number">6.8850171630429502</Data></Cell>
    <Cell ss:StyleID="s16"><Data ss:Type="Number">6.8802750883122403</Data></Cell>
    <Cell ss:StyleID="s16"><Data ss:Type="Number">6.9188135494705598</Data></Cell>
    <Cell ss:StyleID="s16"><Data ss:Type="Number">6.7388603338477404</Data></Cell>
    <Cell ss:StyleID="s16"><Data ss:Type="Number">6.9565409095776998</Data></Cell>
    <Cell ss:StyleID="s16"><Data ss:Type="Number">6.9804697768841599</Data></Cell>
    <Cell ss:StyleID="s16"><Data ss:Type="Number">6.9782529344727999</Data></Cell>
    <Cell ss:StyleID="s16"><Data ss:Type="Number">6.8620721876352198</Data></Cell>
    <Cell ss:StyleID="s16"><Data ss:Type="Number">7.3707732810486304</Data></Cell>
    <Cell ss:StyleID="s16"><Data ss:Type="Number">6.9585791002929698</Data></Cell>
    <Cell ss:StyleID="s16"><Data ss:Type="Number">6.9746689353192401</Data></Cell>
    <Cell ss:StyleID="s16"><Data ss:Type="Number">8.3539612251906696</Data></Cell>
   </Row>
   <Row ss:Height="13">
    <Cell ss:StyleID="s16"><Data ss:Type="String">A_24_P287766</Data></Cell>
    <Cell ss:StyleID="s16"><Data ss:Type="String">ABCC12</Data></Cell>
    <Cell ss:StyleID="s16"><Data ss:Type="String">NM_033226</Data></Cell>
    <Cell ss:StyleID="s16"><Data ss:Type="String">Homo sapiens ATP-binding cassette, sub-family C (CFTR/MRP), member 12 (ABCC12), mRNA [NM_033226]</Data></Cell>
    <Cell ss:StyleID="s18"><Data ss:Type="Number">3.4018882956186502E-11</Data></Cell>
    <Cell ss:StyleID="s19"><Data ss:Type="Number">-30.465249502951998</Data></Cell>
    <Cell ss:StyleID="s18"><Data ss:Type="Number">1.3440180278330201E-6</Data></Cell>
    <Cell ss:StyleID="s18"><Data ss:Type="Number">1.3440180278330201E-6</Data></Cell>
    <Cell ss:StyleID="s18"><Data ss:Type="Number">1.296663742758E-6</Data></Cell>
    <Cell ss:StyleID="s18"><Data ss:Type="Number">1.3979379573185701E-6</Data></Cell>
    <Cell ss:StyleID="s18"><Data ss:Type="Number">8.8100539057323004E-10</Data></Cell>
    <Cell ss:StyleID="s18"><Data ss:Type="Number">9.8679835935529402E-9</Data></Cell>
    <Cell ss:StyleID="s18"><Data ss:Type="Number">8.8100539057323004E-10</Data></Cell>
    <Cell ss:StyleID="s16"><Data ss:Type="Number">6.8022263052504597</Data></Cell>
    <Cell ss:StyleID="s16"><Data ss:Type="Number">6.7773497113694496</Data></Cell>
    <Cell ss:StyleID="s16"><Data ss:Type="Number">6.7682411112076499</Data></Cell>
    <Cell ss:StyleID="s16"><Data ss:Type="Number">7.0325525437479603</Data></Cell>
    <Cell ss:StyleID="s16"><Data ss:Type="Number">6.7893766627945897</Data></Cell>
    <Cell ss:StyleID="s16"><Data ss:Type="Number">6.7882893628929803</Data></Cell>
    <Cell ss:StyleID="s16"><Data ss:Type="Number">6.8427777997261598</Data></Cell>
    <Cell ss:StyleID="s16"><Data ss:Type="Number">6.8102362526145503</Data></Cell>
    <Cell ss:StyleID="s16"><Data ss:Type="Number">6.9504778506248197</Data></Cell>
    <Cell ss:StyleID="s16"><Data ss:Type="Number">6.8247486595478604</Data></Cell>
    <Cell ss:StyleID="s16"><Data ss:Type="Number">6.7773497113694496</Data></Cell>
    <Cell ss:StyleID="s16"><Data ss:Type="Number">7.5990558887766397</Data></Cell>
   </Row>
   <Row ss:Height="13">
    <Cell ss:StyleID="s16"><Data ss:Type="String">A_23_P168403</Data></Cell>
    <Cell ss:StyleID="s16"><Data ss:Type="String">KCNH2</Data></Cell>
    <Cell ss:StyleID="s16"><Data ss:Type="String">NM_000238</Data></Cell>
    <Cell ss:StyleID="s16"><Data ss:Type="String">Homo sapiens potassium voltage-gated channel, subfamily H (eag-related), member 2 (KCNH2), transcript variant 1, mRNA [NM_000238]</Data></Cell>
    <Cell ss:StyleID="s18"><Data ss:Type="Number">3.1627674567844E-11</Data></Cell>
    <Cell ss:StyleID="s19"><Data ss:Type="Number">-30.690292470877601</Data></Cell>
    <Cell ss:StyleID="s18"><Data ss:Type="Number">1.25005220961947E-6</Data></Cell>
    <Cell ss:StyleID="s18"><Data ss:Type="Number">1.25005220961947E-6</Data></Cell>
    <Cell ss:StyleID="s18"><Data ss:Type="Number">1.2065325294141099E-6</Data></Cell>
    <Cell ss:StyleID="s18"><Data ss:Type="Number">1.2996760310164199E-6</Data></Cell>
    <Cell ss:StyleID="s18"><Data ss:Type="Number">8.2781912803593304E-10</Data></Cell>
    <Cell ss:StyleID="s18"><Data ss:Type="Number">9.2722537924231597E-9</Data></Cell>
    <Cell ss:StyleID="s18"><Data ss:Type="Number">8.2781912803593304E-10</Data></Cell>
    <Cell ss:StyleID="s16"><Data ss:Type="Number">7.3893767308321197</Data></Cell>
    <Cell ss:StyleID="s16"><Data ss:Type="Number">7.1508558547571601</Data></Cell>
    <Cell ss:StyleID="s16"><Data ss:Type="Number">7.32409356811187</Data></Cell>
    <Cell ss:StyleID="s16"><Data ss:Type="Number">6.8406247853003999</Data></Cell>
    <Cell ss:StyleID="s16"><Data ss:Type="Number">7.7269288089820103</Data></Cell>
    <Cell ss:StyleID="s16"><Data ss:Type="Number">6.88189009308243</Data></Cell>
    <Cell ss:StyleID="s16"><Data ss:Type="Number">7.0403924985281696</Data></Cell>
    <Cell ss:StyleID="s16"><Data ss:Type="Number">6.8874541568962204</Data></Cell>
    <Cell ss:StyleID="s16"><Data ss:Type="Number">6.9753642158057296</Data></Cell>
    <Cell ss:StyleID="s16"><Data ss:Type="Number">6.9585791002929698</Data></Cell>
    <Cell ss:StyleID="s16"><Data ss:Type="Number">6.9194538945836799</Data></Cell>
    <Cell ss:StyleID="s16"><Data ss:Type="Number">9.6527128909444997</Data></Cell>
   </Row>
   <Row ss:Height="13">
    <Cell ss:StyleID="s16"><Data ss:Type="String">A_23_P72912</Data></Cell>
    <Cell ss:StyleID="s16"><Data ss:Type="String">SLC4A8</Data></Cell>
    <Cell ss:StyleID="s16"><Data ss:Type="String">NM_004858</Data></Cell>
    <Cell ss:StyleID="s16"><Data ss:Type="String">Homo sapiens solute carrier family 4, sodium bicarbonate cotransporter, member 8 (SLC4A8), transcript variant 2, mRNA [NM_004858]</Data></Cell>
    <Cell ss:StyleID="s18"><Data ss:Type="Number">2.3604719122751801E-11</Data></Cell>
    <Cell ss:StyleID="s19"><Data ss:Type="Number">-31.6102451882177</Data></Cell>
    <Cell ss:StyleID="s18"><Data ss:Type="Number">9.3441641119325197E-7</Data></Cell>
    <Cell ss:StyleID="s18"><Data ss:Type="Number">9.3441641119325197E-7</Data></Cell>
    <Cell ss:StyleID="s18"><Data ss:Type="Number">9.0358864801893799E-7</Data></Cell>
    <Cell ss:StyleID="s18"><Data ss:Type="Number">9.6998872291123803E-7</Data></Cell>
    <Cell ss:StyleID="s18"><Data ss:Type="Number">6.4322859609498603E-10</Data></Cell>
    <Cell ss:StyleID="s18"><Data ss:Type="Number">7.2046883039381396E-9</Data></Cell>
    <Cell ss:StyleID="s18"><Data ss:Type="Number">6.4322859609498603E-10</Data></Cell>
    <Cell ss:StyleID="s16"><Data ss:Type="Number">6.9581860438540799</Data></Cell>
    <Cell ss:StyleID="s16"><Data ss:Type="Number">6.95351111414434</Data></Cell>
    <Cell ss:StyleID="s16"><Data ss:Type="Number">7.1588017239941699</Data></Cell>
    <Cell ss:StyleID="s16"><Data ss:Type="Number">7.3461872146096798</Data></Cell>
    <Cell ss:StyleID="s16"><Data ss:Type="Number">7.2088372097192703</Data></Cell>
    <Cell ss:StyleID="s16"><Data ss:Type="Number">7.1092422699708804</Data></Cell>
    <Cell ss:StyleID="s16"><Data ss:Type="Number">7.0579900357787801</Data></Cell>
    <Cell ss:StyleID="s16"><Data ss:Type="Number">7.1988642953552002</Data></Cell>
    <Cell ss:StyleID="s16"><Data ss:Type="Number">7.3707732810486304</Data></Cell>
    <Cell ss:StyleID="s16"><Data ss:Type="Number">7.01946375395665</Data></Cell>
    <Cell ss:StyleID="s16"><Data ss:Type="Number">6.9861639214213298</Data></Cell>
    <Cell ss:StyleID="s16"><Data ss:Type="Number">8.5229613459922504</Data></Cell>
   </Row>
   <Row ss:Height="13">
    <Cell ss:StyleID="s16"><Data ss:Type="String">A_23_P30950</Data></Cell>
    <Cell ss:StyleID="s16"><Data ss:Type="String">SLC26A8</Data></Cell>
    <Cell ss:StyleID="s16"><Data ss:Type="String">NM_052961</Data></Cell>
    <Cell ss:StyleID="s16"><Data ss:Type="String">Homo sapiens solute carrier family 26, member 8 (SLC26A8), transcript variant 1, mRNA [NM_052961]</Data></Cell>
    <Cell ss:StyleID="s18"><Data ss:Type="Number">4.0280137890871896E-12</Data></Cell>
    <Cell ss:StyleID="s19"><Data ss:Type="Number">-37.775556200213899</Data></Cell>
    <Cell ss:StyleID="s18"><Data ss:Type="Number">1.6062510586743001E-7</Data></Cell>
    <Cell ss:StyleID="s18"><Data ss:Type="Number">1.6062510586743001E-7</Data></Cell>
    <Cell ss:StyleID="s18"><Data ss:Type="Number">1.56730016533382E-7</Data></Cell>
    <Cell ss:StyleID="s18"><Data ss:Type="Number">1.6552317063496001E-7</Data></Cell>
    <Cell ss:StyleID="s18"><Data ss:Type="Number">1.3600917882905501E-10</Data></Cell>
    <Cell ss:StyleID="s18"><Data ss:Type="Number">1.52341445309938E-9</Data></Cell>
    <Cell ss:StyleID="s18"><Data ss:Type="Number">1.3600917882905501E-10</Data></Cell>
    <Cell ss:StyleID="s16"><Data ss:Type="Number">6.8363737052050997</Data></Cell>
    <Cell ss:StyleID="s16"><Data ss:Type="Number">6.8438248181408703</Data></Cell>
    <Cell ss:StyleID="s16"><Data ss:Type="Number">6.8097005071297403</Data></Cell>
    <Cell ss:StyleID="s16"><Data ss:Type="Number">6.9543892957104596</Data></Cell>
    <Cell ss:StyleID="s16"><Data ss:Type="Number">7.1269244378937104</Data></Cell>
    <Cell ss:StyleID="s16"><Data ss:Type="Number">7.0824590788090704</Data></Cell>
    <Cell ss:StyleID="s16"><Data ss:Type="Number">6.7912404159134701</Data></Cell>
    <Cell ss:StyleID="s16"><Data ss:Type="Number">6.9001122678934896</Data></Cell>
    <Cell ss:StyleID="s16"><Data ss:Type="Number">6.9665614659116999</Data></Cell>
    <Cell ss:StyleID="s16"><Data ss:Type="Number">6.83319032758149</Data></Cell>
    <Cell ss:StyleID="s16"><Data ss:Type="Number">6.7773497113694496</Data></Cell>
    <Cell ss:StyleID="s16"><Data ss:Type="Number">8.2439907792315807</Data></Cell>
   </Row>
   <Row ss:Height="13">
    <Cell ss:StyleID="s16"><Data ss:Type="String">A_23_P118615</Data></Cell>
    <Cell ss:StyleID="s16"><Data ss:Type="String">ABCA8</Data></Cell>
    <Cell ss:StyleID="s16"><Data ss:Type="String">NM_007168</Data></Cell>
    <Cell ss:StyleID="s16"><Data ss:Type="String">Homo sapiens ATP-binding cassette, sub-family A (ABC1), member 8 (ABCA8), mRNA [NM_007168]</Data></Cell>
    <Cell ss:StyleID="s18"><Data ss:Type="Number">3.8564969009409404E-12</Data></Cell>
    <Cell ss:StyleID="s19"><Data ss:Type="Number">-37.941346919839297</Data></Cell>
    <Cell ss:StyleID="s18"><Data ss:Type="Number">1.5381637889402901E-7</Data></Cell>
    <Cell ss:StyleID="s18"><Data ss:Type="Number">1.5381637889402901E-7</Data></Cell>
    <Cell ss:StyleID="s18"><Data ss:Type="Number">1.5010257237842299E-7</Data></Cell>
    <Cell ss:StyleID="s18"><Data ss:Type="Number">1.5847502715036599E-7</Data></Cell>
    <Cell ss:StyleID="s18"><Data ss:Type="Number">1.3101413352854E-10</Data></Cell>
    <Cell ss:StyleID="s18"><Data ss:Type="Number">1.4674658452906801E-9</Data></Cell>
    <Cell ss:StyleID="s18"><Data ss:Type="Number">1.3101413352854E-10</Data></Cell>
    <Cell ss:StyleID="s16"><Data ss:Type="Number">7.0243483279439296</Data></Cell>
    <Cell ss:StyleID="s16"><Data ss:Type="Number">7.0263537876104198</Data></Cell>
    <Cell ss:StyleID="s16"><Data ss:Type="Number">7.0637405961057</Data></Cell>
    <Cell ss:StyleID="s16"><Data ss:Type="Number">7.2434332442924596</Data></Cell>
    <Cell ss:StyleID="s16"><Data ss:Type="Number">6.9565409095776998</Data></Cell>
    <Cell ss:StyleID="s16"><Data ss:Type="Number">6.8888523308045597</Data></Cell>
    <Cell ss:StyleID="s16"><Data ss:Type="Number">6.98663799641173</Data></Cell>
    <Cell ss:StyleID="s16"><Data ss:Type="Number">7.0558483948562003</Data></Cell>
    <Cell ss:StyleID="s16"><Data ss:Type="Number">6.8852210327393699</Data></Cell>
    <Cell ss:StyleID="s16"><Data ss:Type="Number">7.06146111370977</Data></Cell>
    <Cell ss:StyleID="s16"><Data ss:Type="Number">7.5938997575351701</Data></Cell>
    <Cell ss:StyleID="s16"><Data ss:Type="Number">9.3468365539934997</Data></Cell>
   </Row>
   <Row ss:Height="13">
    <Cell ss:StyleID="s16"><Data ss:Type="String">A_23_P258612</Data></Cell>
    <Cell ss:StyleID="s16"><Data ss:Type="String">ATP8A2</Data></Cell>
    <Cell ss:StyleID="s16"><Data ss:Type="String">NM_016529</Data></Cell>
    <Cell ss:StyleID="s16"><Data ss:Type="String">Homo sapiens ATPase, aminophospholipid transporter-like, Class I, type 8A, member 2 (ATP8A2), mRNA [NM_016529]</Data></Cell>
    <Cell ss:StyleID="s18"><Data ss:Type="Number">3.3950965848580901E-12</Data></Cell>
    <Cell ss:StyleID="s19"><Data ss:Type="Number">-38.430992828611899</Data></Cell>
    <Cell ss:StyleID="s18"><Data ss:Type="Number">1.3548811941193201E-7</Data></Cell>
    <Cell ss:StyleID="s18"><Data ss:Type="Number">1.3548811941193201E-7</Data></Cell>
    <Cell ss:StyleID="s18"><Data ss:Type="Number">1.3227296294607101E-7</Data></Cell>
    <Cell ss:StyleID="s18"><Data ss:Type="Number">1.39514703961573E-7</Data></Cell>
    <Cell ss:StyleID="s18"><Data ss:Type="Number">1.1753555514875599E-10</Data></Cell>
    <Cell ss:StyleID="s18"><Data ss:Type="Number">1.3164947028444501E-9</Data></Cell>
    <Cell ss:StyleID="s18"><Data ss:Type="Number">1.1753555514875599E-10</Data></Cell>
    <Cell ss:StyleID="s16"><Data ss:Type="Number">7.3893767308321197</Data></Cell>
    <Cell ss:StyleID="s16"><Data ss:Type="Number">7.5733990796253101</Data></Cell>
    <Cell ss:StyleID="s16"><Data ss:Type="Number">7.37861046276669</Data></Cell>
    <Cell ss:StyleID="s16"><Data ss:Type="Number">6.7948226138126797</Data></Cell>
    <Cell ss:StyleID="s16"><Data ss:Type="Number">7.7082881004535402</Data></Cell>
    <Cell ss:StyleID="s16"><Data ss:Type="Number">7.6158439343066204</Data></Cell>
    <Cell ss:StyleID="s16"><Data ss:Type="Number">7.5125148057942601</Data></Cell>
    <Cell ss:StyleID="s16"><Data ss:Type="Number">7.0558483948562003</Data></Cell>
    <Cell ss:StyleID="s16"><Data ss:Type="Number">7.0373184451201203</Data></Cell>
    <Cell ss:StyleID="s16"><Data ss:Type="Number">7.3378149862381097</Data></Cell>
    <Cell ss:StyleID="s16"><Data ss:Type="Number">7.3276833611631602</Data></Cell>
    <Cell ss:StyleID="s16"><Data ss:Type="Number">10.553798831410001</Data></Cell>
   </Row>
   <Row ss:Height="13">
    <Cell ss:StyleID="s16"><Data ss:Type="String">A_24_P13024</Data></Cell>
    <Cell ss:StyleID="s16"><Data ss:Type="String">SLC16A12</Data></Cell>
    <Cell ss:StyleID="s16"><Data ss:Type="String">AK124901</Data></Cell>
    <Cell ss:StyleID="s16"><Data ss:Type="String">Homo sapiens cDNA FLJ42911 fis, clone BRHIP3024118, weakly  similar to Monocarboxylate transporter 4. [AK124901]</Data></Cell>
    <Cell ss:StyleID="s18"><Data ss:Type="Number">2.6788010001996099E-12</Data></Cell>
    <Cell ss:StyleID="s19"><Data ss:Type="Number">-39.3581898605498</Data></Cell>
    <Cell ss:StyleID="s18"><Data ss:Type="Number">1.0699934835097299E-7</Data></Cell>
    <Cell ss:StyleID="s18"><Data ss:Type="Number">1.0699934835097299E-7</Data></Cell>
    <Cell ss:StyleID="s18"><Data ss:Type="Number">1.0457503344579201E-7</Data></Cell>
    <Cell ss:StyleID="s18"><Data ss:Type="Number">1.10079969501202E-7</Data></Cell>
    <Cell ss:StyleID="s18"><Data ss:Type="Number">9.5638548654389595E-11</Data></Cell>
    <Cell ss:StyleID="s18"><Data ss:Type="Number">1.0712302548099801E-9</Data></Cell>
    <Cell ss:StyleID="s18"><Data ss:Type="Number">9.5638548654389595E-11</Data></Cell>
    <Cell ss:StyleID="s16"><Data ss:Type="Number">6.8211869220870298</Data></Cell>
    <Cell ss:StyleID="s16"><Data ss:Type="Number">6.8476188379778904</Data></Cell>
    <Cell ss:StyleID="s16"><Data ss:Type="Number">6.8155821433436499</Data></Cell>
    <Cell ss:StyleID="s16"><Data ss:Type="Number">6.8197347455435304</Data></Cell>
    <Cell ss:StyleID="s16"><Data ss:Type="Number">6.7893766627945897</Data></Cell>
    <Cell ss:StyleID="s16"><Data ss:Type="Number">6.7882893628929803</Data></Cell>
    <Cell ss:StyleID="s16"><Data ss:Type="Number">6.7912404159134701</Data></Cell>
    <Cell ss:StyleID="s16"><Data ss:Type="Number">6.8102362526145503</Data></Cell>
    <Cell ss:StyleID="s16"><Data ss:Type="Number">6.78116647203999</Data></Cell>
    <Cell ss:StyleID="s16"><Data ss:Type="Number">6.7893766627945897</Data></Cell>
    <Cell ss:StyleID="s16"><Data ss:Type="Number">6.8542997026255197</Data></Cell>
    <Cell ss:StyleID="s16"><Data ss:Type="Number">7.1037291392153401</Data></Cell>
   </Row>
   <Row ss:Height="13">
    <Cell ss:StyleID="s16"><Data ss:Type="String">A_23_P203439</Data></Cell>
    <Cell ss:StyleID="s16"><Data ss:Type="String">KCNC1</Data></Cell>
    <Cell ss:StyleID="s16"><Data ss:Type="String">NM_004976</Data></Cell>
    <Cell ss:StyleID="s16"><Data ss:Type="String">Homo sapiens potassium voltage-gated channel, Shaw-related subfamily, member 1 (KCNC1), mRNA [NM_004976]</Data></Cell>
    <Cell ss:StyleID="s18"><Data ss:Type="Number">7.6834539242172799E-13</Data></Cell>
    <Cell ss:StyleID="s19"><Data ss:Type="Number">-44.622841682243397</Data></Cell>
    <Cell ss:StyleID="s18"><Data ss:Type="Number">3.0817565344643097E-8</Data></Cell>
    <Cell ss:StyleID="s18"><Data ss:Type="Number">3.0817565344643097E-8</Data></Cell>
    <Cell ss:StyleID="s18"><Data ss:Type="Number">3.0256673208175197E-8</Data></Cell>
    <Cell ss:StyleID="s18"><Data ss:Type="Number">3.1573617210786097E-8</Data></Cell>
    <Cell ss:StyleID="s18"><Data ss:Type="Number">3.2051306170544899E-11</Data></Cell>
    <Cell ss:StyleID="s18"><Data ss:Type="Number">3.5900094009310001E-10</Data></Cell>
    <Cell ss:StyleID="s18"><Data ss:Type="Number">3.2051306170544899E-11</Data></Cell>
    <Cell ss:StyleID="s16"><Data ss:Type="Number">6.8850171630429502</Data></Cell>
    <Cell ss:StyleID="s16"><Data ss:Type="Number">6.8584982552561797</Data></Cell>
    <Cell ss:StyleID="s16"><Data ss:Type="Number">6.80551826506208</Data></Cell>
    <Cell ss:StyleID="s16"><Data ss:Type="Number">7.0507988676159297</Data></Cell>
    <Cell ss:StyleID="s16"><Data ss:Type="Number">6.8809896207636996</Data></Cell>
    <Cell ss:StyleID="s16"><Data ss:Type="Number">6.95351111414434</Data></Cell>
    <Cell ss:StyleID="s16"><Data ss:Type="Number">6.9020073727468398</Data></Cell>
    <Cell ss:StyleID="s16"><Data ss:Type="Number">6.8743035264571901</Data></Cell>
    <Cell ss:StyleID="s16"><Data ss:Type="Number">6.8705262691954196</Data></Cell>
    <Cell ss:StyleID="s16"><Data ss:Type="Number">6.7373802526882098</Data></Cell>
    <Cell ss:StyleID="s16"><Data ss:Type="Number">6.8253499024055202</Data></Cell>
    <Cell ss:StyleID="s16"><Data ss:Type="Number">7.9566481987366897</Data></Cell>
   </Row>
   <Row ss:Height="13">
    <Cell ss:StyleID="s16"><Data ss:Type="String">A_23_P351204</Data></Cell>
    <Cell ss:StyleID="s16"><Data ss:Type="String">KCNQ2</Data></Cell>
    <Cell ss:StyleID="s16"><Data ss:Type="String">NM_172109</Data></Cell>
    <Cell ss:StyleID="s16"><Data ss:Type="String">Homo sapiens potassium voltage-gated channel, KQT-like subfamily, member 2 (KCNQ2), transcript variant 5, mRNA [NM_172109]</Data></Cell>
    <Cell ss:StyleID="s18"><Data ss:Type="Number">5.64960412464626E-13</Data></Cell>
    <Cell ss:StyleID="s19"><Data ss:Type="Number">-46.022548676361502</Data></Cell>
    <Cell ss:StyleID="s18"><Data ss:Type="Number">2.2682595600042301E-8</Data></Cell>
    <Cell ss:StyleID="s18"><Data ss:Type="Number">2.2682595600042301E-8</Data></Cell>
    <Cell ss:StyleID="s18"><Data ss:Type="Number">2.2283733548842301E-8</Data></Cell>
    <Cell ss:StyleID="s18"><Data ss:Type="Number">2.3215918229408899E-8</Data></Cell>
    <Cell ss:StyleID="s18"><Data ss:Type="Number">2.4567109237469699E-11</Data></Cell>
    <Cell ss:StyleID="s18"><Data ss:Type="Number">2.7517179065003999E-10</Data></Cell>
    <Cell ss:StyleID="s18"><Data ss:Type="Number">2.4567109237469699E-11</Data></Cell>
    <Cell ss:StyleID="s16"><Data ss:Type="Number">7.22527588427391</Data></Cell>
    <Cell ss:StyleID="s16"><Data ss:Type="Number">7.1988642953552002</Data></Cell>
    <Cell ss:StyleID="s16"><Data ss:Type="Number">7.2676497067391601</Data></Cell>
    <Cell ss:StyleID="s16"><Data ss:Type="Number">6.8662828283396102</Data></Cell>
    <Cell ss:StyleID="s16"><Data ss:Type="Number">6.7349629886385003</Data></Cell>
    <Cell ss:StyleID="s16"><Data ss:Type="Number">6.7966290170671799</Data></Cell>
    <Cell ss:StyleID="s16"><Data ss:Type="Number">7.2372829195080302</Data></Cell>
    <Cell ss:StyleID="s16"><Data ss:Type="Number">7.24460387300278</Data></Cell>
    <Cell ss:StyleID="s16"><Data ss:Type="Number">7.1810534036398996</Data></Cell>
    <Cell ss:StyleID="s16"><Data ss:Type="Number">6.8395754410774003</Data></Cell>
    <Cell ss:StyleID="s16"><Data ss:Type="Number">6.8253499024055202</Data></Cell>
    <Cell ss:StyleID="s16"><Data ss:Type="Number">10.0803930337458</Data></Cell>
   </Row>
   <Row ss:Height="13">
    <Cell ss:StyleID="s16"><Data ss:Type="String">A_23_P65877</Data></Cell>
    <Cell ss:StyleID="s16"><Data ss:Type="String">SLC12A6</Data></Cell>
    <Cell ss:StyleID="s16"><Data ss:Type="String">NM_005135</Data></Cell>
    <Cell ss:StyleID="s16"><Data ss:Type="String">Homo sapiens solute carrier family 12 (potassium/chloride transporters), member 6 (SLC12A6), transcript variant 2, mRNA [NM_005135]</Data></Cell>
    <Cell ss:StyleID="s18"><Data ss:Type="Number">3.6396957763860702E-13</Data></Cell>
    <Cell ss:StyleID="s19"><Data ss:Type="Number">-48.099994955490303</Data></Cell>
    <Cell ss:StyleID="s18"><Data ss:Type="Number">1.4629393203606199E-8</Data></Cell>
    <Cell ss:StyleID="s18"><Data ss:Type="Number">1.4629393203606199E-8</Data></Cell>
    <Cell ss:StyleID="s18"><Data ss:Type="Number">1.43895372519423E-8</Data></Cell>
    <Cell ss:StyleID="s18"><Data ss:Type="Number">1.4956601853903299E-8</Data></Cell>
    <Cell ss:StyleID="s18"><Data ss:Type="Number">1.6618446504337E-11</Data></Cell>
    <Cell ss:StyleID="s18"><Data ss:Type="Number">1.86140242965407E-10</Data></Cell>
    <Cell ss:StyleID="s18"><Data ss:Type="Number">1.6618446504337E-11</Data></Cell>
    <Cell ss:StyleID="s16"><Data ss:Type="Number">6.93092996734336</Data></Cell>
    <Cell ss:StyleID="s16"><Data ss:Type="Number">7.0737509174247002</Data></Cell>
    <Cell ss:StyleID="s16"><Data ss:Type="Number">6.9669554834626304</Data></Cell>
    <Cell ss:StyleID="s16"><Data ss:Type="Number">7.2206530127689099</Data></Cell>
    <Cell ss:StyleID="s16"><Data ss:Type="Number">6.9356773870335502</Data></Cell>
    <Cell ss:StyleID="s16"><Data ss:Type="Number">7.2109852781043697</Data></Cell>
    <Cell ss:StyleID="s16"><Data ss:Type="Number">7.0217103188358001</Data></Cell>
    <Cell ss:StyleID="s16"><Data ss:Type="Number">6.9356773870335502</Data></Cell>
    <Cell ss:StyleID="s16"><Data ss:Type="Number">6.9005036722099602</Data></Cell>
    <Cell ss:StyleID="s16"><Data ss:Type="Number">6.9305376028949803</Data></Cell>
    <Cell ss:StyleID="s16"><Data ss:Type="Number">6.9477459478317103</Data></Cell>
    <Cell ss:StyleID="s16"><Data ss:Type="Number">8.6616145518020904</Data></Cell>
   </Row>
   <Row ss:Height="13">
    <Cell ss:StyleID="s16"><Data ss:Type="String">A_23_P159937</Data></Cell>
    <Cell ss:StyleID="s16"><Data ss:Type="String">SLC6A8</Data></Cell>
    <Cell ss:StyleID="s16"><Data ss:Type="String">NM_005629</Data></Cell>
    <Cell ss:StyleID="s16"><Data ss:Type="String">Homo sapiens solute carrier family 6 (neurotransmitter transporter, creatine), member 8 (SLC6A8), mRNA [NM_005629]</Data></Cell>
    <Cell ss:StyleID="s18"><Data ss:Type="Number">2.1292122280883301E-13</Data></Cell>
    <Cell ss:StyleID="s19"><Data ss:Type="Number">-50.7594703659747</Data></Cell>
    <Cell ss:StyleID="s18"><Data ss:Type="Number">8.5711438241695795E-9</Data></Cell>
    <Cell ss:StyleID="s18"><Data ss:Type="Number">8.5711438241695795E-9</Data></Cell>
    <Cell ss:StyleID="s18"><Data ss:Type="Number">8.4436040117070894E-9</Data></Cell>
    <Cell ss:StyleID="s18"><Data ss:Type="Number">8.7495718088833901E-9</Data></Cell>
    <Cell ss:StyleID="s18"><Data ss:Type="Number">1.04285718818634E-11</Data></Cell>
    <Cell ss:StyleID="s18"><Data ss:Type="Number">1.1680856591292499E-10</Data></Cell>
    <Cell ss:StyleID="s18"><Data ss:Type="Number">1.04285718818634E-11</Data></Cell>
    <Cell ss:StyleID="s16"><Data ss:Type="Number">6.8696219873202997</Data></Cell>
    <Cell ss:StyleID="s16"><Data ss:Type="Number">6.8990157573197504</Data></Cell>
    <Cell ss:StyleID="s16"><Data ss:Type="Number">7.0037809669973097</Data></Cell>
    <Cell ss:StyleID="s16"><Data ss:Type="Number">6.8662828283396102</Data></Cell>
    <Cell ss:StyleID="s16"><Data ss:Type="Number">6.9164817678788797</Data></Cell>
    <Cell ss:StyleID="s16"><Data ss:Type="Number">6.7966290170671799</Data></Cell>
    <Cell ss:StyleID="s16"><Data ss:Type="Number">6.8709170467991196</Data></Cell>
    <Cell ss:StyleID="s16"><Data ss:Type="Number">6.9001122678934896</Data></Cell>
    <Cell ss:StyleID="s16"><Data ss:Type="Number">6.8579801385699604</Data></Cell>
    <Cell ss:StyleID="s16"><Data ss:Type="Number">6.95223509996252</Data></Cell>
    <Cell ss:StyleID="s16"><Data ss:Type="Number">7.1403834072811803</Data></Cell>
    <Cell ss:StyleID="s16"><Data ss:Type="Number">8.3199371054132598</Data></Cell>
   </Row>
   <Row ss:Height="13">
    <Cell ss:StyleID="s16"><Data ss:Type="String">A_24_P355626</Data></Cell>
    <Cell ss:StyleID="s16"><Data ss:Type="String">ABCG4</Data></Cell>
    <Cell ss:StyleID="s16"><Data ss:Type="String">NM_022169</Data></Cell>
    <Cell ss:StyleID="s16"><Data ss:Type="String">Homo sapiens ATP-binding cassette, sub-family G (WHITE), member 4 (ABCG4), mRNA [NM_022169]</Data></Cell>
    <Cell ss:StyleID="s18"><Data ss:Type="Number">1.4972625874299501E-13</Data></Cell>
    <Cell ss:StyleID="s19"><Data ss:Type="Number">-52.584977640489903</Data></Cell>
    <Cell ss:StyleID="s18"><Data ss:Type="Number">6.0330698697902301E-9</Data></Cell>
    <Cell ss:StyleID="s18"><Data ss:Type="Number">6.0330698697902301E-9</Data></Cell>
    <Cell ss:StyleID="s18"><Data ss:Type="Number">5.9487739861179199E-9</Data></Cell>
    <Cell ss:StyleID="s18"><Data ss:Type="Number">6.1527011505258797E-9</Data></Cell>
    <Cell ss:StyleID="s18"><Data ss:Type="Number">7.6908764381573505E-12</Data></Cell>
    <Cell ss:StyleID="s18"><Data ss:Type="Number">8.6144129563610495E-11</Data></Cell>
    <Cell ss:StyleID="s18"><Data ss:Type="Number">7.6908764381573505E-12</Data></Cell>
    <Cell ss:StyleID="s16"><Data ss:Type="Number">7.1424973902182698</Data></Cell>
    <Cell ss:StyleID="s16"><Data ss:Type="Number">7.0820154727809497</Data></Cell>
    <Cell ss:StyleID="s16"><Data ss:Type="Number">7.1218338344260603</Data></Cell>
    <Cell ss:StyleID="s16"><Data ss:Type="Number">6.9291613336665998</Data></Cell>
    <Cell ss:StyleID="s16"><Data ss:Type="Number">7.0198587058770698</Data></Cell>
    <Cell ss:StyleID="s16"><Data ss:Type="Number">6.9291613336665998</Data></Cell>
    <Cell ss:StyleID="s16"><Data ss:Type="Number">7.05034541741992</Data></Cell>
    <Cell ss:StyleID="s16"><Data ss:Type="Number">7.1988642953552002</Data></Cell>
    <Cell ss:StyleID="s16"><Data ss:Type="Number">6.85061571961268</Data></Cell>
    <Cell ss:StyleID="s16"><Data ss:Type="Number">7.13719718269508</Data></Cell>
    <Cell ss:StyleID="s16"><Data ss:Type="Number">7.1077000564031598</Data></Cell>
    <Cell ss:StyleID="s16"><Data ss:Type="Number">8.7716089462446991</Data></Cell>
   </Row>
   <Row ss:Height="13">
    <Cell ss:StyleID="s16"><Data ss:Type="String">A_23_P79108</Data></Cell>
    <Cell ss:StyleID="s16"><Data ss:Type="String">ATP8B3</Data></Cell>
    <Cell ss:StyleID="s16"><Data ss:Type="String">NM_138813</Data></Cell>
    <Cell ss:StyleID="s16"><Data ss:Type="String">Homo sapiens ATPase, Class I, type 8B, member 3 (ATP8B3), mRNA [NM_138813]</Data></Cell>
    <Cell ss:StyleID="s18"><Data ss:Type="Number">4.6263668101586199E-14</Data></Cell>
    <Cell ss:StyleID="s19"><Data ss:Type="Number">-59.158627919500702</Data></Cell>
    <Cell ss:StyleID="s18"><Data ss:Type="Number">1.87053262868333E-9</Data></Cell>
    <Cell ss:StyleID="s18"><Data ss:Type="Number">1.87053262868333E-9</Data></Cell>
    <Cell ss:StyleID="s18"><Data ss:Type="Number">1.84730826729634E-9</Data></Cell>
    <Cell ss:StyleID="s18"><Data ss:Type="Number">1.9011129132984801E-9</Data></Cell>
    <Cell ss:StyleID="s18"><Data ss:Type="Number">2.8717717723542E-12</Data></Cell>
    <Cell ss:StyleID="s18"><Data ss:Type="Number">3.2166201293707299E-11</Data></Cell>
    <Cell ss:StyleID="s18"><Data ss:Type="Number">2.8717717723542E-12</Data></Cell>
    <Cell ss:StyleID="s16"><Data ss:Type="Number">7.4091732902323404</Data></Cell>
    <Cell ss:StyleID="s16"><Data ss:Type="Number">7.4243082880949096</Data></Cell>
    <Cell ss:StyleID="s16"><Data ss:Type="Number">7.3956939939478099</Data></Cell>
    <Cell ss:StyleID="s16"><Data ss:Type="Number">7.1289939708260404</Data></Cell>
    <Cell ss:StyleID="s16"><Data ss:Type="Number">7.3169570887208497</Data></Cell>
    <Cell ss:StyleID="s16"><Data ss:Type="Number">7.0824590788090704</Data></Cell>
    <Cell ss:StyleID="s16"><Data ss:Type="Number">7.0403924985281696</Data></Cell>
    <Cell ss:StyleID="s16"><Data ss:Type="Number">7.7992960903612598</Data></Cell>
    <Cell ss:StyleID="s16"><Data ss:Type="Number">7.0373184451201203</Data></Cell>
    <Cell ss:StyleID="s16"><Data ss:Type="Number">7.47989466458022</Data></Cell>
    <Cell ss:StyleID="s16"><Data ss:Type="Number">7.5153652519773697</Data></Cell>
    <Cell ss:StyleID="s16"><Data ss:Type="Number">11.5807744402577</Data></Cell>
   </Row>
   <Row ss:Height="13">
    <Cell ss:StyleID="s16"><Data ss:Type="String">A_23_P42004</Data></Cell>
    <Cell ss:StyleID="s16"><Data ss:Type="String">SLC22A16</Data></Cell>
    <Cell ss:StyleID="s16"><Data ss:Type="String">NM_033125</Data></Cell>
    <Cell ss:StyleID="s16"><Data ss:Type="String">Homo sapiens solute carrier family 22 (organic cation transporter), member 16 (SLC22A16), mRNA [NM_033125]</Data></Cell>
    <Cell ss:StyleID="s18"><Data ss:Type="Number">2.9024004304966101E-14</Data></Cell>
    <Cell ss:StyleID="s19"><Data ss:Type="Number">-61.9893364913978</Data></Cell>
    <Cell ss:StyleID="s18"><Data ss:Type="Number">1.1747465742435E-9</Data></Cell>
    <Cell ss:StyleID="s18"><Data ss:Type="Number">1.1747465742435E-9</Data></Cell>
    <Cell ss:StyleID="s18"><Data ss:Type="Number">1.1609601721986401E-9</Data></Cell>
    <Cell ss:StyleID="s18"><Data ss:Type="Number">1.1926834089039699E-9</Data></Cell>
    <Cell ss:StyleID="s18"><Data ss:Type="Number">1.9267906444329102E-12</Data></Cell>
    <Cell ss:StyleID="s18"><Data ss:Type="Number">2.1581636924042001E-11</Data></Cell>
    <Cell ss:StyleID="s18"><Data ss:Type="Number">1.9267906444329102E-12</Data></Cell>
    <Cell ss:StyleID="s16"><Data ss:Type="Number">7.0313041409698798</Data></Cell>
    <Cell ss:StyleID="s16"><Data ss:Type="Number">6.9782529344727999</Data></Cell>
    <Cell ss:StyleID="s16"><Data ss:Type="Number">7.56705795580545</Data></Cell>
    <Cell ss:StyleID="s16"><Data ss:Type="Number">6.9843462261628</Data></Cell>
    <Cell ss:StyleID="s16"><Data ss:Type="Number">6.9987181673793097</Data></Cell>
    <Cell ss:StyleID="s16"><Data ss:Type="Number">7.0147884203533097</Data></Cell>
    <Cell ss:StyleID="s16"><Data ss:Type="Number">6.8709170467991196</Data></Cell>
    <Cell ss:StyleID="s16"><Data ss:Type="Number">6.9356773870335502</Data></Cell>
    <Cell ss:StyleID="s16"><Data ss:Type="Number">7.1349622221134004</Data></Cell>
    <Cell ss:StyleID="s16"><Data ss:Type="Number">6.95223509996252</Data></Cell>
    <Cell ss:StyleID="s16"><Data ss:Type="Number">6.9331087129952902</Data></Cell>
    <Cell ss:StyleID="s16"><Data ss:Type="Number">10.5560533133644</Data></Cell>
   </Row>
   <Row ss:Height="13">
    <Cell ss:StyleID="s16"><Data ss:Type="String">A_24_P179467</Data></Cell>
    <Cell ss:StyleID="s16"><Data ss:Type="String">SLC1A6</Data></Cell>
    <Cell ss:StyleID="s16"><Data ss:Type="String">NM_005071</Data></Cell>
    <Cell ss:StyleID="s16"><Data ss:Type="String">Homo sapiens solute carrier family 1 (high affinity aspartate/glutamate transporter), member 6 (SLC1A6), mRNA [NM_005071]</Data></Cell>
    <Cell ss:StyleID="s18"><Data ss:Type="Number">9.2116414470630398E-15</Data></Cell>
    <Cell ss:StyleID="s19"><Data ss:Type="Number">-69.544888261309396</Data></Cell>
    <Cell ss:StyleID="s18"><Data ss:Type="Number">3.73716293507348E-10</Data></Cell>
    <Cell ss:StyleID="s18"><Data ss:Type="Number">3.73716293507348E-10</Data></Cell>
    <Cell ss:StyleID="s18"><Data ss:Type="Number">3.7005927185286401E-10</Data></Cell>
    <Cell ss:StyleID="s18"><Data ss:Type="Number">3.7853398198416199E-10</Data></Cell>
    <Cell ss:StyleID="s18"><Data ss:Type="Number">7.2194982371082798E-13</Data></Cell>
    <Cell ss:StyleID="s18"><Data ss:Type="Number">8.0864306756528506E-12</Data></Cell>
    <Cell ss:StyleID="s18"><Data ss:Type="Number">7.2194982371082798E-13</Data></Cell>
    <Cell ss:StyleID="s16"><Data ss:Type="Number">6.9782529344727999</Data></Cell>
    <Cell ss:StyleID="s16"><Data ss:Type="Number">6.9972691144309298</Data></Cell>
    <Cell ss:StyleID="s16"><Data ss:Type="Number">6.8966145784667701</Data></Cell>
    <Cell ss:StyleID="s16"><Data ss:Type="Number">7.0325525437479603</Data></Cell>
    <Cell ss:StyleID="s16"><Data ss:Type="Number">6.9565409095776998</Data></Cell>
    <Cell ss:StyleID="s16"><Data ss:Type="Number">6.88189009308243</Data></Cell>
    <Cell ss:StyleID="s16"><Data ss:Type="Number">6.98663799641173</Data></Cell>
    <Cell ss:StyleID="s16"><Data ss:Type="Number">7.1269244378937104</Data></Cell>
    <Cell ss:StyleID="s16"><Data ss:Type="Number">7.0107947414309599</Data></Cell>
    <Cell ss:StyleID="s16"><Data ss:Type="Number">7.01946375395665</Data></Cell>
    <Cell ss:StyleID="s16"><Data ss:Type="Number">7.0143235075098502</Data></Cell>
    <Cell ss:StyleID="s16"><Data ss:Type="Number">8.3846044326300699</Data></Cell>
   </Row>
   <Row ss:Height="13">
    <Cell ss:StyleID="s16"><Data ss:Type="String">A_23_P141076</Data></Cell>
    <Cell ss:StyleID="s16"><Data ss:Type="String">ABCC11</Data></Cell>
    <Cell ss:StyleID="s16"><Data ss:Type="String">NM_033151</Data></Cell>
    <Cell ss:StyleID="s16"><Data ss:Type="String">Homo sapiens ATP-binding cassette, sub-family C (CFTR/MRP), member 11 (ABCC11), transcript variant 2, mRNA [NM_033151]</Data></Cell>
    <Cell ss:StyleID="s18"><Data ss:Type="Number">3.8337390254378202E-16</Data></Cell>
    <Cell ss:StyleID="s19"><Data ss:Type="Number">-95.615917750841405</Data></Cell>
    <Cell ss:StyleID="s18"><Data ss:Type="Number">1.56316875023202E-11</Data></Cell>
    <Cell ss:StyleID="s18"><Data ss:Type="Number">1.56316875023202E-11</Data></Cell>
    <Cell ss:StyleID="s18"><Data ss:Type="Number">1.5544661626442701E-11</Data></Cell>
    <Cell ss:StyleID="s18"><Data ss:Type="Number">1.5753983777231601E-11</Data></Cell>
    <Cell ss:StyleID="s18"><Data ss:Type="Number">4.9016023529725303E-14</Data></Cell>
    <Cell ss:StyleID="s18"><Data ss:Type="Number">5.4901970088721002E-13</Data></Cell>
    <Cell ss:StyleID="s18"><Data ss:Type="Number">4.9016023529725303E-14</Data></Cell>
    <Cell ss:StyleID="s16"><Data ss:Type="Number">6.9005036722099602</Data></Cell>
    <Cell ss:StyleID="s16"><Data ss:Type="Number">6.9861639214213298</Data></Cell>
    <Cell ss:StyleID="s16"><Data ss:Type="Number">6.9356773870335502</Data></Cell>
    <Cell ss:StyleID="s16"><Data ss:Type="Number">6.90581558199721</Data></Cell>
    <Cell ss:StyleID="s16"><Data ss:Type="Number">6.8159710528445299</Data></Cell>
    <Cell ss:StyleID="s16"><Data ss:Type="Number">6.88189009308243</Data></Cell>
    <Cell ss:StyleID="s16"><Data ss:Type="Number">6.8524808428308503</Data></Cell>
    <Cell ss:StyleID="s16"><Data ss:Type="Number">6.7982502719406499</Data></Cell>
    <Cell ss:StyleID="s16"><Data ss:Type="Number">6.9326167146269704</Data></Cell>
    <Cell ss:StyleID="s16"><Data ss:Type="Number">6.9404830278591696</Data></Cell>
    <Cell ss:StyleID="s16"><Data ss:Type="Number">6.9075229002132801</Data></Cell>
    <Cell ss:StyleID="s16"><Data ss:Type="Number">8.5096697894524809</Data></Cell>
   </Row>
   <Row ss:Height="13">
    <Cell ss:StyleID="s16"><Data ss:Type="String">A_23_P92885</Data></Cell>
    <Cell ss:StyleID="s16"><Data ss:Type="String">SLCO6A1</Data></Cell>
    <Cell ss:StyleID="s16"><Data ss:Type="String">NM_173488</Data></Cell>
    <Cell ss:StyleID="s16"><Data ss:Type="String">Homo sapiens solute carrier organic anion transporter family, member 6A1 (SLCO6A1), mRNA [NM_173488]</Data></Cell>
    <Cell ss:StyleID="s18"><Data ss:Type="Number">3.6995769338535103E-17</Data></Cell>
    <Cell ss:StyleID="s19"><Data ss:Type="Number">-120.82548588267299</Data></Cell>
    <Cell ss:StyleID="s18"><Data ss:Type="Number">1.5127940040220401E-12</Data></Cell>
    <Cell ss:StyleID="s18"><Data ss:Type="Number">1.5127940040220401E-12</Data></Cell>
    <Cell ss:StyleID="s18"><Data ss:Type="Number">1.5065417190038301E-12</Data></Cell>
    <Cell ss:StyleID="s18"><Data ss:Type="Number">1.5202671494284199E-12</Data></Cell>
    <Cell ss:StyleID="s18"><Data ss:Type="Number">7.4738102037841806E-15</Data></Cell>
    <Cell ss:StyleID="s18"><Data ss:Type="Number">8.3712809548513702E-14</Data></Cell>
    <Cell ss:StyleID="s18"><Data ss:Type="Number">7.4738102037841806E-15</Data></Cell>
    <Cell ss:StyleID="s16"><Data ss:Type="Number">6.81077179925264</Data></Cell>
    <Cell ss:StyleID="s16"><Data ss:Type="Number">6.7773497113694496</Data></Cell>
    <Cell ss:StyleID="s16"><Data ss:Type="Number">6.8206552284621402</Data></Cell>
    <Cell ss:StyleID="s16"><Data ss:Type="Number">7.1737093468566702</Data></Cell>
    <Cell ss:StyleID="s16"><Data ss:Type="Number">6.8159710528445299</Data></Cell>
    <Cell ss:StyleID="s16"><Data ss:Type="Number">6.8961099736660998</Data></Cell>
    <Cell ss:StyleID="s16"><Data ss:Type="Number">6.7748381497221004</Data></Cell>
    <Cell ss:StyleID="s16"><Data ss:Type="Number">6.8359843884314699</Data></Cell>
    <Cell ss:StyleID="s16"><Data ss:Type="Number">6.8705262691954196</Data></Cell>
    <Cell ss:StyleID="s16"><Data ss:Type="Number">6.7982502719406499</Data></Cell>
    <Cell ss:StyleID="s16"><Data ss:Type="Number">6.8064440288659602</Data></Cell>
    <Cell ss:StyleID="s16"><Data ss:Type="Number">10.9502863502636</Data></Cell>
   </Row>
  </Table>
  <WorksheetOptions xmlns="urn:schemas-microsoft-com:office:excel">
   <PageSetup>
    <Layout x:Orientation="Landscape" x:StartPageNumber="1"/>
    <Header x:Margin="0.39370083808898926"/>
    <Footer x:Margin="0.39370083808898926"/>
    <PageMargins x:Bottom="0.78740149736404419" x:Left="0.78740149736404419" x:Right="0.78740149736404419" x:Top="0.78740149736404419"/>
   </PageSetup>
   <Unsynced/>
   <Print>
    <ValidPrinterInfo/>
    <PaperSizeIndex>0</PaperSizeIndex>
    <VerticalResolution>0</VerticalResolution>
    <NumberofCopies>0</NumberofCopies>
   </Print>
   <PageLayoutZoom>0</PageLayoutZoom>
   <Selected/>
   <DoNotDisplayGridlines/>
   <LeftColumnVisible>7</LeftColumnVisible>
   <Panes>
    <Pane>
     <Number>3</Number>
     <ActiveRow>8</ActiveRow>
     <ActiveCol>7</ActiveCol>
    </Pane>
   </Panes>
   <ProtectObjects>False</ProtectObjects>
   <ProtectScenarios>False</ProtectScenarios>
  </WorksheetOptions>
 </Worksheet>
</Workbook>
